# Supplementary material for: Quantitative Prediction of the Landscape of T Cell Epitope Immunogenicity in Sequence Space
Source: Front Immunol. 2019 Apr 16;10:827. doi: 10.3389/fimmu.2019.00827 (PMC6477061; doi:10.3389/fimmu.2019.00827)
Supplement: Supplementary file 3 [file Data_Sheet_2.csv]

DatasetType	MHCType	Peptide	Immunogenicity	Immunogenicity_Contradiction	Immunogenicity_Evidence	MHC_Restriction	MHC_Evidence	Host_Organism	Antigen_Organism	Source
Human	MHC-I	AAAAAAAAK	Negative	FALSE		HLA-A*03|HLA-A*11				EPIMHC
Human	MHC-I	AAAAAAAAL	Negative	FALSE		HLA-B*07				EPIMHC
Human	MHC-I	AAAAAAAALY	Negative	FALSE		HLA-A*29:02				Chowell
Human	MHC-I	AAAAAIFVI	Positive	TRUE	cytotoxicity|IFNg release	HLA-B*51:01	T cell assay -MHC subset identification	Homo sapiens		Chowell|IEDB
Human	MHC-I	AAAAGWQTL	Positive	TRUE	IFNg release	HLA-A*02:01	MHC binding assay	Homo sapiens|Mus musculus HLA-A*0201 Tg	Mycobacterium bovis|Mycobacterium tuberculosis	IEDB
Human	MHC-I	AAAARAAAL	Negative	FALSE		HLA-B*14				EPIMHC
Human	MHC-I	AAADSAVRLW	Negative	FALSE		HLA-B*57:01				Chowell
Human	MHC-I	AAAGAAVTV	Positive	TRUE	cytotoxicity|IFNg release|IL-4 release	HLA-A*02:01	MHC binding prediction	Mus musculus HLA-A*0201 Tg	Leishmania major|Leishmania mexicana	Chowell|IEDB
Human	MHC-I	AAAGDKLSL	Positive	TRUE	granzyme B release|IFNg release|IL-10 release|IL-4 release|IL-6 release|TNFa release	HLA-A*02:01	MHC binding assay	Homo sapiens	Trypanosoma cruzi	IEDB
Human	MHC-I	AAAGFVFTA	Positive	FALSE		HLA-A2				IMMA2|MHCBN
Human	MHC-I	AAAGVVHAV	Negative	FALSE		HLA-A*02:05				Chowell
Human	MHC-I	AAAKAAAAV	Negative	FALSE		HLA-A*0201|HLA-A*0202|HLA-A*0205				EPIMHC
Human	MHC-I	AAAKPTPPK	Negative	FALSE		HLA-A*03:01				Chowell
Human	MHC-I	AAALALHFL	Negative	FALSE	IFNg release	HLA class I	T cell assay -T cell subset identification	Homo sapiens	Human betaherpesvirus 5	IEDB
Human	MHC-I	AAALPAAALW	Negative	FALSE		HLA-B*57:01				Chowell
Human	MHC-I	AAANIIRTL	Positive	FALSE	IFNg release	HLA-A*02:01	MHC binding assay	Homo sapiens		IEDB
Human	MHC-I	AAAPPAPAT	Negative	FALSE	cytotoxicity	HLA-B*07:02	MHC binding assay	Homo sapiens|Mus musculus HLA-B*0702/Kb Tg	Mycobacterium tuberculosis	IEDB
Human	MHC-I	AAAVPTRSY	Negative	FALSE		HLA-B*15:01				Chowell
Human	MHC-I	AAAWYLWEV	Positive	TRUE	IFNg release	HLA-A*02:01	MHC binding assay|MHC binding prediction	Homo sapiens|Mus musculus|Mus musculus C57BL/6 HLA-A*0201/Kb Tg	Dengue virus	Chowell|IEDB
Human	MHC-I	AACIVGCENV	Negative	FALSE	IFNg release	HLA-A*02:01	MHC binding assay	Homo sapiens		IEDB
Human	MHC-I	AADKAAAAA	Negative	FALSE		HLA-A*01				EPIMHC
Human	MHC-I	AADKAAAAAY	Negative	FALSE		HLA-A11|HLA-A2.1|HLA-A24|HLA-A3				MHCBN
Human	MHC-I	AADKAAAAY	Negative	FALSE		HLA-A11|HLA-A2.1|HLA-A24|HLA-A3				MHCBN
Human	MHC-I	AAEAMEVA	Negative	FALSE	IFNg release	HLA-B*07:02	MHC binding assay	Mus musculus C57BL/6 HLA-B*07021/Kb Tg Db null Kb null	Influenza A virus	IEDB
Human	MHC-I	AAFDLSFFL	Positive	FALSE		B*5703				HIV
Human	MHC-I	AAFDRKSDAK	Positive	FALSE		HLA-A*1101|HLA-A1101				Calis1|MHCBN
Human	MHC-I	AAFEDLRVL	Positive	FALSE	IFNg release	HLA-B*35:03	T cell assay -Mismatched MHC molecules	Homo sapiens	Influenza A virus	Chowell|IEDB
Human	MHC-I	AAFKVRPAL	Negative	FALSE	IFNg release	HLA-B*07:02	MHC binding prediction	Mus musculus IFNR null	Zika virus	IEDB
Human	MHC-I	AAFPAEKESEW	Negative	FALSE		HLA-B*57:01				Chowell
Human	MHC-I	AAFQSSMTK	Positive	FALSE		HLA-A*0301|HLA-A*1101				MHCBN
Human	MHC-I	AAFSSARFL	Positive	FALSE	cytotoxicity|IFNg release	HLA class I	T cell assay -T cell subset identification	Homo sapiens	Primate T-lymphotropic virus 1	IEDB
Human	MHC-I	AAGIGIIQI	Positive	FALSE		HLA-A*0201				EPIMHC|IMMA2|MHCBN
Human	MHC-I	AAGIGILT	Negative	FALSE		HLA-A*0201				EPIMHC
Human	MHC-I	AAGIGILTIV	Positive	FALSE		HLA-A*6901				MHCBN
Human	MHC-I	AAGIGILTV	Positive	TRUE	activation|CCL4/MIP-1b release|cytotoxicity|GM-CSF release|IFNg release	A*0202|A*0204|A*0205|A*0206|A*0209|A*6901|HLA-A*02|HLA-A*02:01|HLA-A*02:20|HLA-A*0201|HLA-A*0202|HLA-A*0204|HLA-A*0205|HLA-A*0206|HLA-A*0209|HLA-A*0210|HLA-A*0211|HLA-A*6901|HLA-A2|HLA-A2.1|HLA class I	Cited reference|MHC binding assay|MHC binding prediction|Not determined|Statistical association|T cell assay -Biological process measured|T cell assay -Single MHC type present	Homo sapiens|Mus musculus HLA-A*0201/Db-human b2m Tg (HHD)	Homo sapiens	Chowell|EPIMHC|IEDB|IMMA2|MHCBN|TANTIGEN
Human	MHC-I	AAGIGILTVI	Positive	FALSE		HLA-A*02|HLA-A*0201|HLA-A2				EPIMHC|MHCBN
Human	MHC-I	AAGKRGAAL	Positive	TRUE	IFNg release|TNFa release	HLA-B*07:02	MHC binding prediction|T cell assay -Biological process measured	Mus musculus IFNR null	Zika virus	IEDB
Human	MHC-I	AAGLQDCTMLV	Negative	FALSE	cytotoxicity	HLA-A*02:01	Not determined	Homo sapiens	Hepacivirus C	IEDB
Human	MHC-I	AAGNVNIAI	Positive	FALSE	cytotoxicity	HLA-A*02:01	MHC binding assay	Homo sapiens		IEDB
Human	MHC-I	AAGRKSLTL	Positive	FALSE	IFNg release	HLA-B*08:01	MHC binding assay	Homo sapiens	Dengue virus	IEDB
Human	MHC-I	AAHARFVAA	Positive	FALSE	IFNg release	HLA-B*08:01|HLA-B0801	Cited reference|Not determined	Homo sapiens	Mycobacterium tuberculosis	Calis1|Chowell|IEDB
Human	MHC-I	AAKAKAAL	Negative	FALSE		HLA-B*08				EPIMHC
Human	MHC-I	AAKAVLADW	Negative	FALSE		HLA-B*57:01				Chowell
Human	MHC-I	AAKLAVDKL	Negative	FALSE	IFNg release	HLA-A*02:01	Not determined	Mus musculus HLA-A*0201/Db-human b2m Tg (HHD)	Vaccinia virus	IEDB
Human	MHC-I	AAKLSALGLN	Positive	FALSE	IFNg release	HLA class I	T cell assay -Biological process measured	Homo sapiens	Hepacivirus C	IEDB
Human	MHC-I	AAKLSALGVN	Positive	FALSE	IFNg release	HLA class I	T cell assay -Biological process measured	Homo sapiens	Hepacivirus C	IEDB
Human	MHC-I	AAKLVALGIN	Positive	FALSE	IFNg release	HLA class I	T cell assay -Biological process measured	Homo sapiens	Hepacivirus C	IEDB
Human	MHC-I	AAKPEQIQKW	Negative	FALSE		HLA-B*57:01				Chowell
Human	MHC-I	AALDLSHFL	Positive	FALSE		Cw3				HIV
Human	MHC-I	AALDSRKNYNW	Negative	FALSE		HLA-B*57:01				Chowell
Human	MHC-I	AALFFFDID	Negative	FALSE	cytotoxicity|IFNg release	HLA class I	T cell assay -T cell subset identification	Homo sapiens	Human betaherpesvirus 5	IEDB
Human	MHC-I	AALGFVFAA	Positive	FALSE		HLA-A2				IMMA2|MHCBN
Human	MHC-I	AALGFVFTA	Positive	FALSE		HLA-A2				IMMA2|MHCBN
Human	MHC-I	AALGLWLSV	Negative	FALSE	IFNg release|proliferation	HLA-A*02:01	MHC binding assay	Homo sapiens	Mycobacterium tuberculosis	IEDB
Human	MHC-I	AALTGRTGPP	Negative	FALSE		HLA-B*41:01				Chowell
Human	MHC-I	AAMAAQLQA	Positive	FALSE	cytotoxicity	HLA-A*02:01	MHC binding assay	Homo sapiens		IEDB
Human	MHC-I	AAMASASLV	Positive	FALSE	cytotoxicity	HLA-A*02:01	MHC binding assay	Homo sapiens		IEDB
Human	MHC-I	AAMLDTVVFK	Negative	FALSE		HLA-A*03|HLA-A*11|HLA-A*1101				EPIMHC
Human	MHC-I	AANDPIFVV	Positive	FALSE		HLA-A*0201				MHCBN
Human	MHC-I	AANHKVAKW	Negative	FALSE		HLA-B*57:01				Chowell
Human	MHC-I	AANPHATFGV	Negative	FALSE	IFNg release	HLA-A*02:01	MHC binding assay	Homo sapiens		IEDB
Human	MHC-I	AANPHSFVF	Negative	FALSE		HLA-B*15:01				Chowell
Human	MHC-I	AAPAYSRAL	Negative	FALSE		HLA-Cw*0102				EPIMHC
Human	MHC-I	AAPEGKRSL	Negative	FALSE		HLA-B*57:01				Chowell
Human	MHC-I	AAPPPQRAA	Negative	FALSE	cytotoxicity	HLA-A*02:01	MHC binding assay	Homo sapiens		IEDB
Human	MHC-I	AAPPVAPA	Negative	FALSE		HLA-A*0201				EPIMHC|MHCBN
Human	MHC-I	AAPPVAPAPA	Negative	FALSE		HLA-A*0201				EPIMHC|MHCBN
Human	MHC-I	AAPTPAAPA	Negative	FALSE		HLA-A*0201				EPIMHC|IMMA2|MHCBN
Human	MHC-I	AAQFNASPV	Positive	FALSE	cytotoxicity	HLA-A*02:01	MHC binding assay	Homo sapiens		IEDB
Human	MHC-I	AAQITQRKW	Negative	FALSE		HLA-B*57:01				Chowell
Human	MHC-I	AARAAAAAA	Negative	FALSE		HLA-B*07				EPIMHC
Human	MHC-I	AARAVFLAL	Positive	FALSE		Cw*1601|HLA-Cw16				MHCBN|TANTIGEN
Human	MHC-I	AARDRFPGL	Positive	FALSE		HLA-B0702|HLA-B7				Calis1|Chowell
Human	MHC-I	AARKHILVW	Negative	FALSE		HLA-B*57:01				Chowell
Human	MHC-I	AARPATSTL	Negative	FALSE		HLA-B*07:02				Chowell
Human	MHC-I	AARPDDPTL	Positive	FALSE		HLA-A*0201				MHCBN
Human	MHC-I	AARQRLQDI	Positive	FALSE		HLA-B0801|HLA-B8				Calis1|Chowell
Human	MHC-I	AARVLQEAW	Negative	FALSE		HLA-B*57:01				Chowell
Human	MHC-I	AARVTAIL	Positive	TRUE	cytotoxicity|IFNg release	HLA-B*38:01|HLA class I	Cited reference|T cell assay -T cell subset identification	Homo sapiens	Hepacivirus C	Chowell|HCV|IEDB
Human	MHC-I	AASKERGSVSL	Negative	FALSE		HLA-A*0101|HLA-A*0201|HLA-A*0302|HLA-B*0801|HLA-B*2705				MHCBN
Human	MHC-I	AASKERSGVSL	Negative	FALSE		HLA-B*07|HLA-B*0702|HLA-B7				Chowell|EPIMHC
Human	MHC-I	AASTLLYATV	Positive	TRUE	IFNg release	HLA-A*02:01	MHC binding assay	Homo sapiens	Trypanosoma cruzi	Chowell|IEDB
Human	MHC-I	AATGIAAVL	Negative	FALSE	cytotoxicity	HLA-A*02:01	MHC binding assay	Homo sapiens		IEDB
Human	MHC-I	AAVDAGMAM	Negative	FALSE		HLA-Cw*0304				EPIMHC
Human	MHC-I	AAVDLSHFL	Positive	TRUE		Cw*0802|HLA-A*02				EPIMHC|HIV
Human	MHC-I	AAVEQILTSV	Positive	FALSE		HLA-A*0201				MHCBN
Human	MHC-I	AAVKAGAAL	Positive	FALSE	IFNg release	HLA-B*07:02	MHC binding assay	Homo sapiens	Lymphocytic choriomeningitis mammarenavirus	IEDB
Human	MHC-I	AAVLLLVTHY	Positive	FALSE	IFNg release	HLA-B*58:01	MHC binding prediction	Homo sapiens	Dengue virus	Chowell|IEDB
Human	MHC-I	AAWGFFPYL	Positive	FALSE	cytotoxicity	HLA-A*02:01	MHC binding assay	Mus musculus C57BL/6	Homo sapiens	IEDB
Human	MHC-I	AAWYIKGRL	Positive	FALSE		HLA-A2				Chowell
Human	MHC-I	AAYNRYFRK	Negative	FALSE	IFNg release	HLA class I	T cell assay -T cell subset identification	Homo sapiens		IEDB
Human	MHC-I	AAYPITGKL	Positive	FALSE	cytotoxicity|IFNg release	HLA-A*02:01	MHC binding assay	Homo sapiens|Mus musculus HLA-A*0201 Tg	Mycobacterium tuberculosis	IEDB
Human	MHC-I	ACDGERPTL	Positive	TRUE	IFNg release	HLA-B*07:02	Cited reference	Homo sapiens|Mus musculus HLA-B7 Tg	Homo sapiens	Chowell|IEDB
Human	MHC-I	ACDPHSGHFV	Positive	FALSE	IFNg release	A2|HLA-A*02|HLA-A*02:01|HLA-A*0201|HLA-A2	Cited reference	Homo sapiens		Chowell|EPIMHC|IEDB|MHCBN|TANTIGEN
Human	MHC-I	ACEDDKLMIY	Negative	FALSE	IFNg release	HLA-A*01:01|HLA-A*26:01|HLA-A*29:02|HLA-A*30:02	Not determined	Homo sapiens	Vaccinia virus	IEDB
Human	MHC-I	ACFAVYTTK	Positive	FALSE		HLA-A3				Chowell
Human	MHC-I	ACQGVGGPAHK	Positive	FALSE	IFNg release	HLA-A*11:01	Cited reference	Homo sapiens	Human immunodeficiency virus 1	IEDB
Human	MHC-I	ACQGVGGPGHK	Positive	TRUE	IFNg release	A*1101|HLA-A*11|HLA-A*11:01|HLA-A*1101|HLA-A11	Cited reference	Homo sapiens	Human immunodeficiency virus 1	EPIMHC|HIV|IEDB|MHCBN
Human	MHC-I	ACQGVGGPSHK	Negative	FALSE	IFNg release	HLA-A*11:01	Cited reference	Homo sapiens	Human immunodeficiency virus 1	IEDB
Human	MHC-I	ADAFILLNY	Negative	FALSE	IFNg release	HLA-A*01:01|HLA-A*30:02	Not determined	Homo sapiens	Vaccinia virus	IEDB
Human	MHC-I	ADDDSFFKY	Negative	FALSE	IFNg release	HLA-A*01:01|HLA-A*26:01|HLA-A*29:02|HLA-A*30:02	Not determined	Homo sapiens	Vaccinia virus	IEDB
Human	MHC-I	ADGIVSKNF	Negative	FALSE		HLA-B*44:02				Chowell
Human	MHC-I	ADKPDESTL	Positive	FALSE	IFNg release	HLA class I	Not determined	Homo sapiens		IEDB
Human	MHC-I	ADLMGYIPLV	Positive	TRUE	cytotoxicity|IFNg release	A2|HLA-A*02|HLA-A*02:01|HLA-A2	Cited reference|Not determined	Homo sapiens	Hepacivirus C	Chowell|EPIMHC|HCV|IEDB|MHCBN
Human	MHC-I	ADRGLLRDI	Positive	FALSE	cytotoxicity	HLA-B*08|HLA-B8|HLA class I	T cell assay -Biological process measured	Homo sapiens	Influenza B virus	Chowell|EPIMHC|IEDB|MHCBN
Human	MHC-I	ADVEFCLSL	Positive	TRUE	IFNg release	B*4002|HLA-A*02:01	MHC binding prediction	Homo sapiens		IEDB|TANTIGEN
Human	MHC-I	AEAAAAAAY	Negative	FALSE		HLA-B44				MHCBN
Human	MHC-I	AEAAAVHGARF	Negative	FALSE		HLA-B*44:27 (HLA-B*4427)				Chowell
Human	MHC-I	AEADGLSTNHW	Negative	FALSE		HLA-B*44:02				Chowell
Human	MHC-I	AEADKTIKVY	Negative	FALSE		HLA-B*44:02				Chowell
Human	MHC-I	AEAEARAEA	Negative	FALSE		HLA-B*50:01				Chowell
Human	MHC-I	AEAEASREA	Negative	FALSE		HLA-B*50:01				Chowell
Human	MHC-I	AEAEASRLTA	Negative	FALSE		HLA-B*50:01				Chowell
Human	MHC-I	AEAEGLRAA	Negative	FALSE		HLA-B*50:01				Chowell
Human	MHC-I	AEAEKIKAA	Negative	FALSE		HLA-B*50:01				Chowell
Human	MHC-I	AEAEKLGGQSY	Negative	FALSE		HLA-B*44:03				Chowell
Human	MHC-I	AEAEKQLGA	Negative	FALSE		HLA-B*50:01				Chowell
Human	MHC-I	AEAEKQLQQA	Negative	FALSE		HLA-B*50:01				Chowell
Human	MHC-I	AEAERAAEA	Negative	FALSE		HLA-B*50:01				Chowell
Human	MHC-I	AEAERAVVL	Negative	FALSE		HLA-B*50:01				Chowell
Human	MHC-I	AEAERVGL	Negative	FALSE		HLA-B*41:02				Chowell
Human	MHC-I	AEAFEAIPRAL	Negative	FALSE		HLA-B*41:05				Chowell
Human	MHC-I	AEAFLEHLW	Negative	FALSE		HLA-B*44:02				Chowell
Human	MHC-I	AEAHAKVRL	Negative	FALSE		HLA-B*44:03				Chowell
Human	MHC-I	AEAIRILAA	Negative	FALSE		HLA-B*50:01				Chowell
Human	MHC-I	AEAITLAERKY	Negative	FALSE		HLA-B*44:02				Chowell
Human	MHC-I	AEAKAGEGTY	Negative	FALSE		HLA-B*44:03				Chowell
Human	MHC-I	AEAKDLFTKA	Negative	FALSE		HLA-B*50:01				Chowell
Human	MHC-I	AEAKFFTES	Negative	FALSE		HLA-B*50:01				Chowell
Human	MHC-I	AEALERMFL	Negative	FALSE		HLA-B*41:02				Chowell
Human	MHC-I	AEALLSDLHAF	Negative	FALSE		HLA-B*44:02				Chowell
Human	MHC-I	AEALQRPV	Positive	FALSE		B61				TANTIGEN
Human	MHC-I	AEALQRPVA	Positive	FALSE		B61				TANTIGEN
Human	MHC-I	AEALRLPYEQW	Negative	FALSE		HLA-B*44:02				Chowell
Human	MHC-I	AEALSNQQKA	Negative	FALSE		HLA-B*50:01				Chowell
Human	MHC-I	AEAMAAYLAL	Negative	FALSE		HLA-B*44:03				Chowell
Human	MHC-I	AEAMSQVTNS	Positive	FALSE		B*4501				HIV
Human	MHC-I	AEAPQLRPA	Negative	FALSE		HLA-B*50:01				Chowell
Human	MHC-I	AEAPSESKPA	Negative	FALSE		HLA-B*50:01				Chowell
Human	MHC-I	AEAPVGSKA	Negative	FALSE		HLA-B*50:01				Chowell
Human	MHC-I	AEAPVLFAKA	Negative	FALSE		HLA-B*50:01				Chowell
Human	MHC-I	AEAPVQEEKL	Negative	FALSE		HLA-B*41:03				Chowell
Human	MHC-I	AEAQLHTTA	Negative	FALSE		HLA-B*50:01				Chowell
Human	MHC-I	AEARPGATA	Negative	FALSE		HLA-B*50:01				Chowell
Human	MHC-I	AEARPTTVGF	Negative	FALSE	IFNg release	HLA-B*44:03	MHC binding prediction	Homo sapiens		IEDB
Human	MHC-I	AEARQSPAA	Negative	FALSE		HLA-B*50:01				Chowell
Human	MHC-I	AEASMISKL	Negative	FALSE		HLA-B*41:03				Chowell
Human	MHC-I	AECQFLKSVL	Negative	FALSE	IFNg release	HLA-B*37:01|HLA-B*40:01|HLA-B*40:02|HLA-B*44:02|HLA-B*49:01	Not determined	Homo sapiens	Vaccinia virus	IEDB
Human	MHC-I	AEDEGVSQRKF	Negative	FALSE		HLA-B*44:02				Chowell
Human	MHC-I	AEDELFNRY	Negative	FALSE		HLA-B*44:03				Chowell
Human	MHC-I	AEDENGKIVGY	Negative	FALSE		HLA-B*44:03				Chowell
Human	MHC-I	AEDKENYKKF	Negative	FALSE		HLA-B*44:02|HLA-B*4403				Chowell|EPIMHC
Human	MHC-I	AEDKENYKKFY	Negative	FALSE		HLA-B*44:27 (HLA-B*4427)				Chowell
Human	MHC-I	AEDKWLSA	Negative	FALSE		HLA-B*50:01				Chowell
Human	MHC-I	AEDLNSRVSYW	Negative	FALSE		HLA-B*44:02				Chowell
Human	MHC-I	AEDLNTRVAYW	Negative	FALSE		HLA-B*44:02				Chowell
Human	MHC-I	AEDMETKIKNY	Negative	FALSE		HLA-B*44:03				Chowell
Human	MHC-I	AEDNYLAKL	Negative	FALSE	IFNg release	HLA-B*37:01|HLA-B*40:01|HLA-B*40:02|HLA-B*44:02|HLA-B*49:01	Not determined	Homo sapiens	Vaccinia virus	IEDB
Human	MHC-I	AEDPAGLKV	Negative	FALSE		HLA-B*41:03				Chowell
Human	MHC-I	AEDPLGAIHL	Negative	FALSE		HLA-B*44:02				Chowell
Human	MHC-I	AEDRGTLSA	Negative	FALSE		HLA-B*50:01				Chowell
Human	MHC-I	AEDSVMDHHF	Negative	FALSE		HLA-B*44:02				Chowell
Human	MHC-I	AEDSYGCTL	Negative	FALSE	IFNg release	HLA-B*37:01|HLA-B*40:01|HLA-B*40:02|HLA-B*44:02|HLA-B*49:01	Not determined	Homo sapiens	Vaccinia virus	IEDB
Human	MHC-I	AEDSYGCTLL	Negative	FALSE	IFNg release	HLA-B*37:01|HLA-B*40:01|HLA-B*40:02|HLA-B*44:02|HLA-B*49:01	Not determined	Homo sapiens	Vaccinia virus	IEDB
Human	MHC-I	AEDVLSGKVSA	Negative	FALSE		HLA-B*50:01				Chowell
Human	MHC-I	AEEAAGIGIL	Positive	FALSE		B*4501|HLA-B*4501				MHCBN|TANTIGEN
Human	MHC-I	AEEAAGIGILT	Positive	FALSE		B*4501|HLA-B*4501				EPIMHC|MHCBN|TANTIGEN
Human	MHC-I	AEEARKKINSW	Negative	FALSE		HLA-B*44:27 (HLA-B*4427)				Chowell
Human	MHC-I	AEEDFYEKL	Negative	FALSE		HLA-B*41:04				Chowell
Human	MHC-I	AEEEAATRIPA	Negative	FALSE		HLA-B*50:01				Chowell
Human	MHC-I	AEEEFVQRF	Negative	FALSE		HLA-B*44:27 (HLA-B*4427)				Chowell
Human	MHC-I	AEEFVQQRL	Negative	FALSE	IFNg release	HLA-B*37:01|HLA-B*40:01|HLA-B*40:02|HLA-B*44:02|HLA-B*49:01	Not determined	Homo sapiens	Vaccinia virus	IEDB
Human	MHC-I	AEEKAAVTSL	Negative	FALSE		HLA-B*41:02				Chowell
Human	MHC-I	AEEKAIVQQW	Negative	FALSE		HLA-B*44:02				Chowell
Human	MHC-I	AEEKLEGRVA	Negative	FALSE		HLA-B*50:01				Chowell
Human	MHC-I	AEELERQGY	Negative	FALSE		HLA-B*44:02				Chowell
Human	MHC-I	AEELGHRDV	Negative	FALSE		HLA-B*41:03				Chowell
Human	MHC-I	AEELPHIHAF	Negative	FALSE		HLA-B*41:04				Chowell
Human	MHC-I	AEEQLLKHGW	Negative	FALSE		HLA-B*44:27 (HLA-B*4427)				Chowell
Human	MHC-I	AEESDLSRQY	Negative	FALSE		HLA-B*44:02				Chowell
Human	MHC-I	AEESYTYYY	Negative	FALSE	IFNg release	HLA-B*37:01|HLA-B*40:01|HLA-B*40:02|HLA-B*44:02|HLA-B*49:01	Not determined	Homo sapiens	Vaccinia virus	IEDB
Human	MHC-I	AEFAAKAA	Negative	FALSE		HLA-B*50:01				Chowell
Human	MHC-I	AEFAGKDFDT	Negative	FALSE	cytotoxicity	HLA-A*02:01	MHC binding assay	Mus musculus HLA-A*0201/Db-human b2m Tg (HHD)	Trypanosoma cruzi	IEDB
Human	MHC-I	AEFEDQLVF	Negative	FALSE	IFNg release	HLA-B*37:01|HLA-B*40:01|HLA-B*40:02|HLA-B*44:02|HLA-B*49:01	Not determined	Homo sapiens	Vaccinia virus	IEDB
Human	MHC-I	AEFIKFTVI	Negative	FALSE		HLA-B*50:01				Chowell
Human	MHC-I	AEFKEAFQL	Negative	FALSE		HLA-B*44:02				Chowell
Human	MHC-I	AEFKEAFQLF	Negative	FALSE		HLA-B*44:02				Chowell
Human	MHC-I	AEFLVNGEIL	Negative	FALSE	IFNg release	HLA-B*37:01|HLA-B*40:01|HLA-B*40:02|HLA-B*49:01	Not determined	Homo sapiens	Vaccinia virus	IEDB
Human	MHC-I	AEFTKSIAKF	Negative	FALSE		HLA-B*44:27 (HLA-B*4427)				Chowell
Human	MHC-I	AEFTVPKFL	Negative	FALSE	IFNg release	HLA-B*37:01|HLA-B*40:01|HLA-B*40:02|HLA-B*44:02|HLA-B*49:01	Not determined	Homo sapiens	Vaccinia virus	IEDB
Human	MHC-I	AEFTVPKFLY	Negative	FALSE	IFNg release	HLA-B*37:01|HLA-B*40:01|HLA-B*40:02|HLA-B*44:02|HLA-B*49:01	Not determined	Homo sapiens	Vaccinia virus	IEDB
Human	MHC-I	AEFVGVSHL	Negative	FALSE		HLA-B*44:03				Chowell
Human	MHC-I	AEGDLIEHF	Negative	FALSE		HLA-B*44:03				Chowell
Human	MHC-I	AEGEIYTKL	Negative	FALSE		HLA-B*44:03				Chowell
Human	MHC-I	AEGFLFVV	Negative	FALSE		HLA-B*41:06				Chowell
Human	MHC-I	AEGGRPPAA	Negative	FALSE		HLA-B*50:01				Chowell
Human	MHC-I	AEGGVGWRHW	Positive	FALSE		HLA-B*4403				EPIMHC
Human	MHC-I	AEGIHTGQF	Negative	FALSE		HLA-B*44:02				Chowell
Human	MHC-I	AEGIHTGQFVY	Negative	FALSE		HLA-B*44:03				Chowell
Human	MHC-I	AEGIRVKHSF	Negative	FALSE	IFNg release	HLA-B*37:01|HLA-B*40:01|HLA-B*40:02|HLA-B*44:02|HLA-B*49:01	Not determined	Homo sapiens	Vaccinia virus	IEDB
Human	MHC-I	AEGLAKLMF	Negative	FALSE		HLA-B*44:03				Chowell
Human	MHC-I	AEGPSARPA	Negative	FALSE		HLA-B*50:01				Chowell
Human	MHC-I	AEGSVAREEW	Negative	FALSE		HLA-B*44:27 (HLA-B*4427)				Chowell
Human	MHC-I	AEGTEEGARW	Negative	FALSE		HLA-B*44:02				Chowell
Human	MHC-I	AEGVGKDNKL	Negative	FALSE	IFNg release	HLA-B*37:01|HLA-B*40:01|HLA-B*40:02	Not determined	Homo sapiens	Vaccinia virus	IEDB
Human	MHC-I	AEHFLEQQM	Negative	FALSE		HLA-B*44:03				Chowell
Human	MHC-I	AEHGSFRVT	Negative	FALSE		HLA-B*50:01				Chowell
Human	MHC-I	AEHIAQGLRLY	Negative	FALSE		HLA-B*44:27 (HLA-B*4427)				Chowell
Human	MHC-I	AEHIESRTL	Positive	TRUE	IFNg release	HLA class I	MHC binding assay	Homo sapiens		IEDB
Human	MHC-I	AEHIKQKSQL	Negative	FALSE	IFNg release	HLA-B*37:01|HLA-B*40:01|HLA-B*40:02|HLA-B*44:02|HLA-B*49:01	Not determined	Homo sapiens	Vaccinia virus	IEDB
Human	MHC-I	AEHKEFITA	Negative	FALSE		HLA-B*50:01				Chowell
Human	MHC-I	AEHLGDFHRTY	Negative	FALSE		HLA-B*44:27 (HLA-B*4427)				Chowell
Human	MHC-I	AEHNAALQA	Negative	FALSE		HLA-B*50:01				Chowell
Human	MHC-I	AEHPGFMKT	Negative	FALSE		HLA-B*50:01				Chowell
Human	MHC-I	AEHSEPPQA	Negative	FALSE		HLA-B*50:01				Chowell
Human	MHC-I	AEHSFSNGA	Negative	FALSE		HLA-B*50:01				Chowell
Human	MHC-I	AEHTGREIV	Negative	FALSE		HLA-B4001				Calis2
Human	MHC-I	AEHVVQPKA	Negative	FALSE		HLA-B*50:01				Chowell
Human	MHC-I	AEIAALRFL	Negative	FALSE		HLA-B*44:03				Chowell
Human	MHC-I	AEIAQRLED	Negative	FALSE	IFNg release	HLA-B*44:02	MHC binding prediction	Homo sapiens	Influenza A virus	IEDB
Human	MHC-I	AEIDAHLVA	Negative	FALSE		HLA-B*50:01				Chowell
Human	MHC-I	AEIDARLKA	Negative	FALSE		HLA-B*50:01				Chowell
Human	MHC-I	AEIDARNDSF	Negative	FALSE		HLA-B*44:03				Chowell
Human	MHC-I	AEIDDRKQL	Negative	FALSE		HLA-B*44:03				Chowell
Human	MHC-I	AEIDEEPVSKA	Negative	FALSE		HLA-B*50:01				Chowell
Human	MHC-I	AEIDLFRAA	Negative	FALSE		HLA-B*50:01				Chowell
Human	MHC-I	AEIDRRISA	Negative	FALSE		HLA-B*50:01				Chowell
Human	MHC-I	AEIDSVKMTL	Negative	FALSE		HLA-B*44:03				Chowell
Human	MHC-I	AEIEDIRVL	Negative	FALSE		HLA-B*44:02				Chowell
Human	MHC-I	AEIEDLIFL	Positive	FALSE	cytotoxicity|IFNg release	HLA-B*40:02	Not determined	Homo sapiens	Influenza A virus	Chowell|IEDB
Human	MHC-I	AEIEDLIFLA	Positive	FALSE		HLA-B44|HLA-B4403				Calis1|Chowell
Human	MHC-I	AEIEDLIFS	Positive	FALSE	cytotoxicity|IFNg release	HLA-B*40:02	Not determined	Homo sapiens	Influenza A virus	Chowell|IEDB
Human	MHC-I	AEIEDVKPA	Negative	FALSE		HLA-B*50:01				Chowell
Human	MHC-I	AEIEIVKDL	Negative	FALSE		HLA-B*44:02				Chowell
Human	MHC-I	AEIEKLGQKY	Negative	FALSE		HLA-B*44:02				Chowell
Human	MHC-I	AEIIKGELW	Negative	FALSE		HLA-B*44:02				Chowell
Human	MHC-I	AEIKNSQEA	Negative	FALSE		HLA-B*50:01				Chowell
Human	MHC-I	AEIKTGISSF	Negative	FALSE	IFNg release	HLA-B*37:01|HLA-B*40:01|HLA-B*40:02|HLA-B*44:02|HLA-B*49:01	Not determined	Homo sapiens	Vaccinia virus	IEDB
Human	MHC-I	AEIKVKLIEA	Negative	FALSE		HLA-B*50:01				Chowell
Human	MHC-I	AEILLSNHY	Negative	FALSE		HLA-B*44:03				Chowell
Human	MHC-I	AEIMKICST	Positive	FALSE		HLA-B44				Chowell
Human	MHC-I	AEINANRADA	Negative	FALSE		HLA-B*50:01				Chowell
Human	MHC-I	AEINNIIKI	Negative	FALSE		HLA-B*41:03				Chowell
Human	MHC-I	AEIQAGKTSQA	Negative	FALSE		HLA-B*50:01				Chowell
Human	MHC-I	AEIQGVIDA	Negative	FALSE		HLA-B*41:01				Chowell
Human	MHC-I	AEIQNVEGQNL	Negative	FALSE		HLA-B*44:02				Chowell
Human	MHC-I	AEIRHVLVT	Negative	FALSE		HLA-B*50:01				Chowell
Human	MHC-I	AEIRIIPAKKY	Negative	FALSE		HLA-B*44:02				Chowell
Human	MHC-I	AEISGSSPI	Negative	FALSE		HLA-B4001				Calis2
Human	MHC-I	AEISTVHPEQY	Negative	FALSE		HLA-B*44:03				Chowell
Human	MHC-I	AEITELVVEY	Negative	FALSE	IFNg release	HLA-B*37:01|HLA-B*40:01|HLA-B*40:02|HLA-B*49:01	Not determined	Homo sapiens	Vaccinia virus	IEDB
Human	MHC-I	AEIVEGENHTY	Negative	FALSE		HLA-B*44:27 (HLA-B*4427)				Chowell
Human	MHC-I	AEKALGKAA	Negative	FALSE		HLA-B*50:01				Chowell
Human	MHC-I	AEKAPTNIVY	Negative	FALSE		HLA-B*44:02				Chowell
Human	MHC-I	AEKATISQA	Negative	FALSE		HLA-B*50:01				Chowell
Human	MHC-I	AEKAVTKEEF	Negative	FALSE		HLA-B*44:03				Chowell
Human	MHC-I	AEKEFNETM	Negative	FALSE		HLA-B*41:03				Chowell
Human	MHC-I	AEKEGPYDTY	Negative	FALSE	IFNg release	HLA-B*37:01|HLA-B*40:01|HLA-B*40:02|HLA-B*49:01	Not determined	Homo sapiens	Vaccinia virus	IEDB
Human	MHC-I	AEKEKVKFY	Negative	FALSE	IFNg release	HLA-B*37:01|HLA-B*40:01|HLA-B*40:02|HLA-B*44:02|HLA-B*49:01	Not determined	Homo sapiens	Vaccinia virus	IEDB
Human	MHC-I	AEKELESHSSW	Negative	FALSE		HLA-B*44:27 (HLA-B*4427)				Chowell
Human	MHC-I	AEKELTDRNW	Negative	FALSE		HLA-B*44:27 (HLA-B*4427)				Chowell
Human	MHC-I	AEKGEPAAA	Negative	FALSE		HLA-B*50:01				Chowell
Human	MHC-I	AEKIPRVSIL	Negative	FALSE	IFNg release	HLA-B*37:01|HLA-B*40:01|HLA-B*40:02|HLA-B*44:02|HLA-B*49:01	Not determined	Homo sapiens	Vaccinia virus	IEDB
Human	MHC-I	AEKIRACCY	Negative	FALSE		HLA-B*44:03				Chowell
Human	MHC-I	AEKKFKEVA	Negative	FALSE		HLA-B*50:01				Chowell
Human	MHC-I	AEKKYPDLNF	Negative	FALSE	IFNg release	HLA-B*37:01|HLA-B*40:01|HLA-B*40:02|HLA-B*49:01	Not determined	Homo sapiens	Vaccinia virus	IEDB
Human	MHC-I	AEKLGGSAVI	Negative	FALSE		HLA-B*41:02				Chowell
Human	MHC-I	AEKLITSAF	Negative	FALSE	IFNg release	HLA-B*37:01|HLA-B*40:01|HLA-B*40:02|HLA-B*49:01	Not determined	Homo sapiens	Vaccinia virus	IEDB
Human	MHC-I	AEKNTTFDTF	Negative	FALSE		HLA-B*44:27 (HLA-B*4427)				Chowell
Human	MHC-I	AEKPKFLPDLY	Positive	FALSE		HLA-B44				Chowell
Human	MHC-I	AEKSRTYVA	Negative	FALSE		HLA-B*50:01				Chowell
Human	MHC-I	AEKTPIRVCL	Negative	FALSE	IFNg release	HLA-B*37:01|HLA-B*40:01|HLA-B*40:02|HLA-B*49:01	Not determined	Homo sapiens	Vaccinia virus	IEDB
Human	MHC-I	AEKVEIATL	Negative	FALSE		HLA-B*41:04				Chowell
Human	MHC-I	AEKVIGAGKSW	Negative	FALSE		HLA-B*44:02				Chowell
Human	MHC-I	AEKYQTVIA	Negative	FALSE		HLA-B*50:01				Chowell
Human	MHC-I	AELAGLLQA	Negative	FALSE		HLA-B*50:01				Chowell
Human	MHC-I	AELALQKKY	Negative	FALSE		HLA-B*44:03				Chowell
Human	MHC-I	AELDKLTSV	Negative	FALSE		HLA-B*50:01				Chowell
Human	MHC-I	AELDRTEEY	Positive	FALSE		HLA-B44				Chowell
Human	MHC-I	AELEDDFKEGY	Negative	FALSE		HLA-B*44:02				Chowell
Human	MHC-I	AELEGVWQPA	Positive	FALSE	cytotoxicity|IFNg release	HLA-B*40:06	T cell assay -Single MHC type present	Homo sapiens	Human betaherpesvirus 5	Chowell|IEDB
Human	MHC-I	AELEKQLSQA	Negative	FALSE		HLA-B*50:01				Chowell
Human	MHC-I	AELEKSSAA	Negative	FALSE		HLA-B*50:01				Chowell
Human	MHC-I	AELESSKEQF	Negative	FALSE		HLA-B*44:03				Chowell
Human	MHC-I	AELGLSGASM	Negative	FALSE		HLA-B*44:03				Chowell
Human	MHC-I	AELIEANLLW	Positive	FALSE	IFNg release	HLA-B*44:02	Cited reference	Homo sapiens	Hepacivirus C	IEDB
Human	MHC-I	AELIVQPEL	Negative	FALSE		HLA-B*41:04				Chowell
Human	MHC-I	AELLEMKYAL	Negative	FALSE	IFNg release	HLA-B*37:01|HLA-B*40:01|HLA-B*40:02|HLA-B*44:02|HLA-B*49:01	Not determined	Homo sapiens	Vaccinia virus	IEDB
Human	MHC-I	AELLEQQKA	Positive	FALSE	IFNg release	HLA class I	Not determined	Homo sapiens		IEDB
Human	MHC-I	AELLEVAA	Negative	FALSE		HLA-B*50:01				Chowell
Human	MHC-I	AELLKTLAA	Negative	FALSE		HLA-B*50:01				Chowell
Human	MHC-I	AELLNIPFLY	Positive	FALSE	cytotoxicity|IFNg release	HLA-B*44:03	T cell assay -Mismatched MHC molecules	Homo sapiens		Chowell|IEDB
Human	MHC-I	AELMQTLRF	Negative	FALSE		HLA-B*44:27 (HLA-B*4427)				Chowell
Human	MHC-I	AELNKIFAL	Negative	FALSE		HLA-B*44:03				Chowell
Human	MHC-I	AELSEQIKSF	Negative	FALSE		HLA-B*44:27 (HLA-B*4427)				Chowell
Human	MHC-I	AELSNGMLRF	Negative	FALSE	IFNg release	HLA-B*37:01|HLA-B*40:01|HLA-B*40:02|HLA-B*49:01	Not determined	Homo sapiens	Vaccinia virus	IEDB
Human	MHC-I	AELTIGVNY	Positive	TRUE	IFNg release	HLA-B*37:01|HLA-B*40:01|HLA-B*40:02|HLA-B*44:03	MHC binding prediction|Not determined	Homo sapiens	Vaccinia virus	Chowell|IEDB
Human	MHC-I	AELVHFLLL	Positive	FALSE		B40|HLA-B*40				EPIMHC|TANTIGEN
Human	MHC-I	AELYINEHDY	Negative	FALSE		HLA-B*44:02				Chowell
Human	MHC-I	AEMAQNAVRL	Negative	FALSE		HLA-B*44:02				Chowell
Human	MHC-I	AEMDQILHGL	Negative	FALSE		HLA-B*44:02				Chowell
Human	MHC-I	AEMEEALKGL	Negative	FALSE	IFNg release	HLA-B*40:01	MHC binding prediction	Mus musculus HLA-B*40:01 Tg	Dengue virus	IEDB
Human	MHC-I	AEMEVKRESY	Negative	FALSE		HLA-B*44:02				Chowell
Human	MHC-I	AEMGKGSFKY	Negative	FALSE		HLA-B*44:02|HLA-B*4403				Chowell|EPIMHC
Human	MHC-I	AEMIEKYFVSP	Negative	FALSE		HLA-B*41:06				Chowell
Human	MHC-I	AEMIREEGY	Negative	FALSE		HLA-B*44:27 (HLA-B*4427)				Chowell
Human	MHC-I	AEMKTDAA	Positive	FALSE	IFNg release	HLA-B*45:01|HLA-B4501	Cited reference|Not determined	Homo sapiens	Mycobacterium tuberculosis	Calis1|Chowell|IEDB
Human	MHC-I	AEMKTDAATL	Positive	FALSE	IFNg release	HLA-B*44|HLA-B*44:02|HLA-B44|HLA-B4403	MHC binding assay|Not determined	Homo sapiens	Mycobacterium tuberculosis	Calis1|Chowell|EPIMHC|IEDB
Human	MHC-I	AEMKTDAATLA	Positive	FALSE	IFNg release	HLA-B*45:01	Cited reference|Not determined	Homo sapiens	Mycobacterium tuberculosis	Chowell|IEDB
Human	MHC-I	AEMLRSISF	Negative	FALSE		HLA-B*44:02				Chowell
Human	MHC-I	AEMMAPSMF	Negative	FALSE	IFNg release	HLA-B*37:01|HLA-B*40:01|HLA-B*40:02|HLA-B*49:01	Not determined	Homo sapiens	Vaccinia virus	IEDB
Human	MHC-I	AEMQLKIDKL	Negative	FALSE	IFNg release	HLA-B*37:01|HLA-B*40:01|HLA-B*40:02|HLA-B*44:02|HLA-B*49:01	Not determined	Homo sapiens	Vaccinia virus	IEDB
Human	MHC-I	AEMRLLSIY	Negative	FALSE	IFNg release	HLA-B*37:01|HLA-B*40:01|HLA-B*40:02|HLA-B*44:02|HLA-B*49:01	Not determined	Homo sapiens	Vaccinia virus	IEDB
Human	MHC-I	AEMWAQDAA	Positive	FALSE	IFNg release	HLA-B*45:01|HLA-B4501	MHC binding assay	Homo sapiens	Mycobacterium tuberculosis	Calis1|Chowell|IEDB
Human	MHC-I	AENAGNDAC	Positive	FALSE	cytotoxicity|IFNg release	HLA-B*45:01|HLA-B45	Not determined	Homo sapiens	Human gammaherpesvirus 4	Chowell|IEDB|MHCBN
Human	MHC-I	AENDAQKPSL	Negative	FALSE		HLA-B*44:27 (HLA-B*4427)				Chowell
Human	MHC-I	AENEAETKL	Negative	FALSE		HLA-B*41:03				Chowell
Human	MHC-I	AENEMPGLMRM	Negative	FALSE		HLA-B*44:03				Chowell
Human	MHC-I	AENFRRYDTY	Negative	FALSE	IFNg release	HLA-B*37:01|HLA-B*40:01|HLA-B*40:02|HLA-B*44:02|HLA-B*49:01	Not determined	Homo sapiens	Vaccinia virus	IEDB
Human	MHC-I	AENGFLPIHL	Negative	FALSE		HLA-B*41:03				Chowell
Human	MHC-I	AENGWGFYF	Positive	FALSE		HLA-B44				Chowell
Human	MHC-I	AENHHHATM	Negative	FALSE		HLA-B4403				Calis2
Human	MHC-I	AENISSLGIL	Negative	FALSE	IFNg release	HLA-B*37:01|HLA-B*40:01|HLA-B*40:02|HLA-B*44:02|HLA-B*49:01	Not determined	Homo sapiens	Vaccinia virus	IEDB
Human	MHC-I	AENLFRAFL	Negative	FALSE		HLA-B*44:02				Chowell
Human	MHC-I	AENLWVTVY	Positive	FALSE		B*1801|B44|HLA-B*44|HLA-B44				EPIMHC|HIV|MHCBN
Human	MHC-I	AENLWVTVYY	Positive	FALSE		B*4402|HLA-B*44|HLA-B*4402|HLA-B44				EPIMHC|HIV|MHCBN
Human	MHC-I	AENNHLEAVKY	Negative	FALSE		HLA-B*44:03				Chowell
Human	MHC-I	AENPDIFAV	Negative	FALSE		HLA-B*41:05				Chowell
Human	MHC-I	AENPHSEYGL	Negative	FALSE		HLA-B*44:27 (HLA-B*4427)				Chowell
Human	MHC-I	AENPKLISA	Negative	FALSE		HLA-B*50:01				Chowell
Human	MHC-I	AENRQGTLTEY	Negative	FALSE		HLA-B*44:03				Chowell
Human	MHC-I	AEPDDVDCW	Negative	FALSE		HLA-B4402				Calis2
Human	MHC-I	AEPDGPTPEL	Negative	FALSE	IFNg release	HLA-B*40:01	MHC binding prediction	Mus musculus HLA-B*40:01 Tg	Dengue virus	IEDB
Human	MHC-I	AEPINIQTV	Positive	FALSE		HLA-B*4403				MHCBN
Human	MHC-I	AEPINIQTW	Positive	FALSE		B*4403|HLA-B*4403				MHCBN|TANTIGEN
Human	MHC-I	AEPLEIILHLP	Negative	FALSE		HLA-B*41:05				Chowell
Human	MHC-I	AEPPFGESNI	Negative	FALSE	IFNg release	HLA-B*40:01	MHC binding prediction	Mus musculus HLA-B*40:01 Tg	Dengue virus	IEDB
Human	MHC-I	AEPREFLQQQY	Negative	FALSE		HLA-B*44:03				Chowell
Human	MHC-I	AEPSGTTSV	Negative	FALSE	IFNg release	HLA-A*02:01	MHC binding prediction	Homo sapiens		IEDB
Human	MHC-I	AEPTPEKEKRF	Negative	FALSE		HLA-B*44:27 (HLA-B*4427)				Chowell
Human	MHC-I	AEQASQDVKNW	Positive	FALSE	IFNg release	B*4402|HLA-B*44:02|HLA-B*4402|HLA-B44	Cited reference	Homo sapiens	Human immunodeficiency virus 1	Chowell|EPIMHC|HIV|IEDB|MHCBN
Human	MHC-I	AEQASQEVKNW	Positive	TRUE	IFNg release	HLA-B*44:02|HLA-B44	Cited reference	Homo sapiens	Human immunodeficiency virus 1	IEDB|MHCBN
Human	MHC-I	AEQATTVKA	Negative	FALSE		HLA-B*50:01				Chowell
Human	MHC-I	AEQELANLEKW	Negative	FALSE		HLA-B*44:27 (HLA-B*4427)				Chowell
Human	MHC-I	AEQQGKGVAL	Negative	FALSE		HLA-B*41:03				Chowell
Human	MHC-I	AEQQHNPAA	Negative	FALSE		HLA-B*50:01				Chowell
Human	MHC-I	AEQRRSTIF	Negative	FALSE	IFNg release	HLA-B*37:01|HLA-B*40:01|HLA-B*40:02|HLA-B*44:02|HLA-B*49:01	Not determined	Homo sapiens	Vaccinia virus	IEDB
Human	MHC-I	AEQTGVSHNL	Positive	FALSE	IFNg release	HLA-B*40:01	MHC binding assay	Mus musculus HLA-B*40:01 Tg	Dengue virus	IEDB
Human	MHC-I	AEQTLNNIKQF	Negative	FALSE		HLA-B*44:03				Chowell
Human	MHC-I	AEQYTPKAKY	Negative	FALSE		HLA-B*44:27 (HLA-B*4427)				Chowell
Human	MHC-I	AERARYKKML	Negative	FALSE	IFNg release	HLA-B*37:01|HLA-B*40:01|HLA-B*40:02|HLA-B*49:01	Not determined	Homo sapiens	Vaccinia virus	IEDB
Human	MHC-I	AERDVYTGDAL	Negative	FALSE		HLA-B*44:02				Chowell
Human	MHC-I	AERGEMKAA	Negative	FALSE		HLA-B*50:01				Chowell
Human	MHC-I	AERKFKQVA	Negative	FALSE		HLA-B*50:01				Chowell
Human	MHC-I	AERKFNAA	Negative	FALSE		HLA-B*50:01				Chowell
Human	MHC-I	AERPGEAAVA	Negative	FALSE		HLA-B*50:01				Chowell
Human	MHC-I	AERQGSPTPA	Positive	FALSE	cytotoxicity|IFNg release	HLA-B*45:01	T cell assay -Single MHC type present	Homo sapiens	Human alphaherpesvirus 2	Chowell|IEDB
Human	MHC-I	AERQLQVQW	Negative	FALSE		HLA-B*44:27 (HLA-B*4427)				Chowell
Human	MHC-I	AERSTNIAA	Negative	FALSE		HLA-B*50:01				Chowell
Human	MHC-I	AERTGEPDY	Negative	FALSE		HLA-B4403				Calis2
Human	MHC-I	AERVGAGAPV	Negative	FALSE		HLA-B*41:06				Chowell
Human	MHC-I	AERYDDMAA	Negative	FALSE		HLA-B*50:01				Chowell
Human	MHC-I	AESGDSVKMY	Negative	FALSE		HLA-B*44:27 (HLA-B*4427)				Chowell
Human	MHC-I	AESIVVHTY	Negative	FALSE		HLA-B*44:27 (HLA-B*4427)				Chowell
Human	MHC-I	AESKAKDLF	Negative	FALSE	IFNg release	HLA-B*37:01|HLA-B*40:01|HLA-B*40:02|HLA-B*44:02|HLA-B*49:01	Not determined	Homo sapiens	Vaccinia virus	IEDB
Human	MHC-I	AESKASLAA	Negative	FALSE		HLA-B*50:01				Chowell
Human	MHC-I	AESLAGSRA	Negative	FALSE		HLA-B*50:01				Chowell
Human	MHC-I	AESLQPKGY	Negative	FALSE		HLA-B*44:03				Chowell
Human	MHC-I	AESPASRQA	Negative	FALSE		HLA-B*50:01				Chowell
Human	MHC-I	AESPASRQAA	Negative	FALSE		HLA-B*50:01				Chowell
Human	MHC-I	AESPASRQAAA	Negative	FALSE		HLA-B*50:01				Chowell
Human	MHC-I	AESRKLLLI	Positive	FALSE		HLA-B44|HLA-B4403				Calis1|Chowell
Human	MHC-I	AESVVKKTGF	Negative	FALSE		HLA-B*44:27 (HLA-B*4427)				Chowell
Human	MHC-I	AESVVKLTA	Negative	FALSE		HLA-B*50:01				Chowell
Human	MHC-I	AETAGARLVV	Positive	FALSE	IFNg release	HLA class I	T cell assay -Biological process measured	Homo sapiens	Hepacivirus C	IEDB
Human	MHC-I	AETDAIRFL	Negative	FALSE		HLA-B*44:02				Chowell
Human	MHC-I	AETDFEKRDF	Negative	FALSE		HLA-B*44:02				Chowell
Human	MHC-I	AETDVLCAVL	Negative	FALSE		HLA-B*44:03				Chowell
Human	MHC-I	AETEFFSKA	Negative	FALSE		HLA-B*50:01				Chowell
Human	MHC-I	AETELQRAA	Negative	FALSE		HLA-B*50:01				Chowell
Human	MHC-I	AETEPIVKMF	Negative	FALSE		HLA-B*44:03				Chowell
Human	MHC-I	AETFYVDGA	Positive	FALSE		HLA-B*4501				MHCBN
Human	MHC-I	AETFYVDGAAN	Positive	FALSE		HLA-A*28|HLA-A28				EPIMHC|MHCBN
Human	MHC-I	AETGSGTAS	Negative	FALSE	proliferation	HLA-A*02:01	Statistical association	Homo sapiens		IEDB
Human	MHC-I	AETKDLLVA	Negative	FALSE		HLA-B*50:01				Chowell
Human	MHC-I	AETKEFKTL	Negative	FALSE	IFNg release	HLA-B*37:01|HLA-B*40:01|HLA-B*40:02	Not determined	Homo sapiens	Vaccinia virus	IEDB
Human	MHC-I	AETKEFKTLY	Negative	FALSE	IFNg release	HLA-B*37:01|HLA-B*40:01|HLA-B*40:02	Not determined	Homo sapiens	Vaccinia virus	IEDB
Human	MHC-I	AETPDIKLF	Negative	FALSE		HLA-B*44:02				Chowell
Human	MHC-I	AETQHGTVL	Negative	FALSE		HLA-B4001				Calis2
Human	MHC-I	AETQNSSFI	Negative	FALSE	IFNg release	HLA-B*40:01|HLA-B4402	MHC binding prediction	Mus musculus HLA-B*40:01 Tg	Dengue virus	Calis2|IEDB
Human	MHC-I	AETQNSSFII	Negative	FALSE	IFNg release	HLA-B*40:01	MHC binding prediction	Mus musculus HLA-B*40:01 Tg	Dengue virus	IEDB
Human	MHC-I	AETRVLGRVL	Negative	FALSE	IFNg release	HLA-B*37:01|HLA-B*40:01|HLA-B*40:02|HLA-B*44:02|HLA-B*49:01	Not determined	Homo sapiens	Vaccinia virus	IEDB
Human	MHC-I	AETSAERV	Negative	FALSE		HLA-B*41:06				Chowell
Human	MHC-I	AETVQTVRY	Negative	FALSE		HLA-B*44:03				Chowell
Human	MHC-I	AEVAAEKSF	Negative	FALSE		HLA-B*44:27 (HLA-B*4427)				Chowell
Human	MHC-I	AEVARAQAA	Negative	FALSE		HLA-B*50:01				Chowell
Human	MHC-I	AEVDAAGPA	Negative	FALSE		HLA-B*50:01				Chowell
Human	MHC-I	AEVDKLRAA	Negative	FALSE		HLA-B*50:01				Chowell
Human	MHC-I	AEVDKVTGRF	Negative	FALSE		HLA-B*44|HLA-B44				Chowell|EPIMHC
Human	MHC-I	AEVEAQKAQQL	Negative	FALSE		HLA-B*44:27 (HLA-B*4427)				Chowell
Human	MHC-I	AEVEEHRTV	Positive	FALSE	IFNg release	HLA-B*40:01	MHC binding assay	Homo sapiens	West Nile virus	Chowell|IEDB
Human	MHC-I	AEVEGAGVKAW	Negative	FALSE		HLA-B*44:27 (HLA-B*4427)				Chowell
Human	MHC-I	AEVEGRLPA	Negative	FALSE		HLA-B*50:01				Chowell
Human	MHC-I	AEVEHVVNA	Negative	FALSE		HLA-B*50:01				Chowell
Human	MHC-I	AEVERLMEL	Negative	FALSE	IFNg release	HLA-B*37:01|HLA-B*40:01|HLA-B*40:02|HLA-B*44:02|HLA-B*49:01	Not determined	Homo sapiens	Vaccinia virus	IEDB
Human	MHC-I	AEVEVKKAGY	Negative	FALSE		HLA-B*44:27 (HLA-B*4427)				Chowell
Human	MHC-I	AEVFPLKVF	Negative	FALSE		HLA-B*44:03				Chowell
Human	MHC-I	AEVGGMQLRF	Negative	FALSE		HLA-B*44:03				Chowell
Human	MHC-I	AEVIAPAVQT	Positive	FALSE	IFNg release	HLA-B*44:02	Cited reference	Homo sapiens	Hepacivirus C	IEDB
Human	MHC-I	AEVKGSVSA	Negative	FALSE		HLA-B*50:01				Chowell
Human	MHC-I	AEVKGVYQF	Negative	FALSE		HLA-B*44:02				Chowell
Human	MHC-I	AEVLGLILRY	Negative	FALSE		HLA-B*44:02				Chowell
Human	MHC-I	AEVNLKKKSY	Negative	FALSE		HLA-B*44:27 (HLA-B*4427)				Chowell
Human	MHC-I	AEVQAKQQA	Negative	FALSE		HLA-B*50:01				Chowell
Human	MHC-I	AEVTIQNVI	Negative	FALSE		HLA-B*44:03				Chowell
Human	MHC-I	AEVTQHGSY	Positive	FALSE		HLA-B44				Chowell
Human	MHC-I	AEVTVSASGLL	Negative	FALSE		HLA-B*41:05				Chowell
Human	MHC-I	AEVVVKEGL	Negative	FALSE		HLA-B*41:03				Chowell
Human	MHC-I	AEWDRVHPV	Positive	FALSE	IFNg release	B*4002|HLA-B*40:02|HLA-B*4002|HLA-B4002	MHC binding prediction	Homo sapiens	Human immunodeficiency virus 1	Calis1|Chowell|EPIMHC|HIV|IEDB|MHCBN
Human	MHC-I	AEWLGVLKA	Negative	FALSE		HLA-B*50:01				Chowell
Human	MHC-I	AEWPTFNVGW	Positive	FALSE	IFNg release	HLA-B*44:03|HLA-B4403	Not determined	Homo sapiens		Calis1|Chowell|IEDB
Human	MHC-I	AEYDFRNDSV	Negative	FALSE		HLA-B*50:01				Chowell
Human	MHC-I	AEYDNFFQHL	Negative	FALSE		HLA-B*50:01				Chowell
Human	MHC-I	AEYDQRQLQA	Negative	FALSE		HLA-B*50:01				Chowell
Human	MHC-I	AEYHSQSRAA	Negative	FALSE		HLA-B*50:01				Chowell
Human	MHC-I	AEYIQKNVQL	Negative	FALSE		HLA-B*41:03				Chowell
Human	MHC-I	AEYKNWVKA	Negative	FALSE		HLA-B*50:01				Chowell
Human	MHC-I	AEYNGRLAA	Negative	FALSE		HLA-B*50:01				Chowell
Human	MHC-I	AEYQLRLHEA	Negative	FALSE		HLA-B*50:01				Chowell
Human	MHC-I	AEYSRFVNQI	Negative	FALSE		HLA-B*50:01				Chowell
Human	MHC-I	AEYSTKNNA	Negative	FALSE		HLA-B*50:01				Chowell
Human	MHC-I	AFAAAAAAK	Negative	FALSE		HLA-A*03|HLA-A*11				EPIMHC
Human	MHC-I	AFAAVEGIF	Negative	FALSE	IFNg release	HLA-A*23:01|HLA-A*24:02|HLA-A*24:07	Not determined	Homo sapiens	Vaccinia virus	IEDB
Human	MHC-I	AFAKYLWEW	Negative	FALSE	IFNg release	HLA-A*24:02	MHC binding assay	Homo sapiens	Hepatitis B virus	IEDB
Human	MHC-I	AFEDLRVSSF	Negative	FALSE	IFNg release	HLA-A*24:02	MHC binding assay	Homo sapiens	Influenza A virus	IEDB
Human	MHC-I	AFEFINSLLK	Positive	TRUE	IFNg release	HLA-A*03:01|HLA-A*11:01|HLA-A*33:01|HLA-A*33:03	Not determined	Homo sapiens|Mus musculus C57BL/6 HLA-A*0201/Kb Tg X BALB/c|Mus musculus C57BL/6 HLA-A*1101/Kb Tg X BALB/c	Vaccinia virus	Chowell|IEDB
Human	MHC-I	AFFTIHNIK	Negative	FALSE	IFNg release	HLA-A*03:01|HLA-A*11:01|HLA-A*33:01|HLA-A*33:03|HLA-A*68:01	Not determined	Homo sapiens|Mus musculus C57BL/6 HLA-A*0201/Kb Tg X BALB/c	Vaccinia virus	IEDB
Human	MHC-I	AFGYLHEDK	Negative	FALSE	IFNg release	HLA-A*03:01|HLA-A*11:01|HLA-A*33:01|HLA-A*33:03|HLA-A*68:01	Not determined	Homo sapiens|Mus musculus C57BL/6 HLA-A*0201/Kb Tg X BALB/c	Vaccinia virus	IEDB
Human	MHC-I	AFHGLDVKF	Negative	FALSE	IFNg release	HLA-A*24:03	MHC binding assay	Mus musculus HLA-A24 Tg	Yellow fever virus	IEDB
Human	MHC-I	AFHHMAREL	Positive	FALSE		HLA-A*02|HLA-A2				EPIMHC|IMMA2|MHCBN
Human	MHC-I	AFHHVAREK	Positive	FALSE		HLA-A*03|HLA-A3				EPIMHC|MHCBN
Human	MHC-I	AFHHVAREL	Positive	TRUE		HLA-A*02|HLA-A*0201|HLA-A*0202|HLA-A*0204|HLA-A2|HLA-B*51|HLA-B*5201				EPIMHC|IMMA2|MHCBN
Human	MHC-I	AFIISVISL	Negative	FALSE	IFNg release	HLA-A*23:01|HLA-A*24:02|HLA-A*24:07	Not determined	Homo sapiens	Vaccinia virus	IEDB
Human	MHC-I	AFILLNYPF	Negative	FALSE	IFNg release	HLA-A*23:01|HLA-A*24:02|HLA-A*24:07	Not determined	Homo sapiens	Vaccinia virus	IEDB
Human	MHC-I	AFIPYSVHM	Positive	FALSE	IFNg release	HLA-A*02:01	Cited reference	Mus musculus HLA-A*0201/Db-human b2m Tg (HHD)		Chowell|IEDB
Human	MHC-I	AFIVYYYHI	Negative	FALSE	IFNg release	HLA-A*23:01|HLA-A*24:02|HLA-A*24:07	Not determined	Homo sapiens	Vaccinia virus	IEDB
Human	MHC-I	AFLDESFPR	Negative	FALSE	IFNg release	HLA-A*03:01|HLA-A*11:01|HLA-A*33:01|HLA-A*33:03|HLA-A*68:01	Not determined	Homo sapiens|Mus musculus C57BL/6 HLA-A*0201/Kb Tg X BALB/c	Vaccinia virus	IEDB
Human	MHC-I	AFLDWMDTF	Negative	FALSE	IFNg release	HLA-A*23:01|HLA-A*24:02|HLA-A*24:07	Not determined	Homo sapiens	Vaccinia virus	IEDB
Human	MHC-I	AFLGERVTL	Positive	FALSE	IFNg release	HLA-A*02:01	MHC binding assay	Homo sapiens	Human gammaherpesvirus 4	Chowell|IEDB
Human	MHC-I	AFLLRHYYNK	Negative	FALSE	IFNg release	HLA-A*03:01|HLA-A*11:01|HLA-A*33:01|HLA-A*33:03|HLA-A*68:01	Not determined	Homo sapiens|Mus musculus C57BL/6 HLA-A*0201/Kb Tg X BALB/c	Vaccinia virus	IEDB
Human	MHC-I	AFLPWHRLF	Positive	FALSE		A24|HLA-A*24|HLA-A24				EPIMHC|MHCBN|TANTIGEN
Human	MHC-I	AFLPWHRLFL	Positive	FALSE		A24|HLA-A*24|HLA-A24				EPIMHC|MHCBN|TANTIGEN
Human	MHC-I	AFLRHAAL	Positive	FALSE		A*2402|HLA-A*2402				MHCBN|TANTIGEN
Human	MHC-I	AFLSKCDQR	Negative	FALSE	IFNg release	HLA-A*03:01|HLA-A*11:01|HLA-A*33:01|HLA-A*33:03|HLA-A*68:01	Not determined	Homo sapiens|Mus musculus C57BL/6 HLA-A*0201/Kb Tg X BALB/c	Vaccinia virus	IEDB
Human	MHC-I	AFLTNVPYK	Positive	FALSE		HLA-A11				Chowell
Human	MHC-I	AFNDDGIYI	Negative	FALSE	IFNg release	HLA-A*23:01|HLA-A*24:02|HLA-A*24:07	Not determined	Homo sapiens	Vaccinia virus	IEDB
Human	MHC-I	AFNSAKNSW	Negative	FALSE	IFNg release	HLA-A*23:01|HLA-A*24:02|HLA-A*24:07	Not determined	Homo sapiens	Vaccinia virus	IEDB
Human	MHC-I	AFRNIVNML	Positive	FALSE	IFNg release	HLA-C*06:02	MHC binding assay	Homo sapiens	Mycobacterium tuberculosis	Chowell|IEDB
Human	MHC-I	AFSGVSWTMK	Negative	FALSE	IFNg release	HLA-A*11:01	MHC binding assay	Mus musculus	Dengue virus	IEDB
Human	MHC-I	AFSPEVIPMF	Negative	FALSE		HLA-A*2402				EPIMHC
Human	MHC-I	AFTASITSPL	Negative	FALSE	IFNg release	HLA class I	T cell assay -T cell subset identification	Homo sapiens	Hepacivirus C	IEDB
Human	MHC-I	AFTIPSISK	Negative	FALSE	IFNg release	HLA-A*03:01|HLA-A*11:01|HLA-A*33:01|HLA-A*33:03|HLA-A*68:01	Not determined	Homo sapiens|Mus musculus C57BL/6 HLA-A*0201/Kb Tg X BALB/c	Vaccinia virus	IEDB
Human	MHC-I	AFTSEHSHFSL	Positive	FALSE		HLA-B35				Chowell
Human	MHC-I	AFTTPLISF	Negative	FALSE	IFNg release	HLA-A*23:01|HLA-A*24:02|HLA-A*24:07	Not determined	Homo sapiens	Vaccinia virus	IEDB
Human	MHC-I	AFVDINKSL	Negative	FALSE	IFNg release	HLA-A*23:01|HLA-A*24:02|HLA-A*24:07	Not determined	Homo sapiens	Vaccinia virus	IEDB
Human	MHC-I	AFVENPSFK	Negative	FALSE	IFNg release	HLA-A*03:01|HLA-A*11:01|HLA-A*33:01|HLA-A*33:03|HLA-A*68:01	Not determined	Homo sapiens|Mus musculus C57BL/6 HLA-A*0201/Kb Tg X BALB/c	Vaccinia virus	IEDB
Human	MHC-I	AFVKQHLCGPH	Negative	FALSE	IFNg release	HLA-A*02:01	T cell assay -Mismatched MHC molecules	Mus musculus HLA-A*0201/Db-human b2m Tg Db null b2m null (HHD-2)		IEDB
Human	MHC-I	AFVKQHLCGSH	Negative	FALSE	IFNg release	HLA-A*02:01	T cell assay -Mismatched MHC molecules	Mus musculus HLA-A*0201/Db-human b2m Tg Db null b2m null (HHD-2)		IEDB
Human	MHC-I	AFVRFSTDK	Negative	FALSE	IFNg release	HLA-A*03:01|HLA-A*11:01|HLA-A*33:01|HLA-A*33:03|HLA-A*68:01	Not determined	Homo sapiens|Mus musculus C57BL/6 HLA-A*0201/Kb Tg X BALB/c	Vaccinia virus	IEDB
Human	MHC-I	AFWAKHMWNF	Positive	FALSE	IFNg release	HLA class I	T cell assay -T cell subset identification	Homo sapiens	Hepacivirus C	HCV|IEDB
Human	MHC-I	AFYGVWPLL	Positive	FALSE	cytotoxicity	HLA-A*24:02	Not determined	Homo sapiens	Hepacivirus C	Chowell|IEDB
Human	MHC-I	AGAAAAAAK	Negative	FALSE		HLA-A*03|HLA-A*11				EPIMHC
Human	MHC-I	AGALRGRAYGL	Positive	FALSE		HLA-B8				MHCBN
Human	MHC-I	AGCLRGRAYGL	Positive	FALSE		HLA-B8				MHCBN
Human	MHC-I	AGDGNCFVY	Negative	FALSE	IFNg release	HLA-A*01:01|HLA-A*26:01|HLA-A*29:02|HLA-A*30:02	Not determined	Homo sapiens	Vaccinia virus	IEDB
Human	MHC-I	AGDLQTLALEV	Negative	FALSE	IFNg release	HLA-A*02:01	T cell assay -Mismatched MHC molecules	Mus musculus HLA-A*0201/Db-human b2m Tg Db null b2m null (HHD-2)		IEDB
Human	MHC-I	AGDLRGRAYGL	Positive	FALSE		HLA-B8				MHCBN
Human	MHC-I	AGDRTFQKW	Negative	FALSE		HLA-B*5801				EPIMHC
Human	MHC-I	AGELRGRAYGL	Positive	FALSE		HLA-B8				MHCBN
Human	MHC-I	AGFLRGRAYGI	Positive	FALSE		HLA-B*08|HLA-B8				EPIMHC|MHCBN
Human	MHC-I	AGFLRGRAYGL	Positive	FALSE		HLA-B*08|HLA-B8				EPIMHC|MHCBN
Human	MHC-I	AGGLRGRAYGL	Positive	FALSE		HLA-B8				MHCBN
Human	MHC-I	AGHLRGRAYGL	Positive	FALSE		HLA-B8				MHCBN
Human	MHC-I	AGILRGRAYGL	Positive	FALSE		HLA-B8				MHCBN
Human	MHC-I	AGKLRGRAYGL	Positive	FALSE		HLA-B8				MHCBN
Human	MHC-I	AGLAFSLMK	Negative	FALSE		HLA-A1101				Calis2
Human	MHC-I	AGLGQVPLI	Negative	FALSE	IFNg release	HLA-A*02:01	MHC binding prediction	Homo sapiens		IEDB
Human	MHC-I	AGLLRGRAYGL	Positive	FALSE		HLA-B8				MHCBN
Human	MHC-I	AGLQFPVGR	Negative	FALSE		HLA-B*41:03				Chowell
Human	MHC-I	AGMLRGRAYGL	Positive	FALSE		HLA-B8				MHCBN
Human	MHC-I	AGNLRGRAYGL	Positive	FALSE		HLA-B8				MHCBN
Human	MHC-I	AGNSAYEYV	Negative	FALSE		HLA-A*0201|HLA-A2				MHCBN
Human	MHC-I	AGPGRAFVTI	Positive	FALSE		HLA-A*0201				MHCBN
Human	MHC-I	AGPLRGRAYGL	Positive	FALSE		HLA-B8				MHCBN
Human	MHC-I	AGQLRGRAYGL	Positive	FALSE		HLA-B8				MHCBN
Human	MHC-I	AGRLRGRAYGL	Positive	FALSE		HLA-B8				MHCBN
Human	MHC-I	AGRRSVSGDL	Positive	FALSE	IFNg release	HLA-B*08:01	MHC binding prediction	Homo sapiens	Dengue virus	IEDB
Human	MHC-I	AGSLRGRAYGL	Positive	FALSE		HLA-B8				MHCBN
Human	MHC-I	AGTLRGRAYGL	Positive	FALSE		HLA-B8				MHCBN
Human	MHC-I	AGVASADPV	Negative	FALSE	cytotoxicity	HLA-A*02:01	MHC binding assay	Homo sapiens		IEDB
Human	MHC-I	AGVLRGRAYGL	Positive	FALSE		HLA-B8				MHCBN
Human	MHC-I	AGWLRGRAYGL	Positive	FALSE		HLA-B8				MHCBN
Human	MHC-I	AGYLMELCC	Positive	FALSE		A*0201|HLA-A*0201				MHCBN|TANTIGEN
Human	MHC-I	AGYLMELCF	Positive	TRUE		A*0201|HLA-A*0201				MHCBN|TANTIGEN
Human	MHC-I	AGYLMELCFA	Negative	FALSE		HLA-A*0201				MHCBN
Human	MHC-I	AGYLMELCM	Positive	TRUE		A*0201|HLA-A*0201				MHCBN|TANTIGEN
Human	MHC-I	AGYLMELCMA	Positive	TRUE		A*0201|HLA-A*0201				MHCBN|TANTIGEN
Human	MHC-I	AGYLMELCV	Negative	FALSE		HLA-A*0201				MHCBN
Human	MHC-I	AGYLRGRAYGL	Positive	FALSE		HLA-B8				MHCBN
Human	MHC-I	AHGTDPNIRT	Positive	FALSE	IFNg release	HLA class I	T cell assay -Biological process measured	Homo sapiens	Hepacivirus C	IEDB
Human	MHC-I	AHSTIMPRL	Negative	FALSE		HLA-B*1510				EPIMHC
Human	MHC-I	AHVDKCLEL	Positive	TRUE	IFNg release	HLA-B*07:02	Cited reference	Homo sapiens|Mus musculus HLA-B7 Tg	Homo sapiens	Chowell|IEDB
Human	MHC-I	AHYNIVTFC	Negative	FALSE	IFNg release	HLA class I	T cell assay -T cell subset identification	Homo sapiens		IEDB
Human	MHC-I	AHYNIVTFCC	Positive	FALSE	cytotoxicity|IFNg release	HLA-A*33:03	T cell assay -Mismatched MHC molecules	Homo sapiens		IEDB
Human	MHC-I	AIAAAAAAK	Negative	FALSE		HLA-A*03|HLA-A*11				EPIMHC
Human	MHC-I	AIADLLKSV	Negative	FALSE	IFNg release	HLA-A*02:01	MHC binding prediction	Homo sapiens		IEDB
Human	MHC-I	AIADNNVRL	Negative	FALSE	IFNg release	HLA-A*02:01	Not determined	Mus musculus HLA-A*0201/Db-human b2m Tg (HHD)	Vaccinia virus	IEDB
Human	MHC-I	AIANQATVL	Negative	FALSE	IFNg release	HLA-B*07:02	MHC binding prediction	Mus musculus C57BL/6 HLA-A*0201/Kb Tg	Dengue virus	IEDB
Human	MHC-I	AIAPAVQTNW	Positive	FALSE	IFNg release	HLA class I	T cell assay -T cell subset identification	Homo sapiens	Hepacivirus C	IEDB
Human	MHC-I	AIAQSSMTK	Positive	FALSE		HLA-A*1101				MHCBN
Human	MHC-I	AIATFAAPV	Positive	FALSE	cytotoxicity|IFNg release	HLA-A*02:01	MHC binding assay	Homo sapiens|Mus musculus HLA-A*0201 Tg	Mycobacterium tuberculosis	IEDB
Human	MHC-I	AIAVASGLLW	Positive	FALSE	IFNg release	HLA-B*44:02	MHC binding assay	Homo sapiens	Dengue virus	IEDB
Human	MHC-I	AIAWGAWGEV	Negative	FALSE	cytotoxicity	HLA-A*02:01	MHC binding assay	Homo sapiens	Mycobacterium tuberculosis	IEDB
Human	MHC-I	AIAYGLDKV	Negative	FALSE	cytotoxicity	HLA-A*02:01	MHC binding assay	Mus musculus C57BL/6 HLA-A2/Kb Tg	Trypanosoma cruzi	IEDB
Human	MHC-I	AICGKYLFNW	Positive	FALSE	IFNg release	HLA-B*44:02	Cited reference	Homo sapiens	Hepacivirus C	IEDB
Human	MHC-I	AIDELKECF	Positive	FALSE		A3				TANTIGEN
Human	MHC-I	AIDQLHLEY	Negative	FALSE		HLA-A*29:02				Chowell
Human	MHC-I	AIEPSGNNY	Negative	FALSE	IFNg release	HLA-A*01:01|HLA-A*26:01|HLA-A*29:02|HLA-A*30:02	Not determined	Homo sapiens	Vaccinia virus	IEDB
Human	MHC-I	AIFASSMTK	Positive	FALSE		HLA-A*0301|HLA-A*1101				MHCBN
Human	MHC-I	AIFCITYYI	Negative	FALSE	IFNg release	HLA-A*02:01	Not determined	Homo sapiens|Mus musculus C57BL/6 HLA-A*0201/Kb Tg X BALB/c	Vaccinia virus	IEDB
Human	MHC-I	AIFKLTYQNK	Negative	FALSE	IFNg release	HLA-A*11:01	MHC binding assay	Mus musculus	Dengue virus	IEDB
Human	MHC-I	AIFKVLNEK	Negative	FALSE		HLA-A*03:01				Chowell
Human	MHC-I	AIFLSSMTK	Positive	FALSE		HLA-A3				MHCBN
Human	MHC-I	AIFLTTLSR	Negative	FALSE	IFNg release	HLA-A*11:01|HLA-A1101	MHC binding assay	Mus musculus	Dengue virus	Calis2|IEDB
Human	MHC-I	AIFQASMTK	Positive	TRUE		HLA-A*0301|HLA-A*1101|HLA-A*6801				EPIMHC|MHCBN
Human	MHC-I	AIFQCSMTK	Positive	TRUE	IFNg release	HLA-A*03:01|HLA-A*0301|HLA-A*1101|HLA-A*3101|HLA-A*6801	Cited reference	Homo sapiens	Human immunodeficiency virus 1	EPIMHC|IEDB|MHCBN
Human	MHC-I	AIFQRSMTR	Positive	FALSE		HLA-A*0301|HLA-A*1101				MHCBN
Human	MHC-I	AIFQSAMTK	Positive	TRUE		HLA-A*0301|HLA-A*1101|HLA-A*6801				EPIMHC|MHCBN
Human	MHC-I	AIFQSSATK	Positive	FALSE		HLA-A*0301|HLA-A*1101				MHCBN
Human	MHC-I	AIFQSSMAK	Positive	TRUE		HLA-A*0301|HLA-A*1101|HLA-A*6801				EPIMHC|MHCBN
Human	MHC-I	AIFQSSMTA	Positive	FALSE		HLA-A*1101				MHCBN
Human	MHC-I	AIFQSSMTK	Positive	TRUE	cytotoxicity|IFNg release	A*0301|A*1101|HLA-A*03|HLA-A*03:01|HLA-A*0301|HLA-A*11|HLA-A*11:01|HLA-A*1101|HLA-A*33|HLA-A*6801|HLA-A11|HLA-A3|HLA-A33	Cited reference|MHC binding assay	Homo sapiens|Mus musculus HLA-A11/Kb transgenic	Human immunodeficiency virus 1	Chowell|EPIMHC|HIV|IEDB|MHCBN
Human	MHC-I	AIFQSSMTKI	Negative	FALSE		HLA-A*0201				EPIMHC
Human	MHC-I	AIFQSSMTR	Positive	TRUE	IFNg release	HLA-A*03|HLA-A*03:01|HLA-A*0301|HLA-A*1101|HLA-A*3101|HLA-A*6801|HLA-A3	Cited reference	Homo sapiens	Human immunodeficiency virus 1	EPIMHC|IEDB|MHCBN
Human	MHC-I	AIFQSSMTT	Positive	FALSE		HLA-A*0301|HLA-A*1101				EPIMHC|MHCBN
Human	MHC-I	AIFQSSMTY	Positive	FALSE		HLA-A*0301|HLA-A*1101				MHCBN
Human	MHC-I	AIGGAATGI	Negative	FALSE	cytotoxicity	HLA-A*02:01	MHC binding assay	Homo sapiens		IEDB
Human	MHC-I	AIGGGKLPAL	Negative	FALSE	IFNg release|IL-10 release|IL-4 release	HLA-A*02:01	MHC binding assay	Homo sapiens	Trypanosoma cruzi	IEDB
Human	MHC-I	AIGTSITQK	Negative	FALSE		HLA-A0301				Calis2
Human	MHC-I	AIHELKRDL	Negative	FALSE	IFNg release	HLA class I	T cell assay -T cell subset identification	Homo sapiens	Human betaherpesvirus 5	IEDB
Human	MHC-I	AIHLYFLFV	Negative	FALSE	IFNg release	HLA-A*02:01	Not determined	Homo sapiens|Mus musculus C57BL/6 HLA-A*0201/Kb Tg X BALB/c	Vaccinia virus	IEDB
Human	MHC-I	AIHNVVHAI	Negative	FALSE	IFNg release	HLA-A*02:01	MHC binding assay	Homo sapiens	Triticum aestivum	IEDB
Human	MHC-I	AIIAIVFVFI	Negative	FALSE	IFNg release	HLA-A*02:01	Not determined	Homo sapiens|Mus musculus C57BL/6 HLA-A*0201/Kb Tg X BALB/c	Vaccinia virus	IEDB
Human	MHC-I	AIIDHIFASK	Negative	FALSE		HLA-A*03:01				Chowell
Human	MHC-I	AIIDPLIYA	Positive	FALSE	activation	HLA-A*02:01|HLA-A*0201	Statistical association	Homo sapiens		IEDB|MHCBN
Human	MHC-I	AIIEVDRSAAK	Positive	TRUE	CCL4/MIP-1b release|degranulation|IFNg release|IL-2 release|TNFa release	HLA-A*11:01	Cited reference	Homo sapiens	West Nile virus	Chowell|IEDB
Human	MHC-I	AIIGGTFTV	Negative	FALSE		HLA-A*02:01				Chowell
Human	MHC-I	AIIGLCAYA	Negative	FALSE	IFNg release	HLA-A*02:01	Not determined	Homo sapiens|Mus musculus C57BL/6 HLA-A*0201/Kb Tg X BALB/c	Vaccinia virus	IEDB|IMMA2
Human	MHC-I	AIIGPGLQAK	Negative	FALSE	IFNg release	HLA-A*11:01	MHC binding assay	Mus musculus	Dengue virus	IEDB
Human	MHC-I	AIIIAVLLV	Positive	FALSE	proliferation	HLA-A*02:01	MHC binding assay	Homo sapiens	Mycobacterium tuberculosis	IEDB
Human	MHC-I	AIILVIFTV	Negative	FALSE	IFNg release	HLA-A*02:01	Not determined	Homo sapiens|Mus musculus C57BL/6 HLA-A*0201/Kb Tg X BALB/c	Vaccinia virus	IEDB
Human	MHC-I	AIIPLSASV	Negative	FALSE	IFNg release	HLA-A*02:01	Not determined	Homo sapiens|Mus musculus C57BL/6 HLA-A*0201/Kb Tg X BALB/c	Vaccinia virus	IEDB
Human	MHC-I	AIIRILQQL	Positive	FALSE		A*0201|HLA-A*0201|HLA-A2				EPIMHC|HIV|MHCBN
Human	MHC-I	AIISGDSPV	Positive	FALSE	cytotoxicity	HLA-A*02:01|HLA-A0201	Not determined	Homo sapiens		Calis1|Chowell|IEDB|IMMA2
Human	MHC-I	AIISIIYFL	Negative	FALSE	IFNg release	HLA class I	T cell assay -T cell subset identification	Homo sapiens	Human betaherpesvirus 5	IEDB
Human	MHC-I	AIKILIGFR	Negative	FALSE		HLA-A3101				Calis2
Human	MHC-I	AIKKKDSTK	Negative	FALSE		HLA-A*0301				EPIMHC
Human	MHC-I	AIKRKLRTL	Positive	FALSE	IFNg release	HLA-B*08:01	MHC binding prediction	Homo sapiens	Dengue virus	IEDB
Human	MHC-I	AILALLPAL	Positive	FALSE		A*0201				IMMA2|TANTIGEN
Human	MHC-I	AILALLPALL	Positive	FALSE		A*0201				TANTIGEN
Human	MHC-I	AILGFVFTA	Positive	FALSE		HLA-A2				IMMA2|MHCBN
Human	MHC-I	AILGFVFTL	Positive	FALSE		HLA-A2				IMMA2|MHCBN
Human	MHC-I	AILHTPGCV	Positive	FALSE	cytotoxicity	HLA-A*02:01	Not determined	Homo sapiens	Hepacivirus C	Chowell|IEDB
Human	MHC-I	AILIRVRNA	Positive	FALSE	IFNg release|proliferation	HLA-A*02:01	MHC binding assay	Homo sapiens	Mycobacterium tuberculosis	Chowell|IEDB
Human	MHC-I	AILSVSSFLF	Positive	FALSE	IFNg release	HLA-A*24:03	MHC binding prediction	Homo sapiens	Plasmodium falciparum	IEDB
Human	MHC-I	AILTQYWKY	Positive	FALSE	IFNg release	HLA-A*29:02	MHC binding prediction	Homo sapiens	Human alphaherpesvirus 1	Chowell|IEDB
Human	MHC-I	AILTVVAAT	Positive	FALSE	IFNg release	HLA-A*02:01	Cited reference	Mus musculus HLA-A*0201 Tg	Dengue virus	Chowell|IEDB
Human	MHC-I	AIMDKKIIL	Positive	TRUE	cytotoxicity|IFNg release|TNFa release	HLA-A*02:01	MHC binding assay|Not determined	Homo sapiens|Mus musculus HLA-A*0201/Db-human b2m Tg (HHD)	Influenza A virus	IEDB
Human	MHC-I	AIMDKNIIL	Positive	TRUE	activation|cytotoxicity|IFNg release	HLA-A*02:01|HLA-A*0201|HLA-A0201	Cited reference|MHC binding assay|Not determined	Homo sapiens|Mus musculus|Mus musculus C57BL/6 HLA-A*0201/Kb Tg X BALB/c|Mus musculus HLA-A*0201/Db-human b2m Tg (HHD)|Mus musculus HLA-A*020101 Tg	Influenza A virus	Calis1|Chowell|EPIMHC|IEDB|IMMA2|MHCBN
Human	MHC-I	AIMDKNIML	Positive	FALSE	cytotoxicity|IFNg release	HLA-A*02:01|HLA-A0201	Cited reference|Not determined	Homo sapiens|Homo sapiens Caucasian	Influenza A virus	Calis1|IEDB
Human	MHC-I	AIMDKNITL	Positive	FALSE	IFNg release	HLA-A*02:01	Cited reference	Homo sapiens	Influenza A virus	Chowell|IEDB
Human	MHC-I	AIMDKTIIL	Positive	FALSE	IFNg release	HLA-A*02:01	Cited reference	Homo sapiens	Influenza A virus	Chowell|IEDB
Human	MHC-I	AIMDKTVIL	Negative	FALSE	IFNg release	HLA-A*02:01	Cited reference	Homo sapiens	Influenza A virus	IEDB
Human	MHC-I	AIMDKVIIL	Positive	FALSE	IFNg release	HLA-A*02:01	Cited reference	Homo sapiens	Influenza A virus	Chowell|IEDB
Human	MHC-I	AIMEEGARL	Negative	FALSE	IFNg release	HLA class I	T cell assay -T cell subset identification	Homo sapiens	Human betaherpesvirus 5	IEDB
Human	MHC-I	AIMEKNIIL	Positive	TRUE	cytotoxicity|IFNg release	HLA-A*02:01	Cited reference|Not determined	Homo sapiens	Influenza A virus	IEDB
Human	MHC-I	AIMEKNIML	Negative	FALSE	cytotoxicity	HLA-A*02:01	MHC binding assay	Homo sapiens	Influenza A virus	IEDB|IMMA2
Human	MHC-I	AIMEKNIVL	Positive	TRUE	IFNg release	HLA-A*02:01	Cited reference|MHC binding assay	Homo sapiens	Influenza A virus	Chowell|IEDB
Human	MHC-I	AINGVMWTV	Positive	FALSE		HLA-A0201|HLA-A2				Calis1|Chowell
Human	MHC-I	AINIALIAV	Positive	FALSE	IFNg release	HLA-A*02:01	Cited reference	Mus musculus HLA-A*0201/Kb Tg	Junin mammarenavirus|Machupo mammarenavirus	Chowell|IEDB
Human	MHC-I	AINSEMFLR	Positive	FALSE	IFNg release	HLA-A*11:01	MHC binding assay	Mus musculus NOD HLA-A*1101 Tg		Chowell|IEDB
Human	MHC-I	AINVEKIEL	Positive	FALSE	IFNg release	HLA-A*02:01	MHC binding assay	Homo sapiens	Vaccinia virus	Chowell|IEDB
Human	MHC-I	AINVLRGFRK	Negative	FALSE	IFNg release	HLA-A*11:01	MHC binding assay	Mus musculus	Dengue virus	IEDB
Human	MHC-I	AIQDFIIEV	Negative	FALSE	IFNg release	HLA-A*02:01	Not determined	Homo sapiens|Mus musculus C57BL/6 HLA-A*0201/Kb Tg X BALB/c	Vaccinia virus	IEDB
Human	MHC-I	AIQGNVTSI	Positive	FALSE		HLA-A2				Chowell
Human	MHC-I	AIRETVELR	Positive	FALSE		HLA-A33				Chowell
Human	MHC-I	AIRGSVTPAV	Negative	FALSE	cytotoxicity|IFNg release	HLA-A*02:01	MHC binding assay	Homo sapiens|Mus musculus HLA-A*0201 Tg	Mycobacterium tuberculosis	IEDB
Human	MHC-I	AIRKELNEF	Negative	FALSE		HLA-B*15:01				Chowell
Human	MHC-I	AIRQQIESY	Negative	FALSE		HLA-B*15:01				Chowell
Human	MHC-I	AISANIADI	Positive	FALSE		HLA-A2				Chowell
Human	MHC-I	AISCVPNAV	Negative	FALSE		HLA-A0203				Calis2
Human	MHC-I	AISEKTIWSL	Positive	FALSE	IFNg release	HLA class I	T cell assay -T cell subset identification	Homo sapiens	Hepatovirus A	IEDB
Human	MHC-I	AISGDDCVVK	Negative	FALSE	IFNg release	HLA-A*11:01	MHC binding assay	Mus musculus	Dengue virus	IEDB
Human	MHC-I	AISKLGINY	Negative	FALSE	IFNg release	HLA-A*01:01|HLA-A*26:01|HLA-A*29:02|HLA-A*30:02	Not determined	Homo sapiens	Vaccinia virus	IEDB
Human	MHC-I	AITEVECFL	Positive	FALSE	cytotoxicity|IFNg release	HLA-A*02:01|HLA class I	T cell assay -MHC subset identification|T cell assay -Mismatched MHC molecules|T cell assay -Single MHC type present|T cell assay -T cell subset identification	Homo sapiens|Mus musculus C57BL/6 HLA-A2.1/Kb Tg	Human polyomavirus 1	Chowell|IEDB
Human	MHC-I	AITGTAMYK	Positive	FALSE		HLA-A11				MHCBN
Human	MHC-I	AITTILAAV	Positive	TRUE	cytotoxicity|IFNg release|IL-2 release|pathogen burden after challenge|proliferation	HLA-A*02:01	MHC binding assay	Mus musculus HLA-A2 Tg	Human orthopneumovirus	Chowell|IEDB
Human	MHC-I	AIVDKNITL	Positive	FALSE	IFNg release	HLA-A*02:01	Cited reference|MHC binding assay	Homo sapiens	Influenza A virus	IEDB
Human	MHC-I	AIVDKVPSV	Negative	FALSE		HLA-A*02:01|HLA-A*0201				Chowell|EPIMHC
Human	MHC-I	AIVFDHYDV	Negative	FALSE	IFNg release	HLA-A*02:01	MHC binding assay	Homo sapiens		IEDB
Human	MHC-I	AIVFVFILT	Negative	FALSE	IFNg release	HLA-A*02:01	Not determined	Homo sapiens|Mus musculus C57BL/6 HLA-A*0201/Kb Tg X BALB/c	Vaccinia virus	IEDB
Human	MHC-I	AIVREAIKR	Positive	TRUE	IFNg release	HLA-A*02:01	MHC binding assay	Homo sapiens	Dengue virus	Chowell|IEDB
Human	MHC-I	AIVSCYGKTK	Negative	FALSE	IFNg release	HLA-A*02:02	MHC binding assay	Homo sapiens	Human orthopneumovirus	IEDB
Human	MHC-I	AIVTCGAETL	Negative	FALSE	IFNg release	HLA-A*02:01	MHC binding assay	Homo sapiens		IEDB
Human	MHC-I	AIYDHINEGV	Positive	FALSE	IFNg release	HLA-A*02:01	MHC binding assay	Homo sapiens		IEDB
Human	MHC-I	AIYDHVNEGV	Positive	FALSE	IFNg release	HLA-A*02:01	MHC binding assay	Homo sapiens		IEDB
Human	MHC-I	AIYDTMQYV	Positive	FALSE		HLA-A*02:01|HLA-A0201				Calis1|Chowell
Human	MHC-I	AIYGAAFSGV	Positive	TRUE	IFNg release	HLA-A*02:01	MHC binding assay|MHC binding prediction	Homo sapiens|Mus musculus	Dengue virus	IEDB
Human	MHC-I	AIYGRPVSA	Positive	FALSE		HLA-A*0201				MHCBN
Human	MHC-I	AIYHPQQFV	Negative	FALSE	cytotoxicity	HLA-A*02:01	MHC binding assay	Homo sapiens	Mycobacterium tuberculosis	IEDB|IMMA2
Human	MHC-I	AIYKQSQHM	Positive	FALSE		A*2402				TANTIGEN
Human	MHC-I	AKAAAAAAK	Negative	FALSE		HLA-A*11				EPIMHC
Human	MHC-I	AKALQFIPV	Negative	FALSE	cytotoxicity	HLA-A*02:01	T cell assay -Single MHC type present	Mus musculus HLA-A*0201/Db-human b2m Tg Db null b2m null (HHD-2)	Hepacivirus C	IEDB
Human	MHC-I	AKARAKKDELR	Positive	FALSE		HLA-B7				Chowell
Human	MHC-I	AKFFADKPD	Positive	FALSE	IFNg release	HLA class I	Not determined	Homo sapiens		IEDB
Human	MHC-I	AKFQSSMTK	Positive	FALSE		HLA-A*0301|HLA-A*1101				EPIMHC|MHCBN
Human	MHC-I	AKIPLGFYY	Negative	FALSE		HLA-A*29:02				Chowell
Human	MHC-I	AKKLHFSTA	Positive	FALSE	IFNg release	HLA-A*02:01	MHC binding assay	Homo sapiens		IEDB
Human	MHC-I	AKLDLEPET	Positive	FALSE		HLA-A2				Chowell
Human	MHC-I	AKLDRLDEE	Positive	FALSE	IFNg release	HLA class I	Not determined	Homo sapiens		IEDB
Human	MHC-I	AKQKGFVPFL	Negative	FALSE	IFNg release	HLA-B*07:02	Cited reference	Mus musculus HLA-B7 Tg	Homo sapiens	IEDB
Human	MHC-I	AKYLMELTM	Positive	FALSE		A*0201				TANTIGEN
Human	MHC-I	AKYLMELTML	Positive	TRUE		A*0201|HLA-A*0201				EPIMHC|TANTIGEN
Human	MHC-I	ALAAAAAAA	Negative	FALSE		HLA-A*03				EPIMHC
Human	MHC-I	ALAAAAAAAK	Negative	FALSE		HLA-A2.1|HLA-A24				MHCBN
Human	MHC-I	ALAAAAAAK	Negative	FALSE		HLA-A2|HLA-A2.1|HLA-A24				MHCBN
Human	MHC-I	ALAAAAAAR	Negative	FALSE		HLA-A*03|HLA-A*11				EPIMHC
Human	MHC-I	ALAAALVV	Negative	FALSE	cytotoxicity	HLA-A*02:01	MHC binding assay	Homo sapiens		IEDB
Human	MHC-I	ALAAATPMVV	Positive	TRUE	IFNg release	HLA-A*02:01	MHC binding assay	Homo sapiens|Mus musculus HLA-A*0201 Tg	Mycobacterium bovis|Mycobacterium tuberculosis	IEDB
Human	MHC-I	ALAAFLGL	Negative	FALSE	cytotoxicity	HLA-A*02:01	MHC binding assay	Homo sapiens		IEDB
Human	MHC-I	ALACILPKY	Negative	FALSE	IFNg release	HLA-A*01:01|HLA-A*26:01|HLA-A*29:02|HLA-A*30:02	Not determined	Homo sapiens	Vaccinia virus	IEDB
Human	MHC-I	ALACILPKYY	Negative	FALSE	IFNg release	HLA-A*01:01|HLA-A*03:01|HLA-A*11:01|HLA-A*26:01|HLA-A*29:02|HLA-A*30:02|HLA-A*33:01|HLA-A*33:03|HLA-A*68:01	Not determined	Homo sapiens|Mus musculus C57BL/6 HLA-A*0201/Kb Tg X BALB/c	Vaccinia virus	IEDB
Human	MHC-I	ALADAVKVT	Positive	TRUE	cytotoxicity	HLA-A*02:01|HLA-A*0201	Not determined	Mus musculus HLA-A*0201/Kb Tg	Mycobacterium tuberculosis	Chowell|IEDB|IMMA2|MHCBN
Human	MHC-I	ALADGVQKV	Negative	FALSE		HLA-A*02:05|HLA-A*0201				Chowell|EPIMHC
Human	MHC-I	ALAEGDLLA	Positive	FALSE	cytotoxicity|IFNg release	HLA-A*02:01|HLA-A0201	MHC binding assay	Homo sapiens		Calis1|Chowell|IEDB
Human	MHC-I	ALAESIRPL	Negative	FALSE	cytotoxicity	HLA-A*02:01	MHC binding assay	Homo sapiens		IEDB
Human	MHC-I	ALAETSYVK	Negative	FALSE		HLA-A*03				EPIMHC
Human	MHC-I	ALAETSYVKV	Negative	FALSE		HLA-A*0201				MHCBN
Human	MHC-I	ALAEVLKKPV	Positive	FALSE		HLA-A2				Chowell
Human	MHC-I	ALAEYVIYR	Negative	FALSE		HLA-A*03:01				Chowell
Human	MHC-I	ALAGLSPV	Positive	FALSE	cytotoxicity	HLA-A*02:01	MHC binding assay	Homo sapiens		IEDB
Human	MHC-I	ALAHGVRAL	Positive	FALSE	cytotoxicity	HLA-A*02:01	MHC binding prediction	Homo sapiens	Hepacivirus C	Chowell|IEDB
Human	MHC-I	ALAIIIAVL	Positive	FALSE	cytotoxicity|proliferation	HLA-A*02:01	MHC binding assay	Homo sapiens	Mycobacterium tuberculosis	IEDB
Human	MHC-I	ALAIPQCRL	Negative	FALSE		HLA-A*02				EPIMHC|IMMA2
Human	MHC-I	ALAKAAAAAV	Negative	FALSE		HLA-A1|HLA-A11|HLA-A24|HLA-A3				MHCBN
Human	MHC-I	ALAKAAAAL	Negative	FALSE		HLA-A*0201|HLA-A*0202|HLA-A*0205				EPIMHC
Human	MHC-I	ALAKAAAAT	Negative	FALSE		HLA-A*0201				EPIMHC
Human	MHC-I	ALAKAAAAV	Negative	FALSE		HLA-A1|HLA-A11|HLA-A24|HLA-A3				MHCBN
Human	MHC-I	ALAKGAAAV	Negative	FALSE		HLA-A*0201				EPIMHC
Human	MHC-I	ALALAIIKYTY	Negative	FALSE	IFNg release	HLA-A*01:01	MHC binding prediction	Mus musculus IFNR null	Zika virus	IEDB
Human	MHC-I	ALALGMMVLK	Negative	FALSE	IFNg release	HLA-A*11:01	MHC binding assay	Mus musculus	Dengue virus	IEDB
Human	MHC-I	ALAMEVYQA	Positive	TRUE	IFNg release	HLA-A*02:01	MHC binding assay	Homo sapiens|Mus musculus HLA-A*0201 Tg	Mycobacterium bovis|Mycobacterium tuberculosis	IEDB
Human	MHC-I	ALANGIEEV	Negative	FALSE		HLA-A*0201				EPIMHC
Human	MHC-I	ALAPAPAEV	Positive	TRUE	IFNg release	HLA-A*02:01	MHC binding assay	Homo sapiens		IEDB
Human	MHC-I	ALAPAPVEV	Negative	FALSE	IFNg release	HLA-A*02:01	MHC binding assay	Homo sapiens		IEDB
Human	MHC-I	ALAPSTMKI	Negative	FALSE	IFNg release	HLA-A*02:01	Cited reference	Homo sapiens|Mus musculus HLA-A*0201 Tg NOD.HHD		IEDB
Human	MHC-I	ALASCMGLI	Negative	FALSE	IFNg release	HLA-A*02:01	MHC binding prediction	Homo sapiens	Influenza A virus	IEDB
Human	MHC-I	ALASCMGLIY	Positive	FALSE		HLA-A0101|HLA-A1				Calis1|Chowell
Human	MHC-I	ALASHLIEA	Negative	FALSE		HLA-A*0201				EPIMHC
Human	MHC-I	ALASTAPPV	Positive	FALSE		HLA-A*0201				MHCBN
Human	MHC-I	ALASYSNNEY	Negative	FALSE	IFNg release	HLA-A*01:01|HLA-A*26:01|HLA-A*30:02	Not determined	Homo sapiens	Vaccinia virus	IEDB
Human	MHC-I	ALATFTVNI	Negative	FALSE	IFNg release	HLA-A*02:01	Not determined	Homo sapiens|Mus musculus C57BL/6 HLA-A*0201/Kb Tg X BALB/c	Vaccinia virus	IEDB|IMMA2
Human	MHC-I	ALATQITKK	Negative	FALSE	IFNg release	HLA-A*03:01|HLA-A*11:01|HLA-A*33:01|HLA-A*33:03|HLA-A*68:01	Not determined	Homo sapiens|Mus musculus C57BL/6 HLA-A*0201/Kb Tg X BALB/c	Vaccinia virus	IEDB
Human	MHC-I	ALATVTLKY	Positive	FALSE	IFNg release	HLA-A*29:02	MHC binding prediction	Homo sapiens	Human alphaherpesvirus 1	Chowell|IEDB
Human	MHC-I	ALAVLSVTL	Positive	FALSE	cytotoxicity	HLA-A*02:01	T cell assay -Single MHC type present	Homo sapiens		Chowell|IEDB
Human	MHC-I	ALAVMVDHL	Negative	FALSE		HLA-A*02:05				Chowell
Human	MHC-I	ALAYGIDKV	Positive	TRUE	IFNg release	HLA-A*02:01|HLA-A2*0201	MHC binding assay|T cell assay -Single MHC type present	Mus musculus HLA-A*0201/Db-human b2m Tg (HHD)	Chlamydia pneumoniae	Chowell|IEDB|IMMA2|MHCBN
Human	MHC-I	ALCEALTLA	Negative	FALSE	IFNg release	HLA-A*02:01	MHC binding assay	Mus musculus	Dengue virus	IEDB
Human	MHC-I	ALCEVLTLA	Positive	FALSE	IFNg release	HLA-A*02:01	MHC binding prediction	Mus musculus C57BL/6 HLA-A*0201/Kb Tg	Dengue virus	IEDB
Human	MHC-I	ALCNTDSPL	Positive	FALSE		A*0201				TANTIGEN
Human	MHC-I	ALCRWGLL	Positive	FALSE		HLA-A2.1				MHCBN
Human	MHC-I	ALCRWGLLL	Positive	TRUE		A*0201|HLA-A*0201|HLA-A*0203				EPIMHC|IMMA2|TANTIGEN
Human	MHC-I	ALDAQAVEL	Positive	TRUE	IFNg release	HLA-A*02:01	MHC binding assay	Homo sapiens|Mus musculus HLA-A*0201 Tg	Mycobacterium bovis|Mycobacterium tuberculosis	IEDB
Human	MHC-I	ALDDMISTL	Negative	FALSE		HLA-A*02:07				Chowell
Human	MHC-I	ALDEGLLPV	Positive	FALSE		HLA-A*02:01|HLA-A0201				Calis1|Chowell
Human	MHC-I	ALDEKLFLI	Positive	TRUE	IFNg release	HLA-A*02:01	Cited reference|MHC binding assay|Not determined	Homo sapiens|Mus musculus C57BL/6 HLA-A*0201/Kb Tg X BALB/c|Mus musculus HLA-A2 Tg	Vaccinia virus	Chowell|IEDB
Human	MHC-I	ALDEKWNEFK	Negative	FALSE	IFNg release	HLA-A*03:01|HLA-A*11:01|HLA-A*33:01|HLA-A*33:03|HLA-A*68:01	Not determined	Homo sapiens|Mus musculus C57BL/6 HLA-A*0201/Kb Tg X BALB/c	Vaccinia virus	IEDB
Human	MHC-I	ALDEVVLKF	Negative	FALSE		HLA-A*02:07				Chowell
Human	MHC-I	ALDGTFQRK	Negative	FALSE	IFNg release	HLA-A*03:01|HLA-A*11:01|HLA-A*33:01|HLA-A*33:03|HLA-A*68:01	Not determined	Homo sapiens|Mus musculus C57BL/6 HLA-A*0201/Kb Tg X BALB/c	Vaccinia virus	IEDB
Human	MHC-I	ALDGVNLII	Negative	FALSE	IFNg release	HLA-A*02:01	Not determined	Homo sapiens|Mus musculus C57BL/6 HLA-A*0201/Kb Tg X BALB/c	Vaccinia virus	IEDB
Human	MHC-I	ALDISHFLK	Negative	FALSE	IFNg release	HLA class I	Cited reference	Homo sapiens	Human immunodeficiency virus 1	IEDB
Human	MHC-I	ALDKATVLL	Negative	FALSE		HLA-A*02:01				Chowell
Human	MHC-I	ALDLAKKRV	Positive	FALSE		HLA-A*0201				MHCBN
Human	MHC-I	ALDLSHFLK	Positive	TRUE	IFNg release	HLA-A*11|HLA-A*11:01	Cited reference	Homo sapiens	Human immunodeficiency virus 1	EPIMHC|IEDB
Human	MHC-I	ALDLSHFLR	Negative	FALSE	IFNg release	HLA-A*03:01	Cited reference	Homo sapiens	Human immunodeficiency virus 1	IEDB
Human	MHC-I	ALDLTTSAGY	Negative	FALSE	IFNg release	HLA-A*01:01	MHC binding prediction	Homo sapiens		IEDB
Human	MHC-I	ALDMSHFLK	Negative	FALSE	IFNg release	HLA class I	Cited reference	Homo sapiens	Human immunodeficiency virus 1	IEDB
Human	MHC-I	ALDPASISV	Negative	FALSE		HLA-A*02:07				Chowell
Human	MHC-I	ALDPHAFHL	Negative	FALSE	IFNg release	HLA class I	T cell assay -T cell subset identification	Homo sapiens	Human betaherpesvirus 5	IEDB
Human	MHC-I	ALDPYNEVV	Negative	FALSE	IFNg release	HLA class I	T cell assay -T cell subset identification	Homo sapiens	Human betaherpesvirus 5	IEDB|IMMA2
Human	MHC-I	ALDQEIIEV	Negative	FALSE		HLA-A*02:07				Chowell
Human	MHC-I	ALDRQAALL	Negative	FALSE	IFNg release	HLA class I	T cell assay -T cell subset identification	Homo sapiens	Human betaherpesvirus 5	IEDB
Human	MHC-I	ALDTAKLKCY	Negative	FALSE	IFNg release	HLA-A*01:01|HLA-A*26:01|HLA-A*29:02|HLA-A*30:02	Not determined	Homo sapiens	Vaccinia virus	IEDB
Human	MHC-I	ALDTFGIPV	Positive	FALSE		HLA-A2				Chowell
Human	MHC-I	ALEAFAIAVA	Positive	FALSE	cytotoxicity|IFNg release	HLA-A*02:01	Not determined	Homo sapiens	Mycobacterium tuberculosis	Chowell|IEDB
Human	MHC-I	ALEAKIAQL	Negative	FALSE	IFNg release	HLA-A*02:01	Cited reference	Mus musculus HLA-A*0201 Tg NOD.HHD		IEDB
Human	MHC-I	ALEAQQEAL	Negative	FALSE		HLA-A*0201				MHCBN
Human	MHC-I	ALEEANADL	Positive	TRUE	IFNg release	HLA-C*06:02|HLA class I	Not determined|T cell assay -T cell subset identification	Homo sapiens		Chowell|IEDB
Human	MHC-I	ALEEANSKL	Positive	FALSE	IFNg release	HLA-C*06:02|HLA class I	Not determined|T cell assay -T cell subset identification	Homo sapiens		Chowell|IEDB
Human	MHC-I	ALEEFIMCTK	Negative	FALSE	IFNg release	HLA-A*03:01|HLA-A*11:01|HLA-A*33:01|HLA-A*33:03|HLA-A*68:01	Not determined	Homo sapiens|Mus musculus C57BL/6 HLA-A*0201/Kb Tg X BALB/c	Vaccinia virus	IEDB
Human	MHC-I	ALEGSLQKR	Positive	FALSE		HLA-A2				Chowell
Human	MHC-I	ALEISSTFNR	Negative	FALSE	IFNg release	HLA-A*03:01|HLA-A*11:01|HLA-A*33:01|HLA-A*33:03|HLA-A*68:01	Not determined	Homo sapiens|Mus musculus C57BL/6 HLA-A*0201/Kb Tg X BALB/c	Vaccinia virus	IEDB
Human	MHC-I	ALEKLNKEL	Positive	FALSE	cytotoxicity|IFNg release	HLA-C*06:02|HLA class I	Not determined|T cell assay -T cell subset identification	Homo sapiens	Streptococcus pyogenes	IEDB
Human	MHC-I	ALEPGPVTA	Positive	TRUE	CCL4/MIP-1b release|cytotoxicity|TNFa release	HLA-A*02:01	Cited reference	Homo sapiens		IEDB
Human	MHC-I	ALETSVHEI	Positive	FALSE		HLA-A2				Chowell
Human	MHC-I	ALEVAQQKRGI	Negative	FALSE	IFNg release	HLA-A*02:01	T cell assay -Mismatched MHC molecules	Mus musculus HLA-A*0201/Db-human b2m Tg Db null b2m null (HHD-2)		IEDB
Human	MHC-I	ALEVARQKRGI	Negative	FALSE	IFNg release	HLA-A*02:01	T cell assay -Mismatched MHC molecules	Mus musculus HLA-A*0201/Db-human b2m Tg Db null b2m null (HHD-2)		IEDB
Human	MHC-I	ALEYLSELK	Negative	FALSE	IFNg release	HLA-A*03:01|HLA-A*11:01|HLA-A*33:01|HLA-A*33:03|HLA-A*68:01	Not determined	Homo sapiens|Mus musculus C57BL/6 HLA-A*0201/Kb Tg X BALB/c	Vaccinia virus	IEDB
Human	MHC-I	ALFDFLRVV	Negative	FALSE	IFNg release	HLA class I	T cell assay -T cell subset identification	Homo sapiens	Human betaherpesvirus 5	IEDB
Human	MHC-I	ALFDIESKV	Negative	FALSE		HLA-A*02				EPIMHC
Human	MHC-I	ALFEPEREK	Negative	FALSE		HLA-A0301				Calis2
Human	MHC-I	ALFFFDIDL	Positive	TRUE	cytotoxicity|IFNg release	HLA-A*02:01|HLA-A*32:01|HLA-B*35:01	MHC binding prediction	Homo sapiens	Human betaherpesvirus 5	Chowell|IEDB|IMMA2
Human	MHC-I	ALFFFDIDLL	Positive	FALSE	cytotoxicity	HLA-A*02:01|HLA-A0201	T cell assay -Single MHC type present	Mus musculus HLA-A2 Tg	Human betaherpesvirus 5	Calis1|Chowell|IEDB
Human	MHC-I	ALFFIIFNK	Positive	TRUE	cytotoxicity	HLA-A*0301|HLA-A*1101|HLA-A*3101|HLA-A*3301|HLA-A*6801|HLA class I	T cell assay -Biological process measured	Homo sapiens|Homo sapiens Caucasian	Plasmodium falciparum	EPIMHC|IEDB|MHCBN
Human	MHC-I	ALFGALFLA	Negative	FALSE		HLA-A*0201|HLA-A2				Chowell|EPIMHC
Human	MHC-I	ALFGIKLPA	Negative	FALSE	IFNg release	HLA-A*02:01	Not determined	Homo sapiens|Mus musculus C57BL/6 HLA-A*0201/Kb Tg X BALB/c	Vaccinia virus	IEDB
Human	MHC-I	ALFGIKLPAL	Negative	FALSE	IFNg release	HLA-A*02:01	MHC binding assay|Not determined	Homo sapiens|Mus musculus C57BL/6 HLA-A*0201/Kb Tg X BALB/c|Mus musculus HLA-A*0201 Tg	Vaccinia virus	IEDB
Human	MHC-I	ALFHEVAKL	Positive	FALSE	IFNg release	HLA-A*02:01|HLA class I	MHC binding assay|T cell assay -T cell subset identification	Homo sapiens	Hepatovirus A	Chowell|IEDB
Human	MHC-I	ALFKYDINI	Negative	FALSE	IFNg release	HLA-A*02:01	Not determined	Homo sapiens|Mus musculus C57BL/6 HLA-A*0201/Kb Tg X BALB/c	Vaccinia virus	IEDB
Human	MHC-I	ALFKYDINIY	Negative	FALSE	IFNg release	HLA-A*03:01|HLA-A*11:01|HLA-A*33:01|HLA-A*33:03|HLA-A*68:01	Not determined	Homo sapiens|Mus musculus C57BL/6 HLA-A*0201/Kb Tg X BALB/c	Vaccinia virus	IEDB
Human	MHC-I	ALFLEEMLR	Negative	FALSE		HLA-A0301				Calis2
Human	MHC-I	ALFLYMLDV	Negative	FALSE	IFNg release	HLA class I	T cell assay -T cell subset identification	Homo sapiens	Human betaherpesvirus 5	IEDB
Human	MHC-I	ALFMYYAKR	Negative	FALSE	IFNg release	HLA-A*03:01|HLA-A*11:01|HLA-A*33:01|HLA-A*33:03	Not determined	Homo sapiens|Mus musculus C57BL/6 HLA-A*0201/Kb Tg X BALB/c	Vaccinia virus	IEDB
Human	MHC-I	ALFSGVSWI	Negative	FALSE	IFNg release	HLA-A*02:01	MHC binding prediction	Mus musculus C57BL/6 HLA-A*0201/Kb Tg	Dengue virus	IEDB
Human	MHC-I	ALFSGVSWV	Positive	TRUE	IFNg release	HLA-A*02:01	MHC binding assay|MHC binding prediction	Mus musculus C57BL/6 HLA-A*0201/Kb Tg|Mus musculus HLA-A*0201/Kb Tg	Dengue virus	IEDB
Human	MHC-I	ALFVMLRQL	Negative	FALSE	IFNg release	HLA class I	T cell assay -T cell subset identification	Homo sapiens	Human betaherpesvirus 5	IEDB
Human	MHC-I	ALFYKDGKL	Negative	FALSE	IFNg release	HLA-A*02:01	MHC binding assay|Not determined	Homo sapiens|Mus musculus HLA-A*0201/Db-human b2m Tg (HHD)	Vaccinia virus	IEDB
Human	MHC-I	ALGDILSSI	Negative	FALSE	IFNg release	HLA-A*02:01	Not determined	Homo sapiens|Mus musculus C57BL/6 HLA-A*0201/Kb Tg X BALB/c	Vaccinia virus	IEDB
Human	MHC-I	ALGDLFQSI	Positive	TRUE	IFNg release	HLA-A*02:01	MHC binding assay|MHC binding prediction	Homo sapiens|Mus musculus HLA-A*0201 Tg NOD.HHD|Mus musculus HLA-A*0201/Db-human b2m Tg (HHD)|Mus musculus HLA-A2 Tg	Homo sapiens	Chowell|IEDB
Human	MHC-I	ALGEPFSAK	Negative	FALSE	IFNg release	HLA-A*03:01|HLA-A*11:01|HLA-A*33:01|HLA-A*33:03|HLA-A*68:01	Not determined	Homo sapiens|Mus musculus C57BL/6 HLA-A*0201/Kb Tg X BALB/c	Vaccinia virus	IEDB
Human	MHC-I	ALGGGATGV	Positive	TRUE	cytotoxicity|degranulation|IFNg release|proliferation	HLA-A*02:01|HLA-A0201|HLA class I	MHC binding assay|T cell assay -MHC subset identification	Homo sapiens	Mycobacterium bovis|Mycobacterium tuberculosis	Calis1|IEDB
Human	MHC-I	ALGGHPLLGV	Positive	FALSE		A2				TANTIGEN
Human	MHC-I	ALGINAVAY	Positive	FALSE		HLA-A3				Chowell
Human	MHC-I	ALGINAVAYY	Positive	FALSE	IFNg release	HLA class I	T cell assay -Biological process measured	Homo sapiens	Hepacivirus C	IEDB
Human	MHC-I	ALGIVSPRV	Negative	FALSE	IFNg release	HLA-A*02:01	MHC binding assay	Homo sapiens		IEDB
Human	MHC-I	ALGKSEFQIY	Negative	FALSE	IFNg release	HLA-A*01:01	MHC binding assay	Mus musculus	Dengue virus	IEDB
Human	MHC-I	ALGLGLLPV	Positive	FALSE		HLA-A*0201				IMMA2|MHCBN
Human	MHC-I	ALGLMTLKL	Negative	FALSE	IFNg release	HLA-B*07:02	MHC binding prediction	Mus musculus C57BL/6 HLA-A*0201/Kb Tg	Dengue virus	IEDB
Human	MHC-I	ALGLNAVAYY	Positive	FALSE	IFNg release	HLA class I	T cell assay -Biological process measured	Homo sapiens	Hepacivirus C	IEDB
Human	MHC-I	ALGPFQSFV	Negative	FALSE	IFNg release	HLA-A*02:01	Not determined	Mus musculus C57BL/6 HLA-A*0201/Kb Tg X BALB/c	Lymphocytic choriomeningitis mammarenavirus	IEDB
Human	MHC-I	ALGRNSFEV	Positive	FALSE		HLA-A*0201				IMMA2|MHCBN
Human	MHC-I	ALGRYQQLV	Negative	FALSE	IFNg release	HLA class I	T cell assay -T cell subset identification	Homo sapiens	Human betaherpesvirus 5	IEDB
Human	MHC-I	ALGSTAPPV	Positive	FALSE		HLA-A*0201				MHCBN
Human	MHC-I	ALGSWLFGI	Negative	FALSE	IFNg release	HLA class I	T cell assay -T cell subset identification	Homo sapiens	Human betaherpesvirus 5	IEDB
Human	MHC-I	ALGVNAVAYY	Positive	FALSE	IFNg release	HLA class I	T cell assay -Biological process measured	Homo sapiens	Hepacivirus C	IEDB
Human	MHC-I	ALHEDTALL	Negative	FALSE	IFNg release	HLA class I	T cell assay -T cell subset identification	Homo sapiens	Human betaherpesvirus 5	IEDB
Human	MHC-I	ALHIYMNGT	Negative	FALSE	IFNg release	HLA-A*02:01	MHC binding prediction	Homo sapiens		IEDB
Human	MHC-I	ALHTALATV	Positive	FALSE	cytotoxicity|degranulation|IFNg release|IL-2 release|perforin release|TNFa release	HLA-A*02:01	Cited reference|MHC binding assay	Homo sapiens|Mus musculus HLA-A2 Tg|Oryctolagus cuniculus New Zealand White HLA-A*0201 Tg	Human alphaherpesvirus 1	IEDB
Human	MHC-I	ALHVVVIGL	Positive	FALSE						IMMA2
Human	MHC-I	ALHYYYLCL	Negative	FALSE	IFNg release	HLA-A*02:01	Not determined	Homo sapiens|Mus musculus C57BL/6 HLA-A*0201/Kb Tg X BALB/c	Vaccinia virus	IEDB
Human	MHC-I	ALIAWVEEM	Negative	FALSE	IFNg release	HLA class I	T cell assay -T cell subset identification	Homo sapiens	Human betaherpesvirus 5	IEDB
Human	MHC-I	ALIDCNPCTL	Positive	FALSE	IFNg release	HLA-A*02:01|HLA-A0201	Cited reference	Homo sapiens		Calis1|Chowell|IEDB
Human	MHC-I	ALIFILLTA	Negative	FALSE	IFNg release	HLA-A*02:01	MHC binding assay	Mus musculus	Dengue virus	IEDB
Human	MHC-I	ALIFILLTAV	Negative	FALSE	IFNg release	HLA-A*02:01	MHC binding assay	Mus musculus	Dengue virus	IEDB
Human	MHC-I	ALIGGPPV	Positive	FALSE	cytotoxicity	HLA-A*02:01	MHC binding assay	Homo sapiens		IEDB
Human	MHC-I	ALIGILSLFV	Positive	FALSE		HLA-A0201|HLA-A2				Calis1|Chowell
Human	MHC-I	ALIGTMCGIL	Positive	FALSE		HLA-A*0201				MHCBN
Human	MHC-I	ALIHHNTHL	Positive	TRUE		A*0201|HLA-A*0201				EPIMHC|IMMA2|MHCBN|TANTIGEN
Human	MHC-I	ALIIIRSLL	Negative	FALSE	IFNg release	HLA-A*02:01	MHC binding assay	Homo sapiens	Plasmodium falciparum	IEDB|IMMA2
Human	MHC-I	ALILVSFVL	Negative	FALSE	IFNg release	HLA-A*02:01	Not determined	Homo sapiens|Mus musculus C57BL/6 HLA-A*0201/Kb Tg X BALB/c	Vaccinia virus	IEDB
Human	MHC-I	ALINDQLIM	Positive	TRUE	IFNg release	HLA-A*02:01	Not determined	Mus musculus HLA-A*0201/Kb Tg	Lassa mammarenavirus	Chowell|IEDB|IMMA2
Human	MHC-I	ALINLVQYR	Negative	FALSE	IFNg release	HLA-A*03:01|HLA-A*11:01|HLA-A*33:01|HLA-A*33:03|HLA-A*68:01	Not determined	Homo sapiens|Mus musculus C57BL/6 HLA-A*0201/Kb Tg X BALB/c	Vaccinia virus	IEDB
Human	MHC-I	ALIPLAALI	Negative	FALSE	IFNg release	HLA-A*02:01	MHC binding prediction	Mus musculus HLA-A*0201 Tg	Chikungunya virus	IEDB
Human	MHC-I	ALIPLAALIV	Negative	FALSE	IFNg release	HLA-A*02:01	MHC binding prediction	Mus musculus HLA-A*0201 Tg	Chikungunya virus	IEDB
Human	MHC-I	ALIPYCVHM	Positive	FALSE	IFNg release	HLA-A*02:01	Cited reference	Mus musculus HLA-A*0201/Db-human b2m Tg (HHD)|Mus musculus HLA-A*0201/Db-human b2m Tg Db null b2m null (HHD-2)		IEDB
Human	MHC-I	ALISAFSGS	Positive	FALSE	CCL4/MIP-1b release|degranulation|IFNg release|IL-2 release|TNFa release	HLA-A*02:01	MHC binding assay	Homo sapiens	Human gammaherpesvirus 8	Chowell|IEDB
Human	MHC-I	ALISKNPV	Positive	FALSE	cytotoxicity	HLA-A*02:01	MHC binding assay	Homo sapiens		IEDB
Human	MHC-I	ALITVSGLY	Negative	FALSE		HLA-A2601				Calis2
Human	MHC-I	ALIVFEGLDK	Negative	FALSE	IFNg release	HLA-A*03:01|HLA-A*11:01|HLA-A*33:01|HLA-A*33:03|HLA-A*68:01	Not determined	Homo sapiens|Mus musculus C57BL/6 HLA-A*0201/Kb Tg X BALB/c	Vaccinia virus	IEDB
Human	MHC-I	ALIVSIFKR	Negative	FALSE	IFNg release	HLA-A*03:01|HLA-A*11:01|HLA-A*33:01|HLA-A*33:03|HLA-A*68:01	Not determined	Homo sapiens|Mus musculus C57BL/6 HLA-A*0201/Kb Tg X BALB/c	Vaccinia virus	IEDB
Human	MHC-I	ALKAYFTAK	Negative	FALSE	IFNg release	HLA-A*03:01|HLA-A*11:01|HLA-A*33:01|HLA-A*33:03|HLA-A*68:01	Not determined	Homo sapiens|Mus musculus C57BL/6 HLA-A*0201/Kb Tg X BALB/c	Vaccinia virus	IEDB
Human	MHC-I	ALKCKGFHV	Positive	FALSE		HLA-B8				Chowell
Human	MHC-I	ALKDKIEKA	Negative	FALSE		HLA-A*02:01				Chowell
Human	MHC-I	ALKDLAKQY	Negative	FALSE		HLA-B*15:01				Chowell
Human	MHC-I	ALKDVEERV	Positive	FALSE		A2|HLA-A*02				EPIMHC|TANTIGEN
Human	MHC-I	ALKGTNESL	Negative	FALSE	IFNg release	HLA-A*02:01	Cited reference	Mus musculus HLA-A*0201 Tg NOD.HHD		IEDB
Human	MHC-I	ALKHRAYEL	Positive	FALSE		HLA-A2				MHCBN
Human	MHC-I	ALKKALAAA	Negative	FALSE		HLA-B*15:01				Chowell
Human	MHC-I	ALKMTMASV	Positive	TRUE	cytotoxicity	HLA-A*02:01	MHC binding assay	Homo sapiens|Mus musculus C57BL/6 HLA-A2.1/Kb Tg	Influenza A virus	Chowell|IEDB|IMMA2
Human	MHC-I	ALKNNGKVV	Negative	FALSE	IFNg release	HLA-A*02:01	MHC binding assay	Homo sapiens		IEDB
Human	MHC-I	ALKNVTVSF	Negative	FALSE		HLA-B*15:01				Chowell
Human	MHC-I	ALKRAQSEL	Negative	FALSE	IFNg release	HLA-A*02:01	Cited reference	Homo sapiens		IEDB
Human	MHC-I	ALKRRLRTL	Negative	FALSE		HLA-B0801				Calis2
Human	MHC-I	ALKRRYTRR	Negative	FALSE	IFNg release	HLA-A*03:01|HLA-A*11:01|HLA-A*33:01|HLA-A*33:03|HLA-A*68:01	Not determined	Homo sapiens|Mus musculus C57BL/6 HLA-A*0201/Kb Tg X BALB/c	Vaccinia virus	IEDB
Human	MHC-I	ALKRTTSDY	Negative	FALSE		HLA-B*15:01				Chowell
Human	MHC-I	ALKTGIVAK	Negative	FALSE		HLA-A*03:01				Chowell
Human	MHC-I	ALKTLCHPV	Negative	FALSE	IFNg release	HLA class I	T cell assay -T cell subset identification	Homo sapiens	Human betaherpesvirus 5	IEDB
Human	MHC-I	ALLACAGLAY	Negative	FALSE		HLA-A*0301|HLA-A*1101				EPIMHC
Human	MHC-I	ALLAFTLGV	Positive	FALSE	granzyme B release	HLA-A*02:01	MHC binding assay	Homo sapiens	Leishmania major	IEDB
Human	MHC-I	ALLAGFMAY	Negative	FALSE		HLA-B1501				Calis2
Human	MHC-I	ALLAGLVSL	Positive	TRUE	IFNg release	A2|HLA-A*02:01|HLA-A*0201	MHC binding prediction	Homo sapiens		IEDB|MHCBN|TANTIGEN
Human	MHC-I	ALLAGLVSLL	Positive	FALSE		HLA-A*0201				MHCBN
Human	MHC-I	ALLAGSEYL	Negative	FALSE		HLA-A*02:01				Chowell
Human	MHC-I	ALLAKMLFY	Positive	FALSE	IFNg release	HLA-A*29:02	MHC binding prediction	Homo sapiens	Human alphaherpesvirus 1	Chowell|IEDB
Human	MHC-I	ALLALLIYA	Positive	FALSE	IFNg release	HLA-A*02:01	Cited reference	Homo sapiens	Toxoplasma gondii	IEDB
Human	MHC-I	ALLALNDMGK	Positive	FALSE	IFNg release	HLA-A*03:01	MHC binding prediction	Homo sapiens	Dengue virus	IEDB
Human	MHC-I	ALLALTRAI	Positive	FALSE	cytotoxicity|IFNg release|proliferation	HLA-A*02:01	MHC binding assay	Homo sapiens	Mycobacterium tuberculosis	Chowell|IEDB
Human	MHC-I	ALLALWEPKPT	Negative	FALSE	IFNg release	HLA-A*02:01	T cell assay -Mismatched MHC molecules	Mus musculus HLA-A*0201/Db-human b2m Tg Db null b2m null (HHD-2)		IEDB
Human	MHC-I	ALLATSIFK	Positive	TRUE	cytotoxicity|IFNg release|IL-6 release|TNFa release	HLA-A*11:01	Cited reference|MHC binding assay	Homo sapiens|Mus musculus HLA-A*1101/Kb Tg	Dengue virus	IEDB
Human	MHC-I	ALLAVGATK	Positive	FALSE		A3|HLA-A*03|HLA-A3				Chowell|EPIMHC|MHCBN|TANTIGEN
Human	MHC-I	ALLCYSCKA	Negative	FALSE		HLA-A*0201				MHCBN
Human	MHC-I	ALLDKLYAL	Negative	FALSE		HLA-A*02:01				Chowell
Human	MHC-I	ALLDRALMA	Negative	FALSE	IFNg release	HLA class I	T cell assay -T cell subset identification	Homo sapiens	Human betaherpesvirus 5	IEDB
Human	MHC-I	ALLDRDCRV	Positive	FALSE	IFNg release	HLA-A*02:01	MHC binding prediction	Homo sapiens	Human alphaherpesvirus 1	Chowell|IEDB
Human	MHC-I	ALLDRIVSV	Negative	FALSE	IFNg release	HLA-A*02:01|HLA class I	T cell assay -T cell subset identification	Homo sapiens		Chowell|IEDB
Human	MHC-I	ALLEDPVGT	Positive	FALSE	degranulation|IFNg release	HLA-A*02:01|HLA-A0201	MHC binding assay	Homo sapiens|Mus musculus HLA-A2.1/Kb Tg	Human alphaherpesvirus 1|Human alphaherpesvirus 2	Calis1|Chowell|IEDB
Human	MHC-I	ALLELFNAFR	Negative	FALSE	IFNg release	HLA-A*03:01|HLA-A*11:01|HLA-A*33:01|HLA-A*33:03|HLA-A*68:01	Not determined	Homo sapiens|Mus musculus C57BL/6 HLA-A*0201/Kb Tg X BALB/c	Vaccinia virus	IEDB
Human	MHC-I	ALLFLWESHPT	Negative	FALSE	IFNg release	HLA-A*02:01	T cell assay -Mismatched MHC molecules	Mus musculus HLA-A*0201/Db-human b2m Tg Db null b2m null (HHD-2)		IEDB
Human	MHC-I	ALLGFFPYL	Positive	FALSE	cytotoxicity	HLA-A*02:01	MHC binding assay	Mus musculus C57BL/6	Homo sapiens	IEDB
Human	MHC-I	ALLGGLRPV	Positive	FALSE		HLA-A*02:01|HLA-A0201				Calis1|Chowell
Human	MHC-I	ALLGIPKV	Negative	FALSE	cytotoxicity	HLA-A*02:01	MHC binding assay	Homo sapiens		IEDB
Human	MHC-I	ALLGLTLGV	Positive	FALSE	degranulation|granzyme B release|IFNg release|proliferation|TNFa release	HLA-A*02:01	Cited reference|MHC binding assay	Homo sapiens|Mus musculus HLA-A*0201 Tg|Oryctolagus cuniculus New Zealand White HLA-A*0201 Tg	Human alphaherpesvirus 1	IEDB
Human	MHC-I	ALLKDTVYT	Positive	FALSE	IFNg release	HLA-A*02:01	MHC binding assay	Homo sapiens		Chowell|IEDB
Human	MHC-I	ALLKHRFEI	Positive	TRUE	cytotoxicity	HLA-A*02:01	MHC binding assay	Homo sapiens|Mus musculus C57BL/6 HLA-A2.1/Kb Tg	Influenza A virus	Chowell|IEDB|IMMA2
Human	MHC-I	ALLLLVAHYA	Negative	FALSE	IFNg release	HLA-A*02:01	MHC binding assay	Mus musculus	Dengue virus	IEDB
Human	MHC-I	ALLMAGLAL	Positive	TRUE		A*0206|A*0207|HLA-A*0201				MHCBN|TANTIGEN
Human	MHC-I	ALLMPAGVPL	Positive	FALSE	IFNg release	HLA-A*02:01|HLA-A0201	Cited reference	Homo sapiens		Calis1|Chowell|IEDB
Human	MHC-I	ALLMYNLLT	Negative	FALSE	IFNg release	HLA-A*02:01	Not determined	Homo sapiens|Mus musculus C57BL/6 HLA-A*0201/Kb Tg X BALB/c	Vaccinia virus	IEDB
Human	MHC-I	ALLMYNLLTI	Negative	FALSE	IFNg release	HLA-A*02:01	Not determined	Homo sapiens|Mus musculus C57BL/6 HLA-A*0201/Kb Tg X BALB/c	Vaccinia virus	IEDB
Human	MHC-I	ALLNAALHK	Negative	FALSE	IFNg release	HLA-A*03:01|HLA-A*11:01|HLA-A*33:01|HLA-A*33:03|HLA-A*68:01	Not determined	Homo sapiens|Mus musculus C57BL/6 HLA-A*0201/Kb Tg X BALB/c	Vaccinia virus	IEDB
Human	MHC-I	ALLNIKVKL	Positive	TRUE		HLA-A*0201|HLA-A0201|HLA-A2				Calis1|Chowell|EPIMHC|IMMA2
Human	MHC-I	ALLPASLKK	Negative	FALSE	IFNg release	HLA-A*03:01|HLA-A*11:01|HLA-A*33:01|HLA-A*33:03	Not determined	Homo sapiens|Mus musculus C57BL/6 HLA-A*0201/Kb Tg X BALB/c	Vaccinia virus	IEDB
Human	MHC-I	ALLPTALDAL	Positive	FALSE	IFNg release	HLA-A*02:01|HLA-A0201	Cited reference	Homo sapiens		Calis1|Chowell|IEDB
Human	MHC-I	ALLRQLAEL	Negative	FALSE	activation	HLA-A*02:01	MHC binding assay	Homo sapiens		IEDB
Human	MHC-I	ALLSDWLPA	Negative	FALSE	cytotoxicity	HLA-A*02:01	MHC binding assay	Homo sapiens	Mycobacterium tuberculosis	IEDB|IMMA2
Human	MHC-I	ALLSGGAKV	Negative	FALSE	IFNg release	HLA class I	T cell assay -T cell subset identification	Homo sapiens	Human betaherpesvirus 5	IEDB
Human	MHC-I	ALLSILCIWV	Negative	FALSE	IFNg release	HLA-A*02:01	MHC binding prediction	Mus musculus HLA-A*0201/Db-human b2m Tg (HHD)	Homo sapiens	IEDB
Human	MHC-I	ALLSLVAHY	Negative	FALSE	IFNg release	HLA-A*02:01	MHC binding prediction	Mus musculus C57BL/6 HLA-A*0201/Kb Tg	Dengue virus	IEDB
Human	MHC-I	ALLSQLLGV	Positive	TRUE	cytotoxicity|IFNg release|tumor burden after challenge	HLA-A*02:01	Cited reference	Mus musculus HLA-A*0201/Db-human b2m Tg (HHD)|Oryctolagus cuniculus EIII/JC|Oryctolagus cuniculus HLA-A2.1 Tg	Kappapapillomavirus 2	Chowell|IEDB
Human	MHC-I	ALLSRFFNM	Negative	FALSE	IFNg release	HLA-A*02:01	Not determined	Homo sapiens|Mus musculus C57BL/6 HLA-A*0201/Kb Tg X BALB/c	Vaccinia virus	IEDB|IMMA2
Human	MHC-I	ALLSTNKAV	Positive	FALSE	IFNg release|IL-2 release	HLA-A*02:01	MHC binding assay	Mus musculus HLA-A2 Tg	Human orthopneumovirus	Chowell|IEDB
Human	MHC-I	ALLTLAAAL	Negative	FALSE	IFNg release	HLA class I	T cell assay -T cell subset identification	Homo sapiens	Human gammaherpesvirus 4	IEDB
Human	MHC-I	ALLTYMIAHI	Positive	FALSE		A2				TANTIGEN
Human	MHC-I	ALLVHFLPLLA	Negative	FALSE	IFNg release	HLA-A*02:01	T cell assay -Mismatched MHC molecules	Mus musculus HLA-A*0201/Db-human b2m Tg Db null b2m null (HHD-2)		IEDB
Human	MHC-I	ALLVLYSFA	Positive	FALSE		HLA-A0201|HLA-A2				Calis1|Chowell|IMMA2
Human	MHC-I	ALLVLYSFAL	Positive	FALSE	IFNg release	HLA-A*02:01|HLA-A2	T cell assay -Single MHC type present	Mus musculus HLA-A2/Kb Tg	Human gammaherpesvirus 4	Chowell|IEDB
Human	MHC-I	ALLWAAGVL	Negative	FALSE	proliferation	HLA-A*02:01	MHC binding assay	Homo sapiens	Mycobacterium tuberculosis	IEDB
Human	MHC-I	ALMAITKNV	Negative	FALSE	IFNg release	HLA-A*02:01	Not determined	Homo sapiens|Mus musculus C57BL/6 HLA-A*0201/Kb Tg X BALB/c	Vaccinia virus	IEDB|IMMA2
Human	MHC-I	ALMDCIIFES	Negative	FALSE	IFNg release	HLA-A*02:01	Not determined	Mus musculus C57BL/6 HLA-A*0201/Kb Tg X BALB/c	Lymphocytic choriomeningitis mammarenavirus	IEDB
Human	MHC-I	ALMDCIMFDA	Positive	TRUE	IFNg release	HLA-A*02:01	Not determined	Mus musculus HLA-A*0201/Kb Tg	Lassa mammarenavirus	Chowell|IEDB
Human	MHC-I	ALMDEVVKA	Negative	FALSE		HLA-A*02:01				Chowell
Human	MHC-I	ALMDKSLHV	Positive	TRUE	IFNg release	A2|HLA-A*02:01|HLA-A*0201	MHC binding prediction	Homo sapiens		EPIMHC|IEDB|IMMA2|MHCBN|TANTIGEN
Human	MHC-I	ALMDLLMFS	Negative	FALSE	IFNg release	HLA-A*02:01	Not determined	Mus musculus C57BL/6 HLA-A*0201/Kb Tg X BALB/c	Lymphocytic choriomeningitis mammarenavirus	IEDB
Human	MHC-I	ALMDLLMFST	Negative	FALSE	IFNg release	HLA-A*02:01	Not determined	Mus musculus C57BL/6 HLA-A*0201/Kb Tg X BALB/c	Lymphocytic choriomeningitis mammarenavirus	IEDB
Human	MHC-I	ALMEGGENGPW	Negative	FALSE		HLA-B15				Chowell
Human	MHC-I	ALMEKPLET	Negative	FALSE	IFNg release	HLA class I	T cell assay -T cell subset identification	Homo sapiens	Human betaherpesvirus 5	IEDB
Human	MHC-I	ALMEQQHYV	Positive	TRUE		A2|HLA-A*0201				EPIMHC|IMMA2|TANTIGEN
Human	MHC-I	ALMGYIPLV	Positive	FALSE		HLA-A*0201				MHCBN
Human	MHC-I	ALMLAISHGRQ	Negative	FALSE		HLA-Class I|allele undetermined				Chowell
Human	MHC-I	ALMLLNNYV	Positive	FALSE		HLA-A2				Chowell
Human	MHC-I	ALMPLYACI	Positive	TRUE	cytotoxicity	HLA-A*02:01|HLA-A*02:02|HLA-A*02:05|HLA-A*0201|HLA-A*0202|HLA-A*0203|HLA-A*0206|HLA-A*6802|HLA-A0201|HLA-A2	MHC binding assay	Homo sapiens|Mus musculus C57BL/6 HLA-A2/Kb Tg	Hepatitis B virus	Calis1|Chowell|EPIMHC|IEDB|IMMA2|MHCBN
Human	MHC-I	ALMRRIAVV	Negative	FALSE	IFNg release	HLA-A*02:01	Not determined	Homo sapiens|Mus musculus C57BL/6 HLA-A*0201/Kb Tg X BALB/c	Vaccinia virus	IEDB|IMMA2
Human	MHC-I	ALMTLDDLAI	Negative	FALSE	IFNg release	HLA-A*02:01	Not determined	Homo sapiens|Mus musculus C57BL/6 HLA-A*0201/Kb Tg X BALB/c	Vaccinia virus	IEDB
Human	MHC-I	ALMVRQARGL	Positive	FALSE		HLA-A2				Chowell
Human	MHC-I	ALNATDPGA	Positive	FALSE	cytotoxicity	HLA-A*02:01	MHC binding assay	Homo sapiens		IEDB
Human	MHC-I	ALNDHFVKL	Negative	FALSE		HLA-A*02:01				Chowell
Human	MHC-I	ALNDTWKIEK	Negative	FALSE	IFNg release	HLA-A*11:01	MHC binding assay	Mus musculus	Dengue virus	IEDB
Human	MHC-I	ALNDTWKMEK	Negative	FALSE	IFNg release	HLA-A*11:01	MHC binding assay	Mus musculus	Dengue virus	IEDB
Human	MHC-I	ALNEKLVNL	Negative	FALSE		HLA-A*02:01				Chowell
Human	MHC-I	ALNELLQHV	Negative	FALSE		HLA-A*0201				EPIMHC
Human	MHC-I	ALNELPESL	Negative	FALSE	IFNg release	HLA-A*02:01|HLA-A0203	MHC binding prediction	Mus musculus C57BL/6 HLA-A*0201/Kb Tg	Dengue virus	Calis2|IEDB
Human	MHC-I	ALNFPGSQK	Positive	FALSE		A*1101|A3|HLA-A*1101				EPIMHC|MHCBN|TANTIGEN
Human	MHC-I	ALNIALIAV	Positive	FALSE	IFNg release	HLA-A*02:01	Cited reference	Mus musculus HLA-A*0201/Kb Tg	Junin mammarenavirus|Machupo mammarenavirus	Chowell|IEDB
Human	MHC-I	ALNIALVAV	Positive	FALSE	IFNg release	HLA-A*02:01	Cited reference	Mus musculus HLA-A*0201/Kb Tg	Junin mammarenavirus|Machupo mammarenavirus	Chowell|IEDB
Human	MHC-I	ALNIATHVL	Negative	FALSE		HLA-A*02:05				Chowell
Human	MHC-I	ALNKMFCQL	Negative	FALSE		HLA-A*02|HLA-A*0201				EPIMHC
Human	MHC-I	ALNKMFCQLA	Negative	FALSE		HLA-A*0201				EPIMHC
Human	MHC-I	ALNSKDAAL	Positive	FALSE	IFNg release	HLA-A*02:01	Cited reference	Mus musculus HLA-A*0201 Tg NOD.HHD		Chowell|IEDB
Human	MHC-I	ALNTLVKQL	Positive	FALSE	cytotoxicity|IFNg release	HLA-A*02:01	MHC binding assay	Homo sapiens		Chowell|IEDB
Human	MHC-I	ALNTPKDHI	Positive	FALSE	IFNg release	HLA-A*02:01	MHC binding assay	Homo sapiens		Chowell|IEDB|IMMA2
Human	MHC-I	ALNVPLHNR	Negative	FALSE		HLA-A*03:01				Chowell
Human	MHC-I	ALPDIIVFSK	Positive	TRUE	IFNg release	HLA-A*03:01|HLA-A*11:01|HLA-A*33:01|HLA-A*33:03|HLA-A*68:01	Not determined	Homo sapiens|Mus musculus C57BL/6 HLA-A*0201/Kb Tg X BALB/c	Vaccinia virus	Chowell|IEDB
Human	MHC-I	ALPEDLVEV	Negative	FALSE		HLA-A*02:01				Chowell
Human	MHC-I	ALPGFFPVL	Positive	FALSE	cytotoxicity	HLA-A*02:01	MHC binding assay	Mus musculus C57BL/6	Homo sapiens	IEDB
Human	MHC-I	ALPGFFPYL	Positive	FALSE	cytotoxicity	HLA-A*02:01	MHC binding assay	Mus musculus C57BL/6	Homo sapiens	IEDB
Human	MHC-I	ALPHAILRL	Negative	FALSE	IFNg release	HLA-A*02:01|HLA-A*0217	Cited reference	Mus musculus HLA-A*0201 Tg NOD.HHD		EPIMHC|IEDB
Human	MHC-I	ALPHIIDEV	Positive	TRUE	cytotoxicity|IFNg release|pathogen burden after challenge	HLA-A*02:01	Cited reference|MHC binding assay|Not determined	Homo sapiens|Mus musculus C57BL/6 HLA-A*0201/Kb Tg X BALB/c|Mus musculus HLA-A*0201/Kb Tg	Lymphocytic choriomeningitis mammarenavirus	Chowell|IEDB|IMMA2
Human	MHC-I	ALPPPLMLL	Positive	FALSE		A2				TANTIGEN
Human	MHC-I	ALPPPPPPP	Negative	FALSE		HLA-B*1518				EPIMHC
Human	MHC-I	ALPTTAYLL	Negative	FALSE	IFNg release	HLA class I	T cell assay -T cell subset identification	Homo sapiens	Human betaherpesvirus 5	IEDB
Human	MHC-I	ALPVYLMTL	Positive	FALSE	IFNg release	HLA-A*02:01	MHC binding prediction	Homo sapiens	Dengue virus	IEDB
Human	MHC-I	ALQAIELQL	Positive	TRUE	IFNg release	HLA-A*02:01|HLA-A0201|HLA-A2	Cited reference	Homo sapiens	Alphapapillomavirus 9	Calis1|Chowell|IEDB
Human	MHC-I	ALQAYDEGL	Positive	FALSE	cytotoxicity|IFNg release	HLA-A*02:01	Cited reference	Mus musculus HLA-A*0201/DRB1*0101	Leishmania major	IEDB
Human	MHC-I	ALQDSGLEV	Positive	TRUE	cytotoxicity	HLA-A*02|HLA-A*02:01|HLA-A*0201	Not determined	Homo sapiens	Clostridium tetani	EPIMHC|IEDB|IMMA2|MHCBN
Human	MHC-I	ALQEALTEHY	Negative	FALSE		HLA-A*01:01				Chowell
Human	MHC-I	ALQFIPVETL	Negative	FALSE	cytotoxicity	HLA-A*02:01	T cell assay -Single MHC type present	Mus musculus HLA-A*0201/Db-human b2m Tg Db null b2m null (HHD-2)	Hepacivirus C	IEDB
Human	MHC-I	ALQKAKQDL	Positive	FALSE		HLA-Cw6				Chowell
Human	MHC-I	ALQLLLEV	Positive	FALSE		HLA-A0201|HLA-A2				Calis1|Chowell
Human	MHC-I	ALQNAASIAGL	Positive	FALSE		HLA-A*0201				MHCBN
Human	MHC-I	ALQPAAAIL	Positive	FALSE		HLA-A*0201				MHCBN
Human	MHC-I	ALQPGTALL	Positive	FALSE		A*0201|HLA-A*0201				IMMA2|MHCBN|TANTIGEN
Human	MHC-I	ALQQKQVSL	Negative	FALSE		HLA-B*08:01				Chowell
Human	MHC-I	ALQQLSKKL	Negative	FALSE	IFNg release	HLA class I	T cell assay -T cell subset identification	Homo sapiens	Human betaherpesvirus 5	IEDB
Human	MHC-I	ALQSTALDYL	Negative	FALSE	cytotoxicity	HLA-A*02:01	T cell assay -Single MHC type present	Mus musculus HLA-A*0201/Db-human b2m Tg (HHD)	Chlamydia pneumoniae	IEDB
Human	MHC-I	ALQTGITLV	Positive	FALSE		HLA-A2				Chowell
Human	MHC-I	ALQVTNHRYL	Positive	TRUE	granzyme B release|IFNg release|IL-10 release|IL-4 release|IL-6 release|TNFa release	HLA-A*02:01	MHC binding assay	Homo sapiens	Trypanosoma cruzi	IEDB
Human	MHC-I	ALRCASPWL	Positive	FALSE		HLA-A2				Chowell
Human	MHC-I	ALRDDGRPL	Negative	FALSE	IFNg release	HLA class I	T cell assay -T cell subset identification	Homo sapiens	Human betaherpesvirus 5	IEDB
Human	MHC-I	ALRDNSTMGY	Negative	FALSE		HLA-B*15:01				Chowell
Human	MHC-I	ALREEEEGV	Negative	FALSE		HLA-A*0201				MHCBN
Human	MHC-I	ALRERRMKV	Positive	FALSE	granzyme B release	HLA-A*02:01	MHC binding assay	Homo sapiens	Leishmania major	IEDB
Human	MHC-I	ALRGLPIRY	Positive	FALSE	IFNg release	HLA-A*03:01|HLA-A0301|HLA-B62|HLA class I	MHC binding prediction|T cell assay -T cell subset identification	Homo sapiens	Dengue virus|Japanese encephalitis virus	Calis2|Chowell|IEDB
Human	MHC-I	ALRGLPVRY	Positive	FALSE	IFNg release	HLA class I	T cell assay -T cell subset identification	Homo sapiens	Japanese encephalitis virus	IEDB
Human	MHC-I	ALRGMGLNA	Positive	FALSE	cytotoxicity	HLA-A*02:01	Not determined	Homo sapiens	Hepacivirus C	Chowell|IEDB
Human	MHC-I	ALRGMGVNAV	Positive	TRUE	cytotoxicity	HLA-A*02:01|HLA-A2	Not determined	Homo sapiens	Hepacivirus C	Chowell|IEDB
Human	MHC-I	ALRKKLQVY	Negative	FALSE		HLA-B*15:01				Chowell
Human	MHC-I	ALRKSEIEYY	Negative	FALSE		HLA-B*15:01				Chowell
Human	MHC-I	ALRNLQLHK	Negative	FALSE	IFNg release	HLA-A*03:01|HLA-A*11:01|HLA-A*33:01|HLA-A*33:03|HLA-A*68:01	Not determined	Homo sapiens|Mus musculus C57BL/6 HLA-A*0201/Kb Tg X BALB/c	Vaccinia virus	IEDB
Human	MHC-I	ALRNLRVFL	Positive	TRUE	granzyme B release|IFNg release|IL-10 release|IL-4 release|IL-6 release|TNFa release	HLA-A*02:01	MHC binding assay	Homo sapiens	Trypanosoma cruzi	IEDB
Human	MHC-I	ALRPSSQVFR	Negative	FALSE	IFNg release	HLA-A*03:01|HLA-A*11:01|HLA-A*33:01|HLA-A*33:03	Not determined	Homo sapiens|Mus musculus C57BL/6 HLA-A*0201/Kb Tg X BALB/c	Vaccinia virus	IEDB
Human	MHC-I	ALRTDYNASV	Negative	FALSE	IFNg release	HLA-A*02:01	Cited reference	Homo sapiens|Mus musculus HLA-A*0201 Tg NOD.HHD		IEDB
Human	MHC-I	ALSAGVGAV	Positive	FALSE	cytotoxicity	HLA-A*02:01	MHC binding assay	Homo sapiens		IEDB
Human	MHC-I	ALSALLTKL	Positive	FALSE	degranulation|granzyme B release|IFNg release|IL-2 release|perforin release|TNFa release	HLA-A*02:01	Cited reference|MHC binding assay	Homo sapiens|Mus musculus HLA-A*0201 Tg|Oryctolagus cuniculus New Zealand White HLA-A*0201 Tg	Human alphaherpesvirus 1	IEDB
Human	MHC-I	ALSDEADLL	Negative	FALSE	IFNg release	HLA class I	T cell assay -T cell subset identification	Homo sapiens	Human betaherpesvirus 5	IEDB
Human	MHC-I	ALSDHHIYL	Positive	TRUE	cytotoxicity	HLA-A*02:01|HLA-A*0201|HLA-A2	MHC binding assay	Mus musculus HLA-A*0201/Db-human b2m Tg (HHD)	Homo sapiens	Chowell|EPIMHC|IEDB|IMMA2
Human	MHC-I	ALSDLEITL	Negative	FALSE		HLA-A*0201				EPIMHC
Human	MHC-I	ALSEDLLSI	Positive	FALSE	cytotoxicity	HLA-A*02:01	T cell assay -Single MHC type present	Homo sapiens		Chowell|IEDB
Human	MHC-I	ALSEGVYRI	Positive	TRUE	IFNg release	HLA-A*02:01|HLA-A0203	MHC binding prediction	Homo sapiens	Dengue virus	Calis2|IEDB
Human	MHC-I	ALSELPETL	Positive	TRUE	IFNg release	HLA-A*02:01|HLA-A3201	MHC binding assay	Homo sapiens|Mus musculus	Dengue virus	Calis2|Chowell|IEDB
Human	MHC-I	ALSGVFCGV	Positive	FALSE	cytotoxicity|IFNg release	HLA-A*02:01	T cell assay -Single MHC type present	Mus musculus HLA-A*0201/Db-human b2m Tg (HHD)	Severe acute respiratory syndrome-related coronavirus	Chowell|IEDB
Human	MHC-I	ALSKFPRQL	Positive	FALSE		HLA-A*02:01				Chowell|IMMA2
Human	MHC-I	ALSLAAVLV	Positive	TRUE	IFNg release	HLA-A*02:01|HLA-A0201	MHC binding assay	Homo sapiens	Trypanosoma cruzi	Calis1|Chowell|IEDB|IMMA2
Human	MHC-I	ALSLAAVLVV	Positive	TRUE	IFNg release	HLA-A*02:01|HLA-A0201	MHC binding assay	Homo sapiens	Trypanosoma cruzi	Calis1|Chowell|IEDB
Human	MHC-I	ALSNLEVKL	Negative	FALSE		HLA-A*0201				EPIMHC
Human	MHC-I	ALSNTGEIPF	Positive	FALSE	IFNg release	HLA class I	T cell assay -Biological process measured	Homo sapiens	Hepacivirus C	IEDB
Human	MHC-I	ALSPGPIIDY	Negative	FALSE	IFNg release	HLA-A*01:01|HLA-A*26:01|HLA-A*29:02|HLA-A*30:02	Not determined	Homo sapiens	Vaccinia virus	IEDB
Human	MHC-I	ALSPVPPVV	Positive	TRUE		A*0201				IMMA2|TANTIGEN
Human	MHC-I	ALSRKVAEL	Negative	FALSE		HLA-A*02|HLA-A*0201				EPIMHC
Human	MHC-I	ALSRKVAELV	Negative	FALSE		HLA-A2				MHCBN
Human	MHC-I	ALSSFHTTEK	Negative	FALSE	IFNg release	HLA-A*03:01|HLA-A*11:01|HLA-A*33:01|HLA-A*33:03|HLA-A*68:01	Not determined	Homo sapiens|Mus musculus C57BL/6 HLA-A*0201/Kb Tg X BALB/c	Vaccinia virus	IEDB
Human	MHC-I	ALSSGLYQC	Positive	FALSE						IMMA2
Human	MHC-I	ALSSLIHAL	Negative	FALSE		HLA-A*02:05				Chowell
Human	MHC-I	ALSSSLGNV	Positive	FALSE		HLA-A0201|HLA-A2				Calis1|Chowell
Human	MHC-I	ALSTGLIHI	Negative	FALSE						IMMA2
Human	MHC-I	ALSTGLIHL	Positive	TRUE	cytotoxicity|IFNg release|IL-10 release|IL-4 release|TNFa release	HLA-A*02:01|HLA-A*0201|HLA class I	Cited reference|MHC binding assay|Not determined|T cell assay -Single MHC type present|T cell assay -T cell subset identification	Homo sapiens|Mus musculus C57BL/6 HLA-A2/Kb Tg|Mus musculus HLA-A*0201/Db-human b2m Tg (HHD)|Mus musculus HLA-A*0201/DRB1*0101	Hepacivirus C	Chowell|EPIMHC|IEDB|IMMA2|MHCBN
Human	MHC-I	ALSVAGNLIR	Negative	FALSE	IFNg release	HLA-A*03:01|HLA-A*11:01|HLA-A*33:01|HLA-A*33:03|HLA-A*68:01	Not determined	Homo sapiens|Mus musculus C57BL/6 HLA-A*0201/Kb Tg X BALB/c	Vaccinia virus	IEDB
Human	MHC-I	ALSVMGVYV	Positive	FALSE		A2				IMMA2|TANTIGEN
Human	MHC-I	ALSYSTGAL	Negative	FALSE	IFNg release	HLA-B*07:02	MHC binding prediction	Homo sapiens	Influenza A virus	IEDB
Human	MHC-I	ALTALNDMGK	Negative	FALSE	IFNg release	HLA-A*11:01	MHC binding assay	Mus musculus	Dengue virus	IEDB
Human	MHC-I	ALTAVAEEV	Positive	TRUE	cytotoxicity|IFNg release	HLA-A*02:01|HLA-A0201|HLA-A2	MHC binding assay	Homo sapiens|Mus musculus HLA-A2.1/Db Tg	Homo sapiens	Calis1|Chowell|IEDB
Human	MHC-I	ALTEHSLMGM	Positive	FALSE		HLA-A2				Chowell
Human	MHC-I	ALTEMDYFI	Positive	TRUE	IFNg release	HLA-A*02:01	MHC binding assay	Homo sapiens|Mus musculus HLA-A*0201 Tg	Mycobacterium bovis|Mycobacterium tuberculosis	IEDB
Human	MHC-I	ALTERSLMGM	Positive	FALSE		HLA-A2				Chowell
Human	MHC-I	ALTLSPYYK	Positive	FALSE		HLA-A3				Chowell
Human	MHC-I	ALTPVVVTL	Positive	FALSE	cytotoxicity|IFNg release	HLA-A*02:01	MHC binding assay	Homo sapiens		IEDB
Human	MHC-I	ALTSLVDPV	Negative	FALSE	IFNg release	HLA class I	T cell assay -T cell subset identification	Homo sapiens	Human betaherpesvirus 5	IEDB
Human	MHC-I	ALTVEELKY	Negative	FALSE		HLA-A*29:02				Chowell
Human	MHC-I	ALVAFLRFL	Negative	FALSE	IFNg release	HLA-A*02:01	MHC binding assay|MHC binding prediction	Mus musculus|Mus musculus C57BL/6 HLA-A*0201/Kb Tg	Dengue virus	IEDB
Human	MHC-I	ALVALVITI	Negative	FALSE	IFNg release	HLA-A*02:01	Not determined	Homo sapiens|Mus musculus C57BL/6 HLA-A*0201/Kb Tg X BALB/c	Vaccinia virus	IEDB|IMMA2
Human	MHC-I	ALVASRFKK	Negative	FALSE	IFNg release	HLA-A*03:01|HLA-A*11:01|HLA-A*33:01|HLA-A*68:01	Not determined	Homo sapiens|Mus musculus C57BL/6 HLA-A*0201/Kb Tg X BALB/c	Vaccinia virus	IEDB
Human	MHC-I	ALVDHVAEL	Negative	FALSE		HLA-B*15:01				Chowell
Human	MHC-I	ALVEFEDVL	Positive	FALSE		A2				TANTIGEN
Human	MHC-I	ALVEICTEL	Positive	FALSE		HLA-A*0201				EPIMHC|MHCBN
Human	MHC-I	ALVEICTEM	Positive	FALSE		A*0201|HLA-A*02|HLA-A*0201|HLA-A2				EPIMHC|HIV|MHCBN
Human	MHC-I	ALVEICTEMEK	Positive	FALSE		A*0301|HLA-A*0301				EPIMHC|HIV|MHCBN
Human	MHC-I	ALVETSYVKV	Negative	FALSE		HLA-A2				MHCBN
Human	MHC-I	ALVFISHGA	Negative	FALSE	IFNg release	HLA-A*02:01	Not determined	Homo sapiens|Mus musculus C57BL/6 HLA-A*0201/Kb Tg X BALB/c	Vaccinia virus	IEDB
Human	MHC-I	ALVGACITL	Negative	FALSE						IMMA2
Human	MHC-I	ALVGLSGGT	Negative	FALSE	cytotoxicity	HLA-A*02:01	MHC binding assay	Mus musculus HLA-A*0201/Db-human b2m Tg (HHD)	Trypanosoma cruzi	IEDB
Human	MHC-I	ALVKIISAL	Negative	FALSE	IFNg release	HLA-A*02:01	MHC binding prediction	Homo sapiens		IEDB
Human	MHC-I	ALVLLMLPV	Negative	FALSE	cytotoxicity	HLA-A*02:01|HLA-A*0201	MHC binding assay	Homo sapiens	Mycobacterium tuberculosis	IEDB|IMMA2|MHCBN
Human	MHC-I	ALVLLMLPVV	Negative	FALSE	cytotoxicity	HLA-A*02:01|HLA-A*0201	MHC binding assay	Homo sapiens	Mycobacterium tuberculosis	IEDB|MHCBN
Human	MHC-I	ALVNAVNKL	Positive	FALSE		HLA-A0201|HLA-A2				Calis1|Chowell|IMMA2
Human	MHC-I	ALVNFLRHL	Positive	FALSE		HLA-A0201|HLA-A2				Calis1|Chowell|IMMA2
Human	MHC-I	ALVRCIPTL	Positive	TRUE	IFNg release	HLA-A*02:01|HLA-A2*0201	MHC binding assay|T cell assay -Single MHC type present	Mus musculus HLA-A*0201/Db-human b2m Tg (HHD)	Chlamydia pneumoniae	Chowell|IEDB|IMMA2|MHCBN
Human	MHC-I	ALVREGLRNV	Positive	FALSE		HLA-A*0201				MHCBN
Human	MHC-I	ALVSATKQK	Negative	FALSE	IFNg release	HLA-A*03:01|HLA-A*11:01|HLA-A*33:01|HLA-A*33:03|HLA-A*68:01	Not determined	Homo sapiens|Mus musculus C57BL/6 HLA-A*0201/Kb Tg X BALB/c	Vaccinia virus	IEDB
Human	MHC-I	ALVSIIKV	Positive	FALSE	cytotoxicity	HLA-A*02:01	MHC binding assay	Homo sapiens		IEDB
Human	MHC-I	ALVVGVVCA	Positive	FALSE	IFNg release	HLA class I	T cell assay -T cell subset identification	Homo sapiens	Hepacivirus C	IEDB
Human	MHC-I	ALVVSQLLR	Negative	FALSE	IFNg release	HLA-A*03:01	MHC binding prediction	Homo sapiens	Hepacivirus C	IEDB
Human	MHC-I	ALVVTHTYL	Negative	FALSE	IFNg release	HLA-A*02:01	MHC binding prediction	Homo sapiens		IEDB
Human	MHC-I	ALWALPHAA	Positive	TRUE	activation|cytotoxicity|IFNg release	HLA-A*02:01|HLA-A0201|HLA-A2	Cited reference	Homo sapiens	Human alphaherpesvirus 3	Calis1|Chowell|IEDB
Human	MHC-I	ALWCSAPSL	Positive	FALSE		HLA-A*02:01				Chowell
Human	MHC-I	ALWDSKFFT	Positive	FALSE		HLA-A0201|HLA-A2				Calis1|Chowell
Human	MHC-I	ALWDSNFFT	Negative	FALSE	IFNg release	HLA-A*02:01	Not determined	Homo sapiens|Mus musculus C57BL/6 HLA-A*0201/Kb Tg X BALB/c	Vaccinia virus	IEDB
Human	MHC-I	ALWDVPSPA	Negative	FALSE		HLA-A0201				Calis2
Human	MHC-I	ALWEPKPTQ	Positive	FALSE	cytotoxicity|IFNg release	HLA-A*02:01	MHC binding assay|T cell assay -Mismatched MHC molecules	Mus musculus HLA-A*0201/Db-human b2m Tg Db null b2m null (HHD-2)		Chowell|IEDB
Human	MHC-I	ALWEPKPTQAF	Negative	FALSE	IFNg release	HLA-A*02:01	T cell assay -Mismatched MHC molecules	Mus musculus HLA-A*0201/Db-human b2m Tg Db null b2m null (HHD-2)		IEDB
Human	MHC-I	ALWGFFPTL	Positive	FALSE	cytotoxicity	HLA-A*02:01	MHC binding assay	Mus musculus C57BL/6	Homo sapiens	IEDB
Human	MHC-I	ALWGFFPVL	Positive	TRUE	cytotoxicity|proliferation|T cell help	HLA-A*02|HLA-A*02:01|HLA-A*0201|HLA-A2	Cited reference|MHC binding assay|Not determined	Mus musculus|Mus musculus C57BL/6	Homo sapiens	Chowell|EPIMHC|IEDB|IMMA2|MHCBN
Human	MHC-I	ALWGFFPYL	Positive	FALSE	cytotoxicity	HLA-A*02:01	MHC binding assay	Mus musculus C57BL/6	Homo sapiens	IEDB
Human	MHC-I	ALWGFVPVL	Positive	FALSE	cytotoxicity	HLA-A*02:01	MHC binding assay	Mus musculus C57BL/6	Homo sapiens	IEDB
Human	MHC-I	ALWGPDPAA	Negative	FALSE	IFNg release	HLA-A*02:01	Cited reference	Homo sapiens		IEDB
Human	MHC-I	ALWGPDPAAA	Positive	TRUE	CCL4/MIP-1b release|cytotoxicity|degranulation|granzyme B release|IFNg release|IL-2 release|proliferation|TNFa release	HLA-A*02:01	Cited reference|MHC binding assay|T cell assay -Single MHC type present	Homo sapiens		Chowell|IEDB
Human	MHC-I	ALWGPDPAAAF	Positive	FALSE		HLA-A1				Chowell
Human	MHC-I	ALWGVFPVL	Positive	FALSE	cytotoxicity	HLA-A*02:01	MHC binding assay	Mus musculus C57BL/6	Homo sapiens	IEDB
Human	MHC-I	ALWIPDLFM	Negative	FALSE	IFNg release	HLA-A*02:01	Not determined	Homo sapiens|Mus musculus C57BL/6 HLA-A*0201/Kb Tg X BALB/c	Vaccinia virus	IEDB|IMMA2
Human	MHC-I	ALWMRFLPLLA	Negative	FALSE	IFNg release	HLA-A*02:01	T cell assay -Mismatched MHC molecules	Mus musculus HLA-A*0201/Db-human b2m Tg Db null b2m null (HHD-2)		IEDB
Human	MHC-I	ALWMRLLPL	Positive	FALSE	IFNg release	HLA-A*02:01|HLA-A0201	MHC binding assay	Homo sapiens		Calis1|Chowell|IEDB
Human	MHC-I	ALWMRLLPLL	Positive	FALSE		HLA-A0201|HLA-A2				Calis1|Chowell
Human	MHC-I	ALWNLHGQA	Negative	FALSE		HLA-A*0201				EPIMHC
Human	MHC-I	ALWPWLLMA	Positive	FALSE		A2				TANTIGEN
Human	MHC-I	ALWPWLLMAT	Positive	FALSE		A2				TANTIGEN
Human	MHC-I	ALWYVWQVK	Positive	FALSE	IFNg release	HLA-A*03:01	MHC binding prediction	Homo sapiens	Dengue virus	IEDB
Human	MHC-I	ALYAANNTRV	Positive	TRUE	IFNg release	HLA-A*02:01|HLA-A2	MHC binding assay	Homo sapiens	Human gammaherpesvirus 8	Chowell|IEDB
Human	MHC-I	ALYASTPAL	Negative	FALSE	IFNg release	HLA class I	T cell assay -T cell subset identification	Homo sapiens	Human betaherpesvirus 5	IEDB
Human	MHC-I	ALYDATYET	Negative	FALSE		HLA-A*02				EPIMHC
Human	MHC-I	ALYDITQKL	Positive	FALSE		HLA-A2				Chowell
Human	MHC-I	ALYDLQRSA	Negative	FALSE	IFNg release	HLA-A*02:01	Not determined	Mus musculus HLA-A*0201/Db-human b2m Tg (HHD)	Vaccinia virus	IEDB
Human	MHC-I	ALYDLVSLL	Negative	FALSE	IFNg release	HLA class I	T cell assay -T cell subset identification	Homo sapiens	Hepacivirus C	IEDB
Human	MHC-I	ALYDVVSKL	Positive	FALSE	IFNg release	HLA-A*02:01|HLA-A0201|HLA-A2	Cited reference	Homo sapiens	Hepacivirus C	Calis1|Chowell|IEDB
Human	MHC-I	ALYDVVSTL	Positive	TRUE	cytotoxicity|IFNg release	HLA-A*02:01|HLA-A0201|HLA-A2	Cited reference|MHC binding prediction|Not determined	Homo sapiens|Mus musculus HLA-A*0201/Db-human b2m Tg (HHD)|Mus musculus HLA-A2.1/Db Tg	Hepacivirus C	Calis1|Chowell|IEDB|IMMA2
Human	MHC-I	ALYDVVTKL	Positive	TRUE	cytotoxicity|degranulation|IFNg release|proliferation|TNF release|TNFa release	A2|HLA-A*02:01|HLA-A0201|HLA-A2|HLA class I	Cited reference|Not determined|T cell assay -Single MHC type present|T cell assay -T cell subset identification	Homo sapiens|Mus musculus HLA-A2 NOD/SCID/HHD	Hepacivirus C	Calis1|Chowell|HCV|IEDB|MHCBN
Human	MHC-I	ALYEVVSKL	Positive	FALSE		HLA-A0201|HLA-A2				Calis1|Chowell
Human	MHC-I	ALYGRFTIKS	Negative	FALSE		HLA-A*02				EPIMHC
Human	MHC-I	ALYGVWPLL	Positive	FALSE	cytotoxicity	HLA-A*24:02	Not determined	Homo sapiens	Hepacivirus C	Chowell|IEDB
Human	MHC-I	ALYIYLFDY	Negative	FALSE	IFNg release	HLA-A*03:01|HLA-A*11:01|HLA-A*33:01|HLA-A*33:03|HLA-A*68:01	Not determined	Homo sapiens|Mus musculus C57BL/6 HLA-A*0201/Kb Tg X BALB/c	Vaccinia virus	IEDB
Human	MHC-I	ALYLLDGLRA	Negative	FALSE	cytotoxicity	HLA-A*02:01	MHC binding assay	Homo sapiens	Mycobacterium tuberculosis	IEDB
Human	MHC-I	ALYLNSSLR	Negative	FALSE		HLA-A*03:01				Chowell
Human	MHC-I	ALYLQQNWW	Positive	FALSE	cytotoxicity	HLA class I	T cell assay -Biological process measured	Homo sapiens	Human gammaherpesvirus 4	IEDB
Human	MHC-I	ALYLVCGER	Positive	FALSE		HLA-A0301|HLA-A11				Calis1|Chowell
Human	MHC-I	ALYLVCGERGF	Negative	FALSE	IFNg release	HLA-A*02:01	T cell assay -Mismatched MHC molecules	Mus musculus HLA-A*0201/Db-human b2m Tg Db null b2m null (HHD-2)		IEDB
Human	MHC-I	ALYLYRQNL	Negative	FALSE	IFNg release	HLA class I	T cell assay -T cell subset identification	Homo sapiens	Human betaherpesvirus 5	IEDB
Human	MHC-I	ALYPEYIYT	Negative	FALSE	IFNg release	HLA class I	T cell assay -T cell subset identification	Homo sapiens	Human betaherpesvirus 5	IEDB
Human	MHC-I	ALYRRIQRR	Negative	FALSE	IFNg release	HLA-A*03:01|HLA-A*11:01|HLA-A*33:01|HLA-A*33:03	Not determined	Homo sapiens|Mus musculus C57BL/6 HLA-A*0201/Kb Tg X BALB/c	Vaccinia virus	IEDB
Human	MHC-I	ALYSGVHKK	Negative	FALSE		HLA-A*11:01				Chowell
Human	MHC-I	ALYSPLLNK	Negative	FALSE	IFNg release	HLA-A*03:01|HLA-A*11:01|HLA-A*33:01|HLA-A*33:03|HLA-A*68:01	Not determined	Homo sapiens|Mus musculus C57BL/6 HLA-A*0201/Kb Tg X BALB/c	Vaccinia virus	IEDB
Human	MHC-I	ALYSYASAK	Negative	FALSE	IFNg release	HLA-A*03:01|HLA-A*11:01|HLA-A*33:01|HLA-A*33:03	Not determined	Homo sapiens|Mus musculus C57BL/6 HLA-A*0201/Kb Tg X BALB/c	Vaccinia virus	IEDB
Human	MHC-I	ALYVDSLFFL	Positive	TRUE		A2|HLA-A*02|HLA-A*0201				EPIMHC|MHCBN|TANTIGEN
Human	MHC-I	ALYVFCNDHK	Negative	FALSE	IFNg release	HLA-A*03:01|HLA-A*11:01|HLA-A*33:01|HLA-A*33:03|HLA-A*68:01	Not determined	Homo sapiens|Mus musculus C57BL/6 HLA-A*0201/Kb Tg X BALB/c	Vaccinia virus	IEDB
Human	MHC-I	ALYYVHSLLY	Negative	FALSE	IFNg release	HLA-A*03:01|HLA-A*11:01|HLA-A*33:01|HLA-A*33:03|HLA-A*68:01	Not determined	Homo sapiens|Mus musculus C57BL/6 HLA-A*0201/Kb Tg X BALB/c	Vaccinia virus	IEDB
Human	MHC-I	AMAAQLQAV	Positive	FALSE	cytotoxicity	HLA-A*02:01	MHC binding assay	Homo sapiens		IEDB
Human	MHC-I	AMADVIIDDV	Negative	FALSE	IFNg release	HLA-A*02:01	Not determined	Mus musculus HLA-A*0201/Db-human b2m Tg (HHD)	Vaccinia virus	IEDB
Human	MHC-I	AMAGASTSA	Positive	FALSE	IFNg release	HLA-A*02:01|HLA-A0201	T cell assay -Biological process measured	Homo sapiens	Human betaherpesvirus 5	Calis1|Chowell|IEDB
Human	MHC-I	AMAGSIDLL	Positive	FALSE		HLA-A*02:01|HLA-A0201				Calis1|Chowell
Human	MHC-I	AMAIHKQSQ	Negative	FALSE		HLA-A*0201				EPIMHC
Human	MHC-I	AMALIGDSTV	Negative	FALSE	IFNg release	HLA-A*02:01	MHC binding assay	Homo sapiens		IEDB
Human	MHC-I	AMALKSTIDL	Negative	FALSE		HLA-A*02:05				Chowell
Human	MHC-I	AMALLRLPLV	Negative	FALSE	cytotoxicity	HLA-A*02:01|HLA-A*0201	MHC binding assay	Homo sapiens	Mycobacterium tuberculosis	IEDB|MHCBN
Human	MHC-I	AMALLSEGL	Negative	FALSE		HLA-A*02:05				Chowell
Human	MHC-I	AMALSIVSLF	Positive	FALSE	IFNg release	HLA-B*15:01	MHC binding prediction	Homo sapiens	Dengue virus	Chowell|IEDB
Human	MHC-I	AMAMKIATA	Positive	TRUE	IFNg release	HLA-B*08:01	MHC binding assay	Homo sapiens	Triticum aestivum	IEDB
Human	MHC-I	AMARDPHSL	Positive	FALSE		HLA-A2				Chowell
Human	MHC-I	AMARDPHSLWV	Positive	FALSE		HLA-A2				Chowell
Human	MHC-I	AMASASLVT	Positive	FALSE	cytotoxicity	HLA-A*02:01	MHC binding assay	Homo sapiens		IEDB
Human	MHC-I	AMASTEGNV	Positive	FALSE	IFNg release|IL-2 release	HLA-A*02:01|HLA-A*0201|HLA-A0201|HLA-B52	MHC binding assay|Not determined	Homo sapiens	Mycobacterium tuberculosis	Calis1|Chowell|IEDB|MHCBN
Human	MHC-I	AMDSNTLEL	Positive	FALSE	cytotoxicity|IFNg release	HLA-A*02:01	MHC binding prediction	Homo sapiens|Mus musculus HLA-A*0201/Db-human b2m Tg (HHD)	Influenza A virus	Chowell|IEDB
Human	MHC-I	AMDTISVFL	Positive	FALSE	IFNg release|proliferation	HLA-A*02:01|HLA-A*03:01	MHC binding prediction	Homo sapiens	Yellow fever virus	Chowell|IEDB
Human	MHC-I	AMEDLVRAY	Positive	FALSE		HLA-A*30:02|HLA-A3002				Calis1|Chowell
Human	MHC-I	AMEELPDTI	Negative	FALSE		HLA-A3201				Calis2
Human	MHC-I	AMEKSSKYY	Negative	FALSE	IFNg release	HLA-A*01:01|HLA-A*26:01|HLA-A*29:02|HLA-A*30:02	Not determined	Homo sapiens	Vaccinia virus	IEDB
Human	MHC-I	AMENLKAMLY	Negative	FALSE	IFNg release	HLA-A*01:01|HLA-A*26:01|HLA-A*29:02|HLA-A*30:02	Not determined	Homo sapiens	Vaccinia virus	IEDB
Human	MHC-I	AMEQGVKDY	Negative	FALSE	IFNg release	HLA-A*01:01	MHC binding prediction	Homo sapiens		IEDB
Human	MHC-I	AMEYFRQVL	Positive	FALSE		HLA-E*01:03				Chowell
Human	MHC-I	AMFGREFCYA	Positive	FALSE		HLA-A*0201				MHCBN
Human	MHC-I	AMFQDPQER	Negative	FALSE	cytotoxicity	HLA-A*02|HLA-A*02:01|HLA-A*0201|HLA-A*0301|HLA-A*1101	MHC binding assay	Homo sapiens		EPIMHC|IEDB
Human	MHC-I	AMFTAALNI	Negative	FALSE	IFNg release	HLA-A*02:01	Not determined	Homo sapiens|Mus musculus C57BL/6 HLA-A*0201/Kb Tg X BALB/c	Vaccinia virus	IEDB|IMMA2
Human	MHC-I	AMFTTMYNI	Negative	FALSE	IFNg release	HLA-A*02:01	Not determined	Homo sapiens|Mus musculus C57BL/6 HLA-A*0201/Kb Tg X BALB/c	Vaccinia virus	IEDB|IMMA2
Human	MHC-I	AMFWSVPTV	Positive	FALSE	cytotoxicity|IFNg release|IL-13 release|IL-4 release|IL-5 release	HLA-A*02:01	MHC binding assay	Homo sapiens		IEDB
Human	MHC-I	AMGDAGGYK	Positive	FALSE		HLA-A*03:01				Chowell
Human	MHC-I	AMGPPSGALAA	Negative	FALSE		HLA-B*15:01				Chowell
Human	MHC-I	AMHDKKIDIL	Negative	FALSE	IFNg release	HLA-A*02:01|HLA-B*07:02	MHC binding assay|Not determined	Homo sapiens|Mus musculus HLA-A*0201/Db-human b2m Tg (HHD)	Vaccinia virus	IEDB
Human	MHC-I	AMHTVLRAL	Negative	FALSE	IFNg release	HLA class I	T cell assay -T cell subset identification	Homo sapiens	Human betaherpesvirus 5	IEDB
Human	MHC-I	AMIELCGAFL	Negative	FALSE	IFNg release	HLA-A*02:01	Not determined	Homo sapiens|Mus musculus C57BL/6 HLA-A*0201/Kb Tg X BALB/c	Vaccinia virus	IEDB
Human	MHC-I	AMISLAKKI	Negative	FALSE	IFNg release	HLA-A*02:01|HLA-B*07:02	MHC binding assay|Not determined	Homo sapiens|Mus musculus HLA-A*0201/Db-human b2m Tg (HHD)	Vaccinia virus	IEDB
Human	MHC-I	AMITDLEERL	Negative	FALSE	IFNg release	HLA-A*02:01	Cited reference	Mus musculus HLA-A*0201 Tg NOD.HHD		IEDB
Human	MHC-I	AMKADIQHV	Negative	FALSE	cytotoxicity	HLA-A*02:01	MHC binding assay	Homo sapiens	Mycobacterium tuberculosis	IEDB|IMMA2
Human	MHC-I	AMKGLPIRY	Positive	FALSE		HLA-B*15|HLA-B15|HLA-B62				Chowell|EPIMHC|MHCBN
Human	MHC-I	AMKVDANYF	Negative	FALSE	IFNg release	HLA-A*23:01|HLA-A*24:02|HLA-A*24:07	Not determined	Homo sapiens	Vaccinia virus	IEDB
Human	MHC-I	AMKVIQGIY	Negative	FALSE	IFNg release	HLA-A*01:01|HLA-A*26:01|HLA-A*29:02|HLA-A*30:02	Not determined	Homo sapiens	Vaccinia virus	IEDB
Human	MHC-I	AMLDLLKSV	Positive	FALSE	IFNg release	HLA-A*02:01|HLA-A0201	MHC binding assay	Homo sapiens		Calis1|Chowell|IEDB
Human	MHC-I	AMLGTHTMEV	Positive	FALSE		A2|HLA-A*0201|HLA-A2.1				MHCBN|TANTIGEN
Human	MHC-I	AMLHWSLIL	Positive	TRUE	IFNg release|proliferation	HLA-A*02:01|HLA-A*03:01	MHC binding assay|MHC binding prediction	Homo sapiens|Mus musculus HLA-A*0201 Tg	Yellow fever virus	Chowell|IEDB
Human	MHC-I	AMLNGLIYV	Positive	TRUE	cytotoxicity|IFNg release|IL-2 release|TNF release	HLA-A*02:01|HLA-B*07:02	MHC binding assay|Not determined|T cell assay -MHC subset identification	Homo sapiens|Mus musculus C57BL/6 HLA-A*0201/Kb Tg X BALB/c	Vaccinia virus	Chowell|IEDB
Human	MHC-I	AMLQDIATL	Positive	FALSE		HLA-E*01:01				Chowell
Human	MHC-I	AMLQDMAIL	Negative	FALSE	cytotoxicity	HLA-A*02:01	MHC binding assay	Homo sapiens	Mycobacterium tuberculosis	IEDB|IMMA2
Human	MHC-I	AMLQLDPNA	Negative	FALSE	IFNg release	HLA-A*02:01	Not determined	Mus musculus HLA-A*0201/Kb Tg	Lassa mammarenavirus	IEDB|IMMA2
Human	MHC-I	AMLTAFFLR	Positive	TRUE	IFNg release|protection from challenge	HLA-A*03:01|HLA-A*11:01|HLA-A*31:01|HLA-A*33:01|HLA-A*68:01|HLA-A1101	Cited reference|MHC binding assay	Homo sapiens|Mus musculus HLA-A*1101/Kb Tg	Toxoplasma gondii	Calis1|Chowell|IEDB
Human	MHC-I	AMLVLLAEI	Positive	FALSE	CCL4/MIP-1b release|degranulation|IFNg release|IL-2 release|TNFa release	HLA-A*02:01|HLA-A0201	MHC binding assay	Homo sapiens	Human gammaherpesvirus 8	Calis1|Chowell|IEDB
Human	MHC-I	AMLVTQARK	Negative	FALSE		HLA-A*03:01				Chowell
Human	MHC-I	AMLYKISPV	Negative	FALSE	IFNg release	HLA class I	T cell assay -T cell subset identification	Homo sapiens	Human betaherpesvirus 5	IEDB
Human	MHC-I	AMMARDTAE	Positive	FALSE		HLA-B*07:02				Chowell
Human	MHC-I	AMNLFNDEF	Negative	FALSE	IFNg release	HLA-A*23:01|HLA-A*24:02|HLA-A*24:07	Not determined	Homo sapiens	Vaccinia virus	IEDB
Human	MHC-I	AMNNGMEDL	Negative	FALSE	cytotoxicity|IFNg release	HLA-A*02:01	MHC binding assay	Homo sapiens|Mus musculus HLA-A*0201 Tg	Mycobacterium tuberculosis	IEDB
Human	MHC-I	AMNREVSSL	Negative	FALSE	IFNg release	HLA-A*02:01	Cited reference	Mus musculus HLA-A*0201 Tg NOD.HHD		IEDB
Human	MHC-I	AMPAYNWMTV	Negative	FALSE	cytotoxicity	HLA-A*02:01|HLA-A*0201	MHC binding assay	Homo sapiens	Mycobacterium tuberculosis	IEDB|MHCBN
Human	MHC-I	AMPGVLSYV	Positive	FALSE	IFNg release	HLA-A*02:01	Cited reference	Mus musculus HLA-A*0201/Kb Tg	Machupo mammarenavirus	Chowell|IEDB
Human	MHC-I	AMPPELNTA	Positive	TRUE	IFNg release	HLA-A*02:01	MHC binding assay	Homo sapiens|Mus musculus HLA-A*0201 Tg	Mycobacterium bovis|Mycobacterium tuberculosis	IEDB
Human	MHC-I	AMQWNSTTF	Negative	FALSE	IFNg release	HLA-A*24:02	MHC binding assay	Homo sapiens	Hepatitis B virus	IEDB
Human	MHC-I	AMRKYSPFR	Positive	FALSE	cytotoxicity	HLA-A*33:01	T cell assay -Mismatched MHC molecules	Homo sapiens	Primate T-lymphotropic virus 1	Chowell|IEDB
Human	MHC-I	AMSGTGTTL	Negative	FALSE	IFNg release	HLA class I	T cell assay -T cell subset identification	Homo sapiens	Human betaherpesvirus 5	IEDB
Human	MHC-I	AMSTTDLEA	Positive	TRUE	cytotoxicity|IFNg release	HLA-A*02:01	MHC binding assay|Not determined	Mus musculus HLA-A*0201/Db-human b2m Tg (HHD)|Mus musculus HLA-A2.1/Kb Tg	Hepatitis B virus	Chowell|IEDB|IMMA2
Human	MHC-I	AMTAFFGEL	Negative	FALSE	IFNg release	HLA-A*02:01|HLA-A*23:01|HLA-A*24:02|HLA-A*24:07	Not determined	Homo sapiens|Mus musculus C57BL/6 HLA-A*0201/Kb Tg X BALB/c	Vaccinia virus	IEDB|IMMA2
Human	MHC-I	AMVGAVLTA	Positive	FALSE	GM-CSF release|IFNg release|TNFa release	A2|HLA-A*02:01|HLA-A*0201	MHC binding assay	Homo sapiens		IEDB|MHCBN|TANTIGEN
Human	MHC-I	AMVNTTTRL	Positive	FALSE		HLA-E*01:03				Chowell
Human	MHC-I	AMWLLLLSI	Positive	FALSE	IFNg release	HLA-A*02:01	T cell assay -Single MHC type present	Mus musculus HLA-A*0201/Db-human b2m Tg (HHD)	Severe acute respiratory syndrome-related coronavirus	Chowell|IEDB
Human	MHC-I	AMYDKGPFRSK	Positive	FALSE	cytotoxicity	HLA-A*03:01	Cited reference	Homo sapiens		IEDB
Human	MHC-I	AMYVAIQAV	Negative	FALSE	IFNg release	HLA-A*02:01	Cited reference	Homo sapiens|Mus musculus HLA-A*0201 Tg NOD.HHD		IEDB
Human	MHC-I	AMYVAIQAVL	Negative	FALSE	IFNg release	HLA-A*02:01	Cited reference	Mus musculus HLA-A*0201 Tg NOD.HHD		IEDB
Human	MHC-I	ANADLEVKI	Positive	TRUE	IFNg release	HLA-C*06:02|HLA class I	Not determined|T cell assay -T cell subset identification	Homo sapiens		Chowell|IEDB
Human	MHC-I	ANDPIFVVL	Positive	FALSE		Cw8|HLA-Cw*0802				MHCBN|TANTIGEN
Human	MHC-I	ANFQSSMTK	Positive	FALSE		HLA-A*0301				MHCBN
Human	MHC-I	ANFSFRNTL	Negative	FALSE	IFNg release	HLA-A*02:01	MHC binding prediction	Homo sapiens		IEDB
Human	MHC-I	ANTMAMMAR	Positive	FALSE		HLA-A*11:01				Chowell
Human	MHC-I	APAAAAAAA	Negative	FALSE		HLA-B*07				EPIMHC
Human	MHC-I	APAAPGLSL	Negative	FALSE	IFNg release	HLA-B*07:02	MHC binding assay	Homo sapiens	Vaccinia virus	IEDB
Human	MHC-I	APAHAITLT	Negative	FALSE	IFNg release	HLA-B*07:02	MHC binding prediction	Homo sapiens		IEDB
Human	MHC-I	APAPAGEVA	Negative	FALSE	cytotoxicity	HLA-B*07:02	MHC binding assay	Homo sapiens|Mus musculus HLA-B*0702/Kb Tg	Mycobacterium tuberculosis	IEDB
Human	MHC-I	APAPPPKPM	Negative	FALSE		HLA-B*07				EPIMHC
Human	MHC-I	APARLERRHSA	Positive	FALSE	IFNg release	HLA-B*07:02	MHC binding prediction	Homo sapiens		IEDB
Human	MHC-I	APASSLLPA	Negative	FALSE	IFNg release	HLA-B*07:02|HLA-B*51:01|HLA-B*53:01|HLA-B*55:01	Not determined	Homo sapiens|Mus musculus C57BL/6 HLA-A*0201/Kb Tg X BALB/c	Vaccinia virus	IEDB
Human	MHC-I	APASSLLPAL	Positive	TRUE	IFNg release	HLA-B*07:02|HLA-B*51:01|HLA-B*53:01|HLA-B*55:01	MHC binding assay|Not determined	Homo sapiens|Mus musculus C57BL/6 HLA-A*0201/Kb Tg X BALB/c	Vaccinia virus	Chowell|IEDB
Human	MHC-I	APASVYQPA	Positive	FALSE	IFNg release	HLA-B*07:02	MHC binding prediction	Homo sapiens	Human alphaherpesvirus 1	Chowell|IEDB
Human	MHC-I	APAYSIRCIGV	Negative	FALSE	IFNg release	HLA-B*07:02	MHC binding prediction	Mus musculus IFNR null	Zika virus	IEDB
Human	MHC-I	APAYSRAL	Negative	FALSE		HLA-B*07:02				Chowell
Human	MHC-I	APCEHQIRL	Negative	FALSE	IFNg release	HLA-B*07:02|HLA-B*51:01|HLA-B*53:01|HLA-B*55:01	Not determined	Homo sapiens|Mus musculus C57BL/6 HLA-A*0201/Kb Tg X BALB/c	Vaccinia virus	IEDB
Human	MHC-I	APCKIPFEI	Negative	FALSE	IFNg release	HLA-B*07:02	MHC binding prediction	Mus musculus C57BL/6 HLA-A*0201/Kb Tg	Dengue virus	IEDB
Human	MHC-I	APCMGLIY	Positive	FALSE	cytotoxicity	HLA-B*35:01|HLA-B*3501	MHC binding assay	Homo sapiens	Influenza A virus	IEDB|MHCBN
Human	MHC-I	APDGAKVASL	Positive	FALSE	GM-CSF release|IFNg release	HLA-B*07:02	MHC binding assay	Homo sapiens		IEDB
Human	MHC-I	APDTRPAP	Negative	FALSE		HLA-A*0201				EPIMHC
Human	MHC-I	APEEHPVLL	Negative	FALSE		HLA-B*39:10				Chowell
Human	MHC-I	APEITKDCIF	Negative	FALSE	IFNg release	HLA-B*07:02	MHC binding assay	Homo sapiens	Vaccinia virus	IEDB
Human	MHC-I	APENAYQAY	Positive	FALSE		HLA-B*3501				MHCBN
Human	MHC-I	APFDSVFYL	Positive	TRUE	cytotoxicity|IFNg release	HLA-B*07:02|HLA-B*51:01|HLA-B*53:01|HLA-B*55:01	Not determined|T cell assay -Single MHC type present	Homo sapiens|Mus musculus HLA-B*0702 Tg	Vaccinia virus	Chowell|IEDB
Human	MHC-I	APFEPLASGIL	Negative	FALSE		HLA-B*0702|HLA-B7				Chowell|EPIMHC
Human	MHC-I	APFESEGVL	Positive	TRUE	IFNg release	HLA-B*07:02	MHC binding prediction	Homo sapiens|Mus musculus C57BL/6 HLA-A*0201/Kb Tg	Dengue virus	Chowell|IEDB
Human	MHC-I	APFISAVAA	Positive	FALSE		HLA-B53				Chowell
Human	MHC-I	APFLNLILI	Negative	FALSE	IFNg release	HLA-B*07:02|HLA-B*51:01|HLA-B*53:01|HLA-B*55:01	Not determined	Homo sapiens|Mus musculus C57BL/6 HLA-A*0201/Kb Tg X BALB/c	Vaccinia virus	IEDB
Human	MHC-I	APFNFLVFV	Negative	FALSE	IFNg release	HLA-B*07:02|HLA-B*51:01|HLA-B*53:01|HLA-B*55:01	Not determined	Homo sapiens|Mus musculus C57BL/6 HLA-A*0201/Kb Tg X BALB/c	Vaccinia virus	IEDB
Human	MHC-I	APGTHIRYL	Negative	FALSE	cytotoxicity|IFNg release	HLA-B*07:02|HLA-B*51:01|HLA-B*53:01|HLA-B*55:01	Not determined|T cell assay -Single MHC type present	Homo sapiens|Mus musculus C57BL/6 HLA-A*0201/Kb Tg X BALB/c|Mus musculus HLA-B*0702 Tg	Vaccinia virus	IEDB
Human	MHC-I	APGWLIWTY	Positive	FALSE		HLA-B35|HLA-B3501				Calis1|Chowell
Human	MHC-I	APGWVCARL	Positive	FALSE		HLA-B7				Chowell
Human	MHC-I	APGYDPIWFL	Positive	FALSE		HLA-B35				Chowell
Human	MHC-I	APHRVSGVI	Negative	FALSE	IFNg release	HLA-B*07:02|HLA-B*51:01|HLA-B*53:01|HLA-B*55:01	Not determined	Homo sapiens|Mus musculus C57BL/6 HLA-A*0201/Kb Tg X BALB/c	Vaccinia virus	IEDB
Human	MHC-I	APIDRVGQTL	Negative	FALSE	IFNg release	HLA-B*07:02	MHC binding assay	Homo sapiens	Vaccinia virus	IEDB
Human	MHC-I	APIFYPPVL	Positive	FALSE		HLA-B0702|HLA-B7				Calis1|Chowell
Human	MHC-I	APILLPSSTV	Negative	FALSE	IFNg release	HLA-B*07:02|HLA-B*51:01|HLA-B*53:01|HLA-B*55:01	Not determined	Homo sapiens|Mus musculus C57BL/6 HLA-A*0201/Kb Tg X BALB/c	Vaccinia virus	IEDB
Human	MHC-I	APIMDEEREI	Positive	TRUE	IFNg release	HLA-B*07:02|HLA-B*53:01	Cited reference|MHC binding assay|MHC binding prediction	Homo sapiens|Mus musculus|Mus musculus HLA-B*0702 Tg	Dengue virus	Chowell|IEDB
Human	MHC-I	APINWAQGFI	Negative	FALSE	IFNg release	HLA-B*07:02|HLA-B*51:01|HLA-B*53:01|HLA-B*55:01	Not determined	Homo sapiens|Mus musculus C57BL/6 HLA-A*0201/Kb Tg X BALB/c	Vaccinia virus	IEDB
Human	MHC-I	APIPASVSA	Positive	FALSE		HLA-B7				Chowell
Human	MHC-I	APIQDEERDI	Negative	FALSE	IFNg release	HLA-B*07:02	MHC binding prediction	Mus musculus HLA-B*0702 Tg	Dengue virus	IEDB
Human	MHC-I	APIQGNREEL	Negative	FALSE	IFNg release	HLA-B*07:02	MHC binding assay	Homo sapiens	Vaccinia virus	IEDB
Human	MHC-I	APIWPYEILY	Positive	FALSE	IFNg release	HLA-B*35:01	Not determined	Homo sapiens	Alphapapillomavirus 9	IEDB
Human	MHC-I	APKAKAAL	Negative	FALSE		HLA-B*08				EPIMHC
Human	MHC-I	APKAVFKPA	Negative	FALSE	IFNg release	HLA-B*07:02|HLA-B*51:01|HLA-B*53:01|HLA-B*55:01	Not determined	Homo sapiens|Mus musculus C57BL/6 HLA-A*0201/Kb Tg X BALB/c	Vaccinia virus	IEDB
Human	MHC-I	APKCDVSFL	Negative	FALSE	IFNg release	HLA-B*07:02	MHC binding assay	Homo sapiens	Vaccinia virus	IEDB
Human	MHC-I	APKRPPSAF	Negative	FALSE		HLA-B*07:02				Chowell
Human	MHC-I	APKTPDACL	Positive	FALSE		HLA-B0702|HLA-B7				Calis1|Chowell
Human	MHC-I	APLFSSKKF	Negative	FALSE	IFNg release	HLA-B*07:02|HLA-B*51:01|HLA-B*53:01|HLA-B*55:01	Not determined	Homo sapiens|Mus musculus C57BL/6 HLA-A*0201/Kb Tg X BALB/c	Vaccinia virus	IEDB
Human	MHC-I	APLFSSKKFL	Negative	FALSE	IFNg release	HLA-B*07:02|HLA-B*51:01|HLA-B*53:01|HLA-B*55:01	Not determined	Homo sapiens|Mus musculus C57BL/6 HLA-A*0201/Kb Tg X BALB/c	Vaccinia virus	IEDB
Human	MHC-I	APLILIKWL	Negative	FALSE	IFNg release	HLA-B*07:02|HLA-B*51:01|HLA-B*53:01|HLA-B*55:01	Not determined	Homo sapiens|Mus musculus C57BL/6 HLA-A*0201/Kb Tg X BALB/c	Vaccinia virus	IEDB
Human	MHC-I	APLLRWVL	Positive	FALSE		B8				TANTIGEN
Human	MHC-I	APLPGNVLVY	Negative	FALSE	IFNg release	HLA-B*07:02	MHC binding assay	Homo sapiens	Vaccinia virus	IEDB
Human	MHC-I	APLPPSTAT	Positive	FALSE		HLA-B7				Chowell
Human	MHC-I	APNPNRFVI	Positive	TRUE	cytotoxicity|IFNg release|IL-2 release|pathogen burden after challenge|TNFa release	HLA-B*07:02|HLA-B*51:01|HLA-B*53:01|HLA-B*55:01|HLA-B0702|HLA-B7	MHC binding assay|Not determined|T cell assay -Single MHC type present	Homo sapiens|Mus musculus C57BL/6 HLA-A*0201/Kb Tg X BALB/c|Mus musculus HLA-B*0702 Tg|Mus musculus HLA-B7 Tg	Vaccinia virus	Calis1|Chowell|IEDB
Human	MHC-I	APPAPATPV	Positive	TRUE	cytotoxicity	HLA-B*07:02	MHC binding assay	Homo sapiens|Mus musculus HLA-B*0702/Kb Tg	Mycobacterium tuberculosis	IEDB
Human	MHC-I	APPEESFRF	Negative	FALSE		HLA-A*3501|HLA-B*3501				EPIMHC|MHCBN
Human	MHC-I	APPGQHMLL	Negative	FALSE	cytotoxicity|IFNg release	HLA-B*07:02	T cell assay -Single MHC type present	Mus musculus HLA-B*0702 Tg	Vaccinia virus	IEDB
Human	MHC-I	APPPAPAPA	Positive	TRUE	cytotoxicity	HLA-B*07:02	MHC binding assay	Homo sapiens|Mus musculus HLA-B*0702/Kb Tg	Mycobacterium tuberculosis	IEDB
Human	MHC-I	APPPQRAAM	Positive	TRUE	cytotoxicity	HLA-A*02:01|HLA-B*07:02	MHC binding assay	Homo sapiens|Mus musculus HLA-A*0201/Db-human b2m Tg (HHD)|Mus musculus HLA-B7 Tg	Mycobacterium tuberculosis	IEDB
Human	MHC-I	APPPSWDQM	Negative	FALSE	cytotoxicity	HLA-B*35:01|HLA-B*3501	Not determined	Homo sapiens	Hepacivirus C	IEDB|MHCBN
Human	MHC-I	APPQDLNTM	Positive	FALSE		HLA-B*07|HLA-B7				EPIMHC|MHCBN
Human	MHC-I	APPQHLIRV	Negative	FALSE		HLA-B*07				EPIMHC
Human	MHC-I	APPVPTTAA	Negative	FALSE	cytotoxicity	HLA-B*07:02	MHC binding assay	Homo sapiens|Mus musculus HLA-B*0702/Kb Tg	Mycobacterium tuberculosis	IEDB
Human	MHC-I	APQPAPENAY	Positive	TRUE	cytotoxicity|IFNg release	HLA-B*35:01|HLA-B*35:08	Cited reference|MHC binding assay	Homo sapiens	Human gammaherpesvirus 4	Chowell|IEDB
Human	MHC-I	APQPVRIDN	Positive	TRUE	cytotoxicity	HLA-B*07:02	MHC binding assay	Homo sapiens|Mus musculus HLA-B*0702/Kb Tg	Mycobacterium tuberculosis	IEDB
Human	MHC-I	APRAAAAAA	Negative	FALSE		HLA-B*07				EPIMHC
Human	MHC-I	APRALLLLL	Negative	FALSE		HLA-B*07				EPIMHC
Human	MHC-I	APRASRPSL	Negative	FALSE		HLA-A*0101|HLA-A*0201|HLA-A*0302|HLA-B*2705|HLA-B*3501|HLA-B*3502|HLA-B*3503|HLA-B*5401				MHCBN
Human	MHC-I	APRAWISSL	Positive	FALSE		HLA-B0702|HLA-B7				Calis1|Chowell
Human	MHC-I	APRELLQYI	Negative	FALSE	IFNg release	HLA-B*07:02|HLA-B*51:01|HLA-B*53:01|HLA-B*55:01	Not determined	Homo sapiens|Mus musculus C57BL/6 HLA-A*0201/Kb Tg X BALB/c	Vaccinia virus	IEDB
Human	MHC-I	APRGSIIFI	Negative	FALSE	IFNg release	HLA-B*07:02|HLA-B*51:01|HLA-B*53:01|HLA-B*55:01	Not determined	Homo sapiens|Mus musculus C57BL/6 HLA-A*0201/Kb Tg X BALB/c	Vaccinia virus	IEDB
Human	MHC-I	APRGVRMAV	Positive	FALSE		B7				TANTIGEN
Human	MHC-I	APRIGGRRA	Positive	FALSE	IFNg release	HLA-B*07:02	MHC binding prediction	Homo sapiens	Human alphaherpesvirus 1	Chowell|IEDB
Human	MHC-I	APRKGSFSAL	Negative	FALSE	IFNg release	HLA-B*07:02	MHC binding assay	Homo sapiens	Vaccinia virus	IEDB
Human	MHC-I	APRLPDDPI	Positive	FALSE		HLA-B0702|HLA-B7				Calis1|Chowell
Human	MHC-I	APRLPITGL	Negative	FALSE		HLA-B*07				EPIMHC
Human	MHC-I	APRMPEAAPPV	Negative	FALSE		HLA-B*07				EPIMHC
Human	MHC-I	APRMPEAAPRV	Negative	FALSE		HLA-B*07				EPIMHC
Human	MHC-I	APRQPGLMA	Negative	FALSE		HLA-B*5501|HLA-B*5502|HLA-B*5601				EPIMHC
Human	MHC-I	APRQWPMPL	Positive	FALSE		HLA-B0702|HLA-B7				Calis1|Chowell
Human	MHC-I	APRTLVLLL	Negative	FALSE		HLA-B*07				EPIMHC
Human	MHC-I	APRTLVYLL	Negative	FALSE		HLA-B*3501|HLA-B*3502|HLA-B*3503|HLA-B*5401				MHCBN
Human	MHC-I	APRTVALTA	Negative	FALSE		HLA-A*0101|HLA-A*0201|HLA-A*0302|HLA-B*07|HLA-B*0702|HLA-B*2705|HLA-B*3501|HLA-B*3502|HLA-B*3503|HLA-B*5501|HLA-B*5502|HLA-B*5601|HLA-B7				Chowell|EPIMHC|MHCBN
Human	MHC-I	APRTVALTAL	Negative	FALSE		HLA-B*07|HLA-B*3501|HLA-B*3502|HLA-B*3503				EPIMHC|MHCBN
Human	MHC-I	APRTVLVYLL	Negative	FALSE		HLA-A*0101|HLA-A*0201|HLA-A*0302|HLA-B*2705				MHCBN
Human	MHC-I	APRTWCRLL	Positive	FALSE	IFNg release	HLA-B*07:02	MHC binding prediction	Homo sapiens	Human alphaherpesvirus 1	Chowell|IEDB
Human	MHC-I	APSAFGMLL	Negative	FALSE	IFNg release	HLA-B*07:02	MHC binding assay	Homo sapiens	Vaccinia virus	IEDB
Human	MHC-I	APSESEGVL	Negative	FALSE	IFNg release	HLA-B*07:02	MHC binding prediction	Mus musculus C57BL/6 HLA-A*0201/Kb Tg	Dengue virus	IEDB
Human	MHC-I	APSMTMRCI	Negative	FALSE	IFNg release	HLA-B*07:02	MHC binding assay|MHC binding prediction	Mus musculus|Mus musculus HLA-B*0702 Tg	Dengue virus	IEDB
Human	MHC-I	APSMTMRCIG	Negative	FALSE	IFNg release	HLA-B*07:02	MHC binding assay|MHC binding prediction	Mus musculus|Mus musculus HLA-B*0702 Tg	Dengue virus	IEDB
Human	MHC-I	APSTGSASS	Negative	FALSE	IFNg release	HLA-B*07:02	MHC binding prediction	Mus musculus C57BL/6 HLA-A*0201/Kb Tg	Dengue virus	IEDB
Human	MHC-I	APSVRLLNY	Negative	FALSE	IFNg release	HLA-A*01:01|HLA-A*26:01|HLA-A*29:02|HLA-A*30:02	Not determined	Homo sapiens	Vaccinia virus	IEDB
Human	MHC-I	APSYSAEMRL	Negative	FALSE	cytotoxicity|IFNg release	HLA-B*07:02|HLA-B*51:01|HLA-B*53:01|HLA-B*55:01	Not determined|T cell assay -Single MHC type present	Homo sapiens|Mus musculus C57BL/6 HLA-A*0201/Kb Tg X BALB/c|Mus musculus HLA-B*0702 Tg	Vaccinia virus	IEDB
Human	MHC-I	APTGDLPRA	Negative	FALSE		HLA-B*5502|HLA-B*5601				EPIMHC
Human	MHC-I	APTLWARMI	Negative	FALSE		HLA-B*5101|HLA-B*5102|HLA-B*5103				EPIMHC
Human	MHC-I	APTLWARMVL	Positive	FALSE		HLA-B7				Chowell
Human	MHC-I	APTLYVKAL	Negative	FALSE	IFNg release	HLA-B*07:02|HLA-B*51:01|HLA-B*53:01|HLA-B*55:01	Not determined	Homo sapiens|Mus musculus C57BL/6 HLA-A*0201/Kb Tg X BALB/c	Vaccinia virus	IEDB
Human	MHC-I	APTQGSASSL	Positive	TRUE	IFNg release|TNFa release	HLA-B*07:02	MHC binding prediction|T cell assay -Biological process measured	Mus musculus IFNR null	Zika virus	IEDB
Human	MHC-I	APTRVVAAEM	Positive	TRUE	IFNg release|TNFa release	HLA-B*07:02|HLA-B*35:01|HLA class I	MHC binding assay|MHC binding prediction|T cell assay -Biological process measured|T cell assay -T cell subset identification	Homo sapiens|Mus musculus|Mus musculus HLA-B*0702 Tg|Mus musculus IFNR null	Dengue virus|Japanese encephalitis virus|Zika virus	Chowell|IEDB
Human	MHC-I	APTRVVASEM	Positive	FALSE	IFNg release|TNFa release	HLA-B*07:02|HLA-B*35:01|HLA class I	MHC binding assay|MHC binding prediction|T cell assay -T cell subset identification	Homo sapiens|Mus musculus HLA-B*0702 Tg	Dengue virus|Japanese encephalitis virus	Chowell|IEDB
Human	MHC-I	APVFVLLEYV	Negative	FALSE	IFNg release	HLA-B*07:02	Cited reference	Mus musculus HLA-B7 Tg	Homo sapiens	IEDB
Human	MHC-I	APVIKARMM	Positive	TRUE	IFNg release	HLA-B*07:02	Cited reference	Homo sapiens|Mus musculus HLA-B7 Tg	Homo sapiens	Chowell|IEDB
Human	MHC-I	APVLRDIDL	Positive	FALSE	cytotoxicity|IFNg release	HLA-B*07:02	MHC binding assay	Mus musculus HLA-B*0702/Kb Tg		IEDB
Human	MHC-I	APVPPPEPL	Positive	FALSE		HLA-B0702|HLA-B7				Calis1|Chowell
Human	MHC-I	APVSPIVIA	Negative	FALSE	IFNg release	HLA-B*07:02|HLA-B*51:01|HLA-B*53:01|HLA-B*55:01	Not determined	Homo sapiens|Mus musculus C57BL/6 HLA-A*0201/Kb Tg X BALB/c	Vaccinia virus	IEDB
Human	MHC-I	APYAGLIMI	Positive	FALSE	degranulation|granzyme B release|IFNg release|IL-2 release|pathogen burden after challenge|TNFa release	HLA-B*07:02	Cited reference|T cell assay -Single MHC type present	Mus musculus C57BL/6|Mus musculus HLA-B*0702 Tg	Human metapneumovirus	Chowell|IEDB
Human	MHC-I	APYIALLTI	Negative	FALSE	IFNg release	HLA-B*07:02|HLA-B*51:01|HLA-B*53:01|HLA-B*55:01	Not determined	Homo sapiens|Mus musculus C57BL/6 HLA-A*0201/Kb Tg X BALB/c	Vaccinia virus	IEDB
Human	MHC-I	APYIALLTIA	Negative	FALSE	IFNg release	HLA-B*07:02|HLA-B*51:01|HLA-B*53:01|HLA-B*55:01	Not determined	Homo sapiens|Mus musculus C57BL/6 HLA-A*0201/Kb Tg X BALB/c	Vaccinia virus	IEDB
Human	MHC-I	APYIVVNPM	Negative	FALSE	IFNg release	HLA-B*07:02|HLA-B*51:01|HLA-B*53:01|HLA-B*55:01	Not determined	Homo sapiens|Mus musculus C57BL/6 HLA-A*0201/Kb Tg X BALB/c	Vaccinia virus	IEDB
Human	MHC-I	APYPGNVLVY	Negative	FALSE	IFNg release	HLA-B*07:02	MHC binding assay	Homo sapiens	Vaccinia virus	IEDB
Human	MHC-I	AQADSAVLL	Negative	FALSE	IFNg release	HLA-A*02:01	MHC binding assay	Homo sapiens		IEDB
Human	MHC-I	AQAELAQKL	Negative	FALSE		HLA-A*02:05				Chowell
Human	MHC-I	AQAEVYKELRL	Negative	FALSE		HLA-A*02:05				Chowell
Human	MHC-I	AQAFIHNSL	Negative	FALSE		HLA-B*15:01				Chowell
Human	MHC-I	AQAFIHNSLY	Negative	FALSE		HLA-B*15:01				Chowell
Human	MHC-I	AQAGWLQHDY	Negative	FALSE		HLA-B*15:01				Chowell
Human	MHC-I	AQASVTHGA	Negative	FALSE		HLA-A*02:05				Chowell
Human	MHC-I	AQATGKPPQY	Negative	FALSE		HLA-B*15:01				Chowell
Human	MHC-I	AQDEHLITF	Negative	FALSE		HLA-B*15:01				Chowell
Human	MHC-I	AQEPNVKETY	Negative	FALSE		HLA-B*15:01				Chowell
Human	MHC-I	AQFEHTILL	Negative	FALSE		HLA-A*02:01				Chowell
Human	MHC-I	AQFETKKLY	Negative	FALSE		HLA-B*15:01				Chowell
Human	MHC-I	AQFNASPVA	Positive	FALSE	cytotoxicity	HLA-A*02:01	MHC binding assay	Homo sapiens		IEDB
Human	MHC-I	AQGTLSKIF	Negative	FALSE		HLA-B*62				EPIMHC
Human	MHC-I	AQHEDQVEQY	Negative	FALSE		HLA-B*15:01				Chowell
Human	MHC-I	AQHKAEVY	Negative	FALSE		HLA-B*15:01				Chowell
Human	MHC-I	AQHLFIQTF	Negative	FALSE		HLA-B*15:01				Chowell
Human	MHC-I	AQHPSALRF	Negative	FALSE		HLA-B*15:01				Chowell
Human	MHC-I	AQIDSNIAHTV	Negative	FALSE		HLA-B*15:01				Chowell
Human	MHC-I	AQIENHKVFF	Negative	FALSE		HLA-B*15:01				Chowell
Human	MHC-I	AQIFRPLKF	Negative	FALSE		HLA-B*15:01				Chowell
Human	MHC-I	AQIKEMVEL	Negative	FALSE		HLA-B*15:01				Chowell
Human	MHC-I	AQIKFLNTY	Negative	FALSE		HLA-B*15:01				Chowell
Human	MHC-I	AQILDKATEY	Negative	FALSE		HLA-B*15:01				Chowell
Human	MHC-I	AQILKVIEAY	Negative	FALSE		HLA-B*15:01				Chowell
Human	MHC-I	AQILLKAL	Negative	FALSE		HLA-B*15:01				Chowell
Human	MHC-I	AQKAASKVTL	Negative	FALSE		HLA-B*15:01				Chowell
Human	MHC-I	AQKEPHPLQFL	Negative	FALSE		HLA-B*15:01				Chowell
Human	MHC-I	AQKGGAAGF	Negative	FALSE		HLA-B*15:01				Chowell
Human	MHC-I	AQKKPFTPVKY	Negative	FALSE		HLA-B*15:01				Chowell
Human	MHC-I	AQKKRLTVNY	Negative	FALSE		HLA-B*15:01				Chowell
Human	MHC-I	AQKLLEQY	Negative	FALSE		HLA-B*15:01				Chowell
Human	MHC-I	AQKLLSEAL	Negative	FALSE		HLA-B*15:01				Chowell
Human	MHC-I	AQKMQTVTA	Negative	FALSE		HLA-B*15:01				Chowell
Human	MHC-I	AQKNHIPVF	Negative	FALSE		HLA-B*15:01				Chowell
Human	MHC-I	AQKQPGHTNY	Negative	FALSE		HLA-B*15:01				Chowell
Human	MHC-I	AQKSISQHY	Negative	FALSE		HLA-B*15:01				Chowell
Human	MHC-I	AQKSQSTQI	Negative	FALSE		HLA-B*15:01				Chowell
Human	MHC-I	AQKVGAVAA	Negative	FALSE		HLA-B*15:01				Chowell
Human	MHC-I	AQKVIYTL	Negative	FALSE		HLA-B*15:01				Chowell
Human	MHC-I	AQKVSSQSF	Negative	FALSE		HLA-B*15:01				Chowell
Human	MHC-I	AQLDAVLSA	Negative	FALSE	IFNg release	HLA-A*02:01	Not determined	Homo sapiens|Mus musculus C57BL/6 HLA-A*0201/Kb Tg X BALB/c	Vaccinia virus	IEDB
Human	MHC-I	AQLELGGGPGA	Negative	FALSE	IFNg release	HLA-A*02:01	T cell assay -Mismatched MHC molecules	Mus musculus HLA-A*0201/Db-human b2m Tg Db null b2m null (HHD-2)		IEDB
Human	MHC-I	AQLGLGHSY	Negative	FALSE		HLA-B*15:01				Chowell
Human	MHC-I	AQLIYQRIYY	Negative	FALSE	IFNg release	HLA-A*03:01|HLA-A*11:01|HLA-A*33:01|HLA-A*33:03|HLA-A*68:01	Not determined	Homo sapiens|Mus musculus C57BL/6 HLA-A*0201/Kb Tg X BALB/c	Vaccinia virus	IEDB
Human	MHC-I	AQLKVVQTKY	Negative	FALSE		HLA-B*15:01				Chowell
Human	MHC-I	AQLLTEFAI	Positive	TRUE	cytotoxicity|degranulation|IFNg release|proliferation	HLA-A*02:01|HLA class I	MHC binding assay|T cell assay -T cell subset identification	Homo sapiens	Mycobacterium bovis|Mycobacterium tuberculosis	Chowell|IEDB
Human	MHC-I	AQLQAVPGA	Positive	FALSE	cytotoxicity	HLA-A*02:01	MHC binding assay	Homo sapiens		IEDB
Human	MHC-I	AQMFTDPPK	Negative	FALSE	IFNg release	HLA-A*03:01|HLA-A*11:01|HLA-A*33:01|HLA-A*33:03|HLA-A*68:01	Not determined	Homo sapiens|Mus musculus C57BL/6 HLA-A*0201/Kb Tg X BALB/c	Vaccinia virus	IEDB
Human	MHC-I	AQMWQLMYF	Positive	FALSE	IFNg release	HLA-B*15:01	MHC binding assay	Homo sapiens	Dengue virus	IEDB
Human	MHC-I	AQMWTLMYF	Positive	FALSE	IFNg release	HLA-B*15:01	MHC binding prediction	Homo sapiens	Dengue virus	Chowell|IEDB
Human	MHC-I	AQNAKVIEK	Negative	FALSE		HLA-A*03:01				Chowell
Human	MHC-I	AQNALDNLV	Negative	FALSE		HLA-A0206				Calis2
Human	MHC-I	AQNAVRLHY	Negative	FALSE		HLA-B*15:01				Chowell
Human	MHC-I	AQNKPTGFGNF	Negative	FALSE		HLA-B*15:01				Chowell
Human	MHC-I	AQNLHNSY	Negative	FALSE		HLA-B*15:01				Chowell
Human	MHC-I	AQPGLLSYV	Positive	FALSE	IFNg release	HLA-A*02:01	Cited reference	Mus musculus HLA-A*0201/Kb Tg	Machupo mammarenavirus	Chowell|IEDB
Human	MHC-I	AQPGLTSSV	Negative	FALSE	IFNg release	HLA-A*02:01	Not determined	Mus musculus C57BL/6 HLA-A*0201/Kb Tg X BALB/c	Lymphocytic choriomeningitis mammarenavirus	IEDB
Human	MHC-I	AQPLLQPSHY	Negative	FALSE		HLA-B*15:01				Chowell
Human	MHC-I	AQQEAQRAQF	Negative	FALSE		HLA-B*15:01				Chowell
Human	MHC-I	AQQFANVISK	Negative	FALSE	IFNg release	HLA-A*03:01|HLA-A*11:01|HLA-A*33:01|HLA-A*33:03|HLA-A*68:01	Not determined	Homo sapiens|Mus musculus C57BL/6 HLA-A*0201/Kb Tg X BALB/c	Vaccinia virus	IEDB
Human	MHC-I	AQQFCQYLIK	Negative	FALSE	IFNg release	HLA-A*03:01|HLA-A*11:01|HLA-A*33:01|HLA-A*33:03|HLA-A*68:01	Not determined	Homo sapiens|Mus musculus C57BL/6 HLA-A*0201/Kb Tg X BALB/c	Vaccinia virus	IEDB
Human	MHC-I	AQQHPQAAASY	Negative	FALSE		HLA-B*15:01				Chowell
Human	MHC-I	AQQIQKVVM	Negative	FALSE		HLA-B*15:01				Chowell
Human	MHC-I	AQQKNLEGY	Negative	FALSE		HLA-B*15:01				Chowell
Human	MHC-I	AQQKRGIVDQC	Negative	FALSE	IFNg release	HLA-A*02:01	T cell assay -Mismatched MHC molecules	Mus musculus HLA-A*0201/Db-human b2m Tg Db null b2m null (HHD-2)		IEDB
Human	MHC-I	AQQSIREKY	Negative	FALSE		HLA-B*15:01				Chowell
Human	MHC-I	AQRILPNCIR	Positive	TRUE	IFNg release	HLA-A*03:01|HLA-A*11:01|HLA-A*33:01|HLA-A*33:03|HLA-A*68:01	Not determined	Homo sapiens|Mus musculus C57BL/6 HLA-A*0201/Kb Tg X BALB/c	Vaccinia virus	Chowell|IEDB
Human	MHC-I	AQRIQNGSY	Negative	FALSE		HLA-B*15:01				Chowell
Human	MHC-I	AQRKFAHSL	Negative	FALSE		HLA-B*15:01				Chowell
Human	MHC-I	AQRKFGVVL	Negative	FALSE		HLA-B*15:01				Chowell
Human	MHC-I	AQRQDIAFAY	Negative	FALSE		HLA-B*15:01				Chowell
Human	MHC-I	AQRQEIRTAY	Negative	FALSE		HLA-B*15:01				Chowell
Human	MHC-I	AQRRTGPTQ	Negative	FALSE		HLA-B*15:01				Chowell
Human	MHC-I	AQSGTGKTATF	Negative	FALSE		HLA-B*15:01				Chowell
Human	MHC-I	AQSLSRPAQV	Negative	FALSE		HLA-A*02:05				Chowell
Human	MHC-I	AQSVAVEEAK	Positive	TRUE	IFNg release	HLA-A*03:01|HLA-A*11:01|HLA-A*33:01|HLA-A*33:03|HLA-A*68:01	Not determined	Homo sapiens|Mus musculus C57BL/6 HLA-A*0201/Kb Tg X BALB/c	Vaccinia virus	Chowell|IEDB
Human	MHC-I	AQSYLRNFL	Positive	FALSE	cytotoxicity	HLA-A*02:01	MHC binding assay	Homo sapiens		IEDB
Human	MHC-I	AQTGGDAAVK	Positive	TRUE	IFNg release	HLA-A*03:01|HLA-A*11:01|HLA-A*33:01|HLA-A*33:03	Not determined	Homo sapiens|Mus musculus C57BL/6 HLA-A*0201/Kb Tg X BALB/c	Vaccinia virus	IEDB
Human	MHC-I	AQTHYETLK	Negative	FALSE	IFNg release	HLA-A*03:01|HLA-A*11:01|HLA-A*33:01|HLA-A*33:03|HLA-A*68:01	Not determined	Homo sapiens|Mus musculus C57BL/6 HLA-A*0201/Kb Tg X BALB/c	Vaccinia virus	IEDB
Human	MHC-I	AQVLSVVAH	Negative	FALSE		HLA-B*15:01				Chowell
Human	MHC-I	AQVNQTERY	Negative	FALSE		HLA-B*15:01				Chowell
Human	MHC-I	AQVTTTEWV	Negative	FALSE	IFNg release	HLA-A*02:01	MHC binding prediction	Homo sapiens		IEDB
Human	MHC-I	AQVVLQAAI	Negative	FALSE	IFNg release	HLA-A*02:01	MHC binding prediction	Homo sapiens		IEDB
Human	MHC-I	AQWGPDPAAA	Positive	FALSE	CCL4/MIP-1b release|cytotoxicity|IFNg release|IL-2 release|TNFa release	HLA-A*02:01	MHC binding assay	Homo sapiens		IEDB
Human	MHC-I	AQYDQASTKY	Negative	FALSE		HLA-B*15:01				Chowell
Human	MHC-I	AQYEHDLEV	Negative	FALSE		HLA-A*02:01				Chowell
Human	MHC-I	AQYENPPHIY	Negative	FALSE		HLA-B*50:01				Chowell
Human	MHC-I	AQYKCVTIK	Negative	FALSE	IFNg release	HLA-A*03:01|HLA-A*11:01|HLA-A*33:01|HLA-A*33:03|HLA-A*68:01	Not determined	Homo sapiens|Mus musculus C57BL/6 HLA-A*0201/Kb Tg X BALB/c	Vaccinia virus	IEDB
Human	MHC-I	AQYKCVTIKY	Negative	FALSE	IFNg release	HLA-A*03:01|HLA-A*11:01|HLA-A*33:01|HLA-A*33:03|HLA-A*68:01	Not determined	Homo sapiens|Mus musculus C57BL/6 HLA-A*0201/Kb Tg X BALB/c	Vaccinia virus	IEDB
Human	MHC-I	AQYPSQPQRF	Negative	FALSE		HLA-B*15:01				Chowell
Human	MHC-I	AQYQFTGIKKY	Negative	FALSE		HLA-B*50:01				Chowell
Human	MHC-I	ARAVRAKLI	Negative	FALSE	IFNg release	HLA-B*44:01	Cited reference	Homo sapiens	Hepacivirus C	IEDB
Human	MHC-I	ARDDTHYLL	Negative	FALSE		HLA-B*3909				EPIMHC
Human	MHC-I	ARDETEFYL	Negative	FALSE		HLA-B*3909				EPIMHC
Human	MHC-I	ARDQLEQAL	Positive	TRUE	IFNg release	HLA-B*27:01	Cited reference	Homo sapiens	Hepacivirus C	IEDB
Human	MHC-I	AREIELEDK	Negative	FALSE	cytotoxicity	HLA class I	T cell assay -Biological process measured	Homo sapiens	Yersinia enterocolitica	IEDB
Human	MHC-I	ARFGLIQSM	Negative	FALSE		HLA-B*2705				EPIMHC
Human	MHC-I	ARGPESRLL	Positive	FALSE		Cw6|HLA-Cw6				MHCBN|TANTIGEN
Human	MHC-I	ARGQPGVMG	Positive	FALSE		HLA-B27				Chowell
Human	MHC-I	ARHGFLPRH	Negative	FALSE		HLA-B*2701|HLA-B*2703|HLA-B*2704|HLA-B*2705|HLA-B*2706				EPIMHC
Human	MHC-I	ARHRRSLRL	Positive	FALSE	activation	HLA-C*06:02	Cited reference	Homo sapiens		IEDB
Human	MHC-I	ARHTPVNSW	Positive	FALSE	IFNg release	HLA-B*27:02|HLA-B27	MHC binding assay	Homo sapiens	Hepacivirus C	Chowell|IEDB
Human	MHC-I	ARIKMLRGV	Negative	FALSE	cytotoxicity	HLA class I	T cell assay -Biological process measured	Homo sapiens	Yersinia enterocolitica	IEDB
Human	MHC-I	ARKKIQKGV	Negative	FALSE		HLA-B*27				EPIMHC
Human	MHC-I	ARKLLLDNL	Positive	FALSE	cytotoxicity|IFNg release	HLA-B*27:05|HLA-B*2705|HLA-B2705	MHC binding assay	Homo sapiens|Mus musculus CBA /J HLA-B*2705 Tg	Chlamydia trachomatis	Calis1|Chowell|IEDB|MHCBN
Human	MHC-I	ARLCDLPATPK	Positive	FALSE	cytotoxicity	HLA class I	T cell assay -Biological process measured	Homo sapiens	Human alphaherpesvirus 3	IEDB
Human	MHC-I	ARLFGIRAK	Negative	FALSE		HLA-B*27|HLA-B*2705				EPIMHC
Human	MHC-I	ARLGKGYMF	Positive	FALSE		HLA-B2705				Calis1
Human	MHC-I	ARLQTALL	Negative	FALSE		HLA-B*2705				EPIMHC
Human	MHC-I	ARLTDYVAF	Negative	FALSE		HLA-B*2705				EPIMHC
Human	MHC-I	ARLYGIRAK	Positive	TRUE		HLA-A*0101|HLA-A*0201|HLA-B*0701|HLA-B*0801|HLA-B27				MHCBN
Human	MHC-I	ARMILLTHF	Positive	FALSE	IFNg release	HLA-B*27:05	Cited reference|MHC binding prediction	Homo sapiens	Hepacivirus C	IEDB
Human	MHC-I	ARMILMTHF	Positive	TRUE	activation|CCL4/MIP-1b release|IFNg release|IL-10 release|IL-17A release|IL-2 release|IL-22 release|IL-4 release|TNFa release	HLA-B*27:01|HLA-B*27:02|HLA-B*27:05|HLA-B27	Cited reference|MHC binding assay|MHC binding prediction	Homo sapiens	Hepacivirus C	Chowell|IEDB
Human	MHC-I	ARQKRGIVDQC	Negative	FALSE	IFNg release	HLA-A*02:01	T cell assay -Mismatched MHC molecules	Mus musculus HLA-A*0201/Db-human b2m Tg Db null b2m null (HHD-2)		IEDB
Human	MHC-I	ARRGREILL	Positive	FALSE		HLA-B7				Chowell
Human	MHC-I	ARSSWDWIGLY	Negative	FALSE		HLA-A*29:02				Chowell
Human	MHC-I	ARSVRAKLL	Positive	TRUE	IFNg release	HLA-B*44:01	Cited reference	Homo sapiens	Hepacivirus C	IEDB
Human	MHC-I	ARSVRTRRL	Positive	FALSE	activation	HLA-C*06:02	Cited reference	Homo sapiens		IEDB
Human	MHC-I	ARTAHYGSL	Negative	FALSE		HLA-B*2701|HLA-B*2703|HLA-B*2704|HLA-B*2705|HLA-B*2706				EPIMHC
Human	MHC-I	ARTDLEMQI	Positive	TRUE	IFNg release	HLA-C*06:02|HLA class I	Not determined|T cell assay -T cell subset identification	Homo sapiens		Chowell|IEDB
Human	MHC-I	ARVYEIKCR	Positive	FALSE		HLA-B27|HLA-B2705				Calis1|Chowell
Human	MHC-I	ARYAYYLQF	Positive	FALSE	cytotoxicity|IFNg release	HLA-B*27:05	Not determined	Homo sapiens	Human gammaherpesvirus 4	Chowell|IEDB
Human	MHC-I	ARYQKSTEL	Positive	FALSE		HLA-B27				MHCBN
Human	MHC-I	ARYWAIRTR	Positive	FALSE		HLA-B*2705				MHCBN
Human	MHC-I	ASAAAAAAK	Negative	FALSE		HLA-A*03|HLA-A*11				EPIMHC
Human	MHC-I	ASAIIIQRW	Negative	FALSE		HLA-B*57:01				Chowell
Human	MHC-I	ASAILNAHK	Negative	FALSE	IFNg release	HLA-A*01:01	MHC binding prediction	Mus musculus C57BL/6 HLA-A*0201/Kb Tg	Dengue virus	IEDB
Human	MHC-I	ASANLRVLV	Negative	FALSE		HLA-B*57:01				Chowell
Human	MHC-I	ASAPLGARW	Negative	FALSE		HLA-B*57:01				Chowell
Human	MHC-I	ASAQIHLYY	Negative	FALSE	IFNg release	HLA-A*01:01|HLA-A*03:01|HLA-A*11:01|HLA-A*26:01|HLA-A*29:02|HLA-A*30:02|HLA-A*33:01|HLA-A*33:03|HLA-A*68:01	Not determined	Homo sapiens|Mus musculus C57BL/6 HLA-A*0201/Kb Tg X BALB/c	Vaccinia virus	IEDB
Human	MHC-I	ASARAGIHLW	Negative	FALSE		HLA-B*57:01				Chowell
Human	MHC-I	ASAWTLYAV	Negative	FALSE	IFNg release	HLA-A*01:01	MHC binding prediction	Mus musculus C57BL/6 HLA-A*0201/Kb Tg	Dengue virus	IEDB
Human	MHC-I	ASCIGLIY	Positive	FALSE	cytotoxicity	HLA-B*35:01|HLA-B*3501	MHC binding assay	Homo sapiens	Influenza A virus	IEDB|MHCBN
Human	MHC-I	ASCKGLIY	Positive	FALSE	cytotoxicity	HLA-B*35:01|HLA-B*3501	MHC binding assay	Homo sapiens	Influenza A virus	IEDB|MHCBN
Human	MHC-I	ASCMGLIF	Positive	TRUE	cytotoxicity	HLA-B*35:01|HLA-B*3501	MHC binding assay	Homo sapiens	Influenza A virus	IEDB|MHCBN
Human	MHC-I	ASCMGLIH	Positive	TRUE	cytotoxicity	HLA-B*35:01|HLA-B*3501	MHC binding assay	Homo sapiens	Influenza A virus	IEDB|MHCBN
Human	MHC-I	ASCMGLIY	Positive	FALSE	cytotoxicity|IFNg release	HLA-B*35:01|HLA-B*3501	Cited reference|Not determined	Homo sapiens	Influenza A virus	Chowell|EPIMHC|IEDB|MHCBN
Human	MHC-I	ASCMGLIYNR	Positive	FALSE	IFNg release	HLA-A*03:01|HLA-A*11:01|HLA-A*31:01|HLA-A*33:01|HLA-A*68:01	MHC binding assay	Homo sapiens	Influenza A virus	Chowell|IEDB
Human	MHC-I	ASCMGLLY	Positive	FALSE	cytotoxicity	HLA-B*35:01|HLA-B*3501	MHC binding assay	Homo sapiens	Influenza A virus	IEDB|MHCBN
Human	MHC-I	ASCMGLRY	Negative	FALSE	cytotoxicity	HLA-B*35:01	MHC binding assay	Homo sapiens	Influenza A virus	IEDB
Human	MHC-I	ASDDQTIRVW	Negative	FALSE		HLA-B*57:01				Chowell
Human	MHC-I	ASDKETYELRY	Negative	FALSE		HLA-A*01:01				Chowell
Human	MHC-I	ASDRMGMGV	Negative	FALSE		HLA-A0101				Calis2
Human	MHC-I	ASDSLNNEY	Positive	TRUE	cytotoxicity|IFNg release	HLA-A*01:01	T cell assay -Single MHC type present	Homo sapiens	Human alphaherpesvirus 2	Chowell|IEDB
Human	MHC-I	ASEASRLAHY	Negative	FALSE		HLA-B*15:01				Chowell
Human	MHC-I	ASEFPGAQHY	Negative	FALSE		HLA-A*01:01				Chowell
Human	MHC-I	ASFCGSPY	Negative	FALSE	IFNg release	HLA-A*01:01	MHC binding assay	Mus musculus HLA-A*01/Kb Tg	Hepatitis B virus	IEDB
Human	MHC-I	ASFCGSPYSW	Positive	FALSE	IFNg release	HLA-B*58:01	MHC binding assay	Homo sapiens		IEDB
Human	MHC-I	ASFDKAKLK	Negative	FALSE		HLA-A*03|HLA-A*11|HLA-A*11:01|HLA-A*1101				Chowell|EPIMHC
Human	MHC-I	ASFDKAKLKK	Negative	FALSE		HLA-A*1101				EPIMHC
Human	MHC-I	ASFEIRDQY	Negative	FALSE	IFNg release	HLA-A*03:01|HLA-A*11:01|HLA-A*33:01|HLA-A*33:03|HLA-A*68:01	Not determined	Homo sapiens|Mus musculus C57BL/6 HLA-A*0201/Kb Tg X BALB/c	Vaccinia virus	IEDB
Human	MHC-I	ASFFSSWQI	Negative	FALSE	IFNg release	HLA-A*02:01	MHC binding prediction	Homo sapiens		IEDB
Human	MHC-I	ASFNDTFVHV	Negative	FALSE		HLA-A*02:05				Chowell
Human	MHC-I	ASGIPANNK	Negative	FALSE	IFNg release	HLA-A*03:01|HLA-A*11:01|HLA-A*33:01|HLA-A*33:03	Not determined	Homo sapiens|Mus musculus C57BL/6 HLA-A*0201/Kb Tg X BALB/c	Vaccinia virus	IEDB
Human	MHC-I	ASGKQMWQAR	Positive	FALSE		HLA-A33				Chowell
Human	MHC-I	ASGPGGGAPR	Positive	FALSE		A*3101|HLA-A*31				EPIMHC|TANTIGEN
Human	MHC-I	ASGQRCHFIK	Negative	FALSE	IFNg release	HLA-A*03:01|HLA-A*11:01|HLA-A*33:01|HLA-A*33:03|HLA-A*68:01	Not determined	Homo sapiens|Mus musculus C57BL/6 HLA-A*0201/Kb Tg X BALB/c	Vaccinia virus	IEDB
Human	MHC-I	ASHKGQKLW	Negative	FALSE		HLA-B*57:01				Chowell
Human	MHC-I	ASISQVNEKI	Negative	FALSE	IFNg release	HLA-A*02:02	MHC binding assay	Homo sapiens	Human orthopneumovirus	IEDB
Human	MHC-I	ASITPGTILI	Negative	FALSE		HLA-B*57:01				Chowell
Human	MHC-I	ASKEEATTF	Negative	FALSE		HLA-B*15:01				Chowell
Human	MHC-I	ASKGPEALQEF	Negative	FALSE		HLA-B*57:01				Chowell
Human	MHC-I	ASKGREAMEW	Negative	FALSE		HLA-B*57:01				Chowell
Human	MHC-I	ASKKVQRPW	Negative	FALSE		HLA-B*57:01				Chowell
Human	MHC-I	ASKNKEKAL	Positive	FALSE	cytotoxicity	HLA-A*02:01|HLA-B*08|HLA-B8	T cell assay -Single MHC type present	Homo sapiens	Plasmodium falciparum	Chowell|EPIMHC|IEDB|MHCBN
Human	MHC-I	ASKTCRILQY	Negative	FALSE		HLA-A*29:02				Chowell
Human	MHC-I	ASKVTEQEW	Negative	FALSE		HLA-B*57:01				Chowell
Human	MHC-I	ASLALSYRL	Positive	FALSE		HLA-B35				MHCBN
Human	MHC-I	ASLDISRKW	Negative	FALSE		HLA-B*57:01				Chowell
Human	MHC-I	ASLDSDPWV	Positive	FALSE		A2				TANTIGEN
Human	MHC-I	ASLGYSVEY	Negative	FALSE	IFNg release	HLA-A*01:01|HLA-A*26:01|HLA-A*29:02|HLA-A*30:02	Not determined	Homo sapiens	Vaccinia virus	IEDB
Human	MHC-I	ASLGYSVEYK	Negative	FALSE	IFNg release	HLA-A*03:01|HLA-A*11:01|HLA-A*33:01|HLA-A*33:03|HLA-A*68:01	Not determined	Homo sapiens|Mus musculus C57BL/6 HLA-A*0201/Kb Tg X BALB/c	Vaccinia virus	IEDB
Human	MHC-I	ASLKKNITK	Negative	FALSE	IFNg release	HLA-A*03:01|HLA-A*11:01|HLA-A*33:01|HLA-A*33:03	Not determined	Homo sapiens|Mus musculus C57BL/6 HLA-A*0201/Kb Tg X BALB/c	Vaccinia virus	IEDB
Human	MHC-I	ASLKNTISK	Negative	FALSE	IFNg release	HLA-A*03:01|HLA-A*11:01|HLA-A*33:01|HLA-A*33:03|HLA-A*68:01	Not determined	Homo sapiens|Mus musculus C57BL/6 HLA-A*0201/Kb Tg X BALB/c	Vaccinia virus	IEDB
Human	MHC-I	ASLPLRVSF	Negative	FALSE		HLA-B*57:01				Chowell
Human	MHC-I	ASMPRDIYQDY	Negative	FALSE		HLA-B*57:01				Chowell
Human	MHC-I	ASMTLSKSY	Negative	FALSE	IFNg release	HLA-A*01:01|HLA-A*26:01|HLA-A*29:02|HLA-A*30:02	Not determined	Homo sapiens	Vaccinia virus	IEDB
Human	MHC-I	ASNASSAAK	Positive	FALSE		A*1101				TANTIGEN
Human	MHC-I	ASNDGPTLI	Positive	FALSE		HLA-Cw8				MHCBN
Human	MHC-I	ASNKNRGIIK	Negative	FALSE	IFNg release	HLA-A*02:02	MHC binding assay	Homo sapiens	Human orthopneumovirus	IEDB
Human	MHC-I	ASNNVDHDY	Negative	FALSE	IFNg release	HLA-A*01:01|HLA-A*26:01|HLA-A*29:02|HLA-A*30:02	Not determined	Homo sapiens	Vaccinia virus	IEDB
Human	MHC-I	ASPISSIFSR	Negative	FALSE	IFNg release	HLA-A*11:01	MHC binding assay	Homo sapiens	Hepatitis B virus	IEDB
Human	MHC-I	ASPPSTAAA	Positive	FALSE	cytotoxicity	HLA-A*02:01	MHC binding assay	Homo sapiens		IEDB
Human	MHC-I	ASPVAQSYL	Positive	FALSE	IFNg release	HLA-B*35:14	Cited reference|Not determined	Homo sapiens	Mycobacterium tuberculosis	Chowell|IEDB
Human	MHC-I	ASPYNFFKR	Negative	FALSE	IFNg release	HLA-A*11:01|HLA-A*33:01|HLA-A*33:03|HLA-A*68:01	Not determined	Homo sapiens|Mus musculus C57BL/6 HLA-A*0201/Kb Tg X BALB/c	Vaccinia virus	IEDB
Human	MHC-I	ASQIYAGIK	Positive	FALSE	cytotoxicity	HLA-A*11:01|HLA-A11	MHC binding assay	Mus musculus HLA-A11/Kb transgenic	Human immunodeficiency virus 1	Chowell|IEDB
Human	MHC-I	ASRCWVAM	Positive	TRUE		HLA-B*3501|HLA-B35				Chowell|EPIMHC|MHCBN
Human	MHC-I	ASRGSTSAY	Negative	FALSE		HLA-B*15:01				Chowell
Human	MHC-I	ASRLKFNLY	Negative	FALSE	IFNg release	HLA-A*01:01|HLA-A*26:01|HLA-A*29:02|HLA-A*30:02	Not determined	Homo sapiens	Vaccinia virus	IEDB
Human	MHC-I	ASRPPVTL	Negative	FALSE		HLA-B*57:01				Chowell
Human	MHC-I	ASSFSTTINY	Negative	FALSE		HLA-A*01|HLA-A1				EPIMHC|MHCBN
Human	MHC-I	ASSLPTTMNY	Negative	FALSE		HLA-A*01|HLA-A1				EPIMHC|MHCBN
Human	MHC-I	ASSMVNGVVK	Positive	TRUE	IFNg release	HLA-A*11:01|HLA-B*58:01	MHC binding assay|MHC binding prediction	Homo sapiens|Mus musculus	Dengue virus	Chowell|IEDB
Human	MHC-I	ASSMVNGVVR	Positive	FALSE	IFNg release	HLA-B*57:01	MHC binding prediction	Homo sapiens	Dengue virus	Chowell|IEDB
Human	MHC-I	ASSSQIIHI	Negative	FALSE		HLA-B*57:01				Chowell
Human	MHC-I	ASSSVLSSPA	Negative	FALSE		HLA-Class I|allele undetermined				Chowell
Human	MHC-I	ASSSYNMVI	Negative	FALSE		HLA-B*1516				EPIMHC
Human	MHC-I	ASSVLLWMAS	Positive	FALSE	IFNg release	HLA-B*58:01	MHC binding prediction	Homo sapiens	Dengue virus	Chowell|IEDB
Human	MHC-I	ASTISWMMK	Negative	FALSE	IFNg release	HLA-A*03:01|HLA-A*11:01|HLA-A*33:01|HLA-A*33:03	Not determined	Homo sapiens|Mus musculus C57BL/6 HLA-A*0201/Kb Tg X BALB/c	Vaccinia virus	IEDB
Human	MHC-I	ASTKSFTVY	Negative	FALSE	IFNg release	HLA-A*01:01|HLA-A*26:01|HLA-A*29:02|HLA-A*30:02	Not determined	Homo sapiens	Vaccinia virus	IEDB
Human	MHC-I	ASTLIVTIY	Negative	FALSE	IFNg release	HLA-A*01:01|HLA-A*26:01|HLA-A*29:02|HLA-A*30:02	Not determined	Homo sapiens	Vaccinia virus	IEDB
Human	MHC-I	ASTTENAAY	Negative	FALSE	IFNg release	HLA-A*01:01|HLA-A*26:01|HLA-A*29:02|HLA-A*30:02	Not determined	Homo sapiens	Vaccinia virus	IEDB
Human	MHC-I	ASVAQCHEY	Negative	FALSE	IFNg release	HLA-A*01:01|HLA-A*26:01|HLA-A*29:02|HLA-A*30:02	Not determined	Homo sapiens	Vaccinia virus	IEDB
Human	MHC-I	ASVAQCHEYK	Negative	FALSE	IFNg release	HLA-A*03:01|HLA-A*11:01|HLA-A*33:01|HLA-A*33:03|HLA-A*68:01	Not determined	Homo sapiens|Mus musculus C57BL/6 HLA-A*0201/Kb Tg X BALB/c	Vaccinia virus	IEDB
Human	MHC-I	ASVGDRVTI	Negative	FALSE		HLA-B*57:01				Chowell
Human	MHC-I	ASVKKDLISY	Negative	FALSE	IFNg release	HLA-A*01:01	MHC binding assay|MHC binding prediction	Mus musculus|Mus musculus HLA-A*0101 Tg	Dengue virus	IEDB
Human	MHC-I	ASYGVSKGK	Negative	FALSE		HLA-A*03:01				Chowell
Human	MHC-I	ASYLDKVRA	Positive	TRUE	IFNg release	HLA class I	T cell assay -T cell subset identification	Homo sapiens		IEDB
Human	MHC-I	ASYSGKAADVW	Negative	FALSE		HLA-B*57:01				Chowell
Human	MHC-I	ATAAAAAAAK	Negative	FALSE		HLA-A1|HLA-A2.1|HLA-A24				MHCBN
Human	MHC-I	ATAAAAAAK	Negative	FALSE		HLA-A*03|HLA-A*11|HLA-A2.1|HLA-A24				EPIMHC|MHCBN
Human	MHC-I	ATAAVCLLFI	Negative	FALSE	IFNg release	HLA-A*02:01	Not determined	Homo sapiens|Mus musculus C57BL/6 HLA-A*0201/Kb Tg X BALB/c	Vaccinia virus	IEDB
Human	MHC-I	ATADVEWRW	Negative	FALSE		HLA-B*57:01				Chowell
Human	MHC-I	ATAGLHLGFR	Negative	FALSE	IFNg release	HLA-A*03:01|HLA-A*11:01|HLA-A*33:01|HLA-A*33:03|HLA-A*68:01	Not determined	Homo sapiens|Mus musculus C57BL/6 HLA-A*0201/Kb Tg X BALB/c	Vaccinia virus	IEDB
Human	MHC-I	ATAKAAAAAY	Negative	FALSE		HLA-A2.1|HLA-A24				MHCBN
Human	MHC-I	ATAKAAAAY	Negative	FALSE		HLA-A2.1|HLA-A24				MHCBN
Human	MHC-I	ATALPTGTSK	Negative	FALSE		HLA-A3				Chowell
Human	MHC-I	ATANQIILK	Negative	FALSE		HLA-A*11:01				Chowell
Human	MHC-I	ATAPPGATV	Negative	FALSE	IFNg release	HLA class I	T cell assay -T cell subset identification	Homo sapiens	Human betaherpesvirus 5	IEDB
Human	MHC-I	ATARSSPEK	Negative	FALSE	IFNg release	HLA-A*03:01|HLA-A*11:01|HLA-A*33:01|HLA-A*33:03	Not determined	Homo sapiens|Mus musculus C57BL/6 HLA-A*0201/Kb Tg X BALB/c	Vaccinia virus	IEDB
Human	MHC-I	ATATPPGSI	Negative	FALSE	IFNg release	HLA-A*02:01	MHC binding prediction	Mus musculus HLA-A2.1 Tg H2-I null	Hepacivirus C	IEDB
Human	MHC-I	ATDAAIRVW	Negative	FALSE		HLA-B*57:01				Chowell
Human	MHC-I	ATDALMSGF	Positive	FALSE	IFNg release|TNFa release	HLA-A*01:01	Cited reference	Homo sapiens	Hepacivirus C	Chowell|IEDB
Human	MHC-I	ATDALMTCY	Positive	FALSE		A1				HCV
Human	MHC-I	ATDALMTGF	Positive	TRUE	IFNg release|TNFa release	HLA-A*01:01|HLA-A*02:01|HLA-A*68:02|HLA-A0101|HLA class I	Cited reference|MHC binding assay|T cell assay -MHC subset identification|T cell assay -T cell subset identification	Homo sapiens	Hepacivirus C	Calis1|Chowell|IEDB
Human	MHC-I	ATDALMTGFT	Positive	FALSE	IFNg release	HLA class I	T cell assay -Biological process measured	Homo sapiens	Hepacivirus C	IEDB
Human	MHC-I	ATDALMTGY	Positive	TRUE	granzyme A release|granzyme B release|IFNg release|perforin release|proliferation|TNFa release	A1|HLA-A*01:01|HLA-A*02:01|HLA-A0101|HLA-A1|HLA class I	Cited reference|MHC binding assay|Not determined|T cell assay -MHC subset identification|T cell assay -Single MHC type present|T cell assay -T cell subset identification	Homo sapiens	Hepacivirus C	Calis1|Chowell|HCV|IEDB
Human	MHC-I	ATDALMTGYT	Positive	FALSE	IFNg release	HLA-A*01:01|HLA class I	T cell assay -Biological process measured|T cell assay -Mismatched MHC molecules	Homo sapiens	Hepacivirus C	IEDB
Human	MHC-I	ATDFKFAMY	Negative	FALSE		HLA-A*01|HLA-A*01:01				Chowell|EPIMHC
Human	MHC-I	ATDIIISHVK	Negative	FALSE	IFNg release	HLA-A*03:01|HLA-A*11:01|HLA-A*33:01|HLA-A*33:03|HLA-A*68:01	Not determined	Homo sapiens|Mus musculus C57BL/6 HLA-A*0201/Kb Tg X BALB/c	Vaccinia virus	IEDB
Human	MHC-I	ATDISRQNEY	Negative	FALSE		HLA-A*01:01				Chowell
Human	MHC-I	ATDKAAAAAY	Negative	FALSE		HLA-A2.1|HLA-A24				MHCBN
Human	MHC-I	ATDKAAAAY	Negative	FALSE		HLA-A2.1|HLA-A24				MHCBN
Human	MHC-I	ATDLTREVY	Negative	FALSE		HLA-A*01:01				Chowell
Human	MHC-I	ATDRWYDEY	Negative	FALSE		HLA-A*01:01				Chowell
Human	MHC-I	ATDSLNNEY	Positive	FALSE	IFNg release	HLA-A*01:01	Cited reference|MHC binding prediction	Homo sapiens	Human alphaherpesvirus 1	Chowell|IEDB
Human	MHC-I	ATEDKTSGY	Negative	FALSE	IFNg release	HLA-A*01:01|HLA-A*29:02|HLA-A*30:02	Not determined	Homo sapiens	Vaccinia virus	IEDB
Human	MHC-I	ATEEEEEAV	Negative	FALSE	cytotoxicity	HLA class I	T cell assay -Biological process measured	Homo sapiens	Human gammaherpesvirus 4	IEDB
Human	MHC-I	ATEIRASVGK	Positive	TRUE	cytotoxicity	HLA-A*11:01|HLA-A11	MHC binding assay	Mus musculus C57BL/6 A11/Kb Tg|Mus musculus HLA-A11/Kb transgenic	Influenza A virus	Chowell|IEDB
Human	MHC-I	ATEKHLQKY	Negative	FALSE		HLA-A*01:01				Chowell
Human	MHC-I	ATEMGLLET	Negative	FALSE	IFNg release	HLA-A*01:01	MHC binding prediction	Mus musculus C57BL/6 HLA-A*0201/Kb Tg	Dengue virus	IEDB
Human	MHC-I	ATENIAVRY	Negative	FALSE	IFNg release	HLA-A*01:01|HLA-A*26:01|HLA-A*29:02|HLA-A*30:02	Not determined	Homo sapiens	Vaccinia virus	IEDB
Human	MHC-I	ATEVDSRWQEY	Negative	FALSE		HLA-A*01:01				Chowell
Human	MHC-I	ATEVRTLQQ	Positive	FALSE		HLA-A11				Chowell
Human	MHC-I	ATEYKNEEY	Negative	FALSE		HLA-A*01:01				Chowell
Human	MHC-I	ATFAAPVAL	Positive	FALSE	cytotoxicity|IFNg release	HLA-A*02:01	MHC binding assay	Homo sapiens|Mus musculus HLA-A*0201 Tg	Mycobacterium tuberculosis	IEDB
Human	MHC-I	ATFAEIGHK	Positive	FALSE	IFNg release|proliferation	HLA-A*11:01	MHC binding assay	Homo sapiens	Mycobacterium tuberculosis	IEDB
Human	MHC-I	ATFHQRGIALW	Negative	FALSE		HLA-B*57:01				Chowell
Human	MHC-I	ATFIDVHIPK	Negative	FALSE	IFNg release	HLA-A*03:01|HLA-A*11:01|HLA-A*33:01|HLA-A*33:03|HLA-A*68:01	Not determined	Homo sapiens|Mus musculus C57BL/6 HLA-A*0201/Kb Tg X BALB/c	Vaccinia virus	IEDB
Human	MHC-I	ATFKIQPFL	Negative	FALSE		HLA-A3001				Calis2
Human	MHC-I	ATFRDMLLNV	Negative	FALSE	IFNg release	HLA-A*02:01	MHC binding assay	Mus musculus HLA-A*0201 Tg	Vaccinia virus	IEDB
Human	MHC-I	ATFTVNIFK	Negative	FALSE	IFNg release	HLA-A*03:01|HLA-A*11:01|HLA-A*33:01|HLA-A*33:03|HLA-A*68:01	Not determined	Homo sapiens|Mus musculus C57BL/6 HLA-A*0201/Kb Tg X BALB/c	Vaccinia virus	IEDB
Human	MHC-I	ATGFKQSSK	Positive	FALSE		HLA-A*0301				MHCBN
Human	MHC-I	ATGMTPAEV	Negative	FALSE	IFNg release	HLA-A*02:01	MHC binding prediction	Homo sapiens		IEDB
Human	MHC-I	ATGMVPAVKK	Positive	FALSE	granzyme B release|IFNg release	HLA-A*03:01	MHC binding assay	Homo sapiens	Human gammaherpesvirus 4	IEDB
Human	MHC-I	ATGPILTLW	Positive	FALSE	IFNg release	HLA-B*58:01|HLA-B5801	MHC binding assay|MHC binding prediction	Homo sapiens	Dengue virus	Calis2|Chowell|IEDB
Human	MHC-I	ATGPISTLW	Positive	FALSE	IFNg release	HLA-B*58:01	MHC binding assay|MHC binding prediction	Homo sapiens	Dengue virus	Chowell|IEDB
Human	MHC-I	ATGPITTLW	Positive	FALSE	IFNg release	HLA-B*58:01	MHC binding assay|MHC binding prediction	Homo sapiens	Dengue virus	Chowell|IEDB
Human	MHC-I	ATGPLTTLW	Positive	FALSE	IFNg release	HLA-B*58:01	MHC binding assay|MHC binding prediction	Homo sapiens	Dengue virus	Chowell|IEDB
Human	MHC-I	ATGPSIKI	Negative	FALSE		HLA-B*1516				EPIMHC
Human	MHC-I	ATGPVLTLW	Positive	FALSE	IFNg release	HLA-B*58:01	MHC binding assay|MHC binding prediction	Homo sapiens	Dengue virus	Chowell|IEDB
Human	MHC-I	ATGRNECDV	Positive	FALSE		HLA-A*0201				MHCBN
Human	MHC-I	ATHAAFEYSK	Negative	FALSE	IFNg release	HLA-A*33:01|HLA-A*33:03|HLA-A*68:01	Not determined	Homo sapiens	Vaccinia virus	IEDB
Human	MHC-I	ATHPSRAQF	Negative	FALSE		HLA-B*57:01				Chowell
Human	MHC-I	ATIDKVVKI	Negative	FALSE		HLA-B*57:01				Chowell
Human	MHC-I	ATIGTAMYK	Positive	TRUE	IFNg release	HLA-A*11:01|HLA-A*1101|HLA-A11|HLA-A1101	Cited reference	Homo sapiens	Human gammaherpesvirus 4	Calis1|Chowell|EPIMHC|IEDB|MHCBN
Human	MHC-I	ATIIDILTK	Negative	FALSE		HLA-A*11:01				Chowell
Human	MHC-I	ATIIIDTNYK	Negative	FALSE	IFNg release	HLA-A*03:01|HLA-A*11:01|HLA-A*33:01|HLA-A*33:03|HLA-A*68:01	Not determined	Homo sapiens|Mus musculus C57BL/6 HLA-A*0201/Kb Tg X BALB/c	Vaccinia virus	IEDB
Human	MHC-I	ATIKDIREHEW	Negative	FALSE		HLA-B*57:01				Chowell
Human	MHC-I	ATIKLQSTV	Negative	FALSE		HLA-B*57:01				Chowell
Human	MHC-I	ATILGNTERW	Negative	FALSE		HLA-B*57:01				Chowell
Human	MHC-I	ATIQRFSSLR	Negative	FALSE	IFNg release	HLA-A*03:01|HLA-A*11:01|HLA-A*33:01|HLA-A*33:03	Not determined	Homo sapiens|Mus musculus C57BL/6 HLA-A*0201/Kb Tg X BALB/c	Vaccinia virus	IEDB
Human	MHC-I	ATKKEITFF	Negative	FALSE		HLA-B*15:01				Chowell
Human	MHC-I	ATKRAQAW	Negative	FALSE		HLA-B*57:01				Chowell
Human	MHC-I	ATKVLGTVKW	Negative	FALSE		HLA-B*57:01				Chowell
Human	MHC-I	ATLAFHLTS	Negative	FALSE		HLA-A3201				Calis2
Human	MHC-I	ATLGFGAYM	Positive	TRUE	cytotoxicity|IFNg release|IL-4 release	HLA-A*02:01	Cited reference|MHC binding assay	Mus musculus C57BL/6 HLA-A2.1/Db Tg HLA-DR1 Tg H2-I null H2-II null|Mus musculus HLA-A2.1 Tg H2-I null|Mus musculus HLA-A2.1/Db Tg	Hepacivirus C	Chowell|IEDB
Human	MHC-I	ATLGFGAYMS	Positive	FALSE	IFNg release	HLA class I	T cell assay -Biological process measured	Homo sapiens	Hepacivirus C	IEDB
Human	MHC-I	ATLGTVILL	Positive	FALSE		HLA-A*0201				MHCBN
Human	MHC-I	ATLGTVILLV	Positive	FALSE		HLA-A*0201				MHCBN
Human	MHC-I	ATLKGNAAW	Negative	FALSE		HLA-B*57:01				Chowell
Human	MHC-I	ATLKMRPMF	Negative	FALSE	IFNg release	HLA-A*01:01	MHC binding prediction	Mus musculus C57BL/6 HLA-A*0201/Kb Tg	Dengue virus	IEDB
Human	MHC-I	ATLKNPILW	Negative	FALSE		HLA-B*57:01				Chowell
Human	MHC-I	ATLKPATFL	Negative	FALSE	IFNg release	HLA-B*07:02	MHC binding prediction	Homo sapiens		IEDB
Human	MHC-I	ATLLKVVER	Negative	FALSE	IFNg release	HLA-A*03:01|HLA-A*11:01|HLA-A*33:01|HLA-A*33:03|HLA-A*68:01	Not determined	Homo sapiens|Mus musculus C57BL/6 HLA-A*0201/Kb Tg X BALB/c	Vaccinia virus	IEDB
Human	MHC-I	ATLLKVVERK	Negative	FALSE	IFNg release	HLA-A*03:01|HLA-A*11:01|HLA-A*33:01|HLA-A*33:03|HLA-A*68:01	Not determined	Homo sapiens|Mus musculus C57BL/6 HLA-A*0201/Kb Tg X BALB/c	Vaccinia virus	IEDB
Human	MHC-I	ATLLVAVSF	Negative	FALSE		HLA-A3201				Calis2
Human	MHC-I	ATLLVWHTW	Negative	FALSE	IFNg release	HLA-A*01:01|HLA-B5701	MHC binding prediction	Mus musculus C57BL/6 HLA-A*0201/Kb Tg	Dengue virus	Calis2|IEDB
Human	MHC-I	ATLMKTSCSK	Negative	FALSE	IFNg release	HLA-A*03:01|HLA-A*11:01|HLA-A*33:01|HLA-A*33:03|HLA-A*68:01	Not determined	Homo sapiens|Mus musculus C57BL/6 HLA-A*0201/Kb Tg X BALB/c	Vaccinia virus	IEDB
Human	MHC-I	ATLNICNFW	Negative	FALSE	IFNg release	HLA-B*58:01	MHC binding assay	Homo sapiens	Human gammaherpesvirus 4	IEDB
Human	MHC-I	ATLNPATFL	Negative	FALSE	IFNg release	HLA-B*07:02	MHC binding prediction	Homo sapiens		IEDB
Human	MHC-I	ATLPLLCAR	Positive	FALSE	cytotoxicity|IFNg release	A*3101|HLA-A*31:01	MHC binding assay	Homo sapiens		IEDB|TANTIGEN
Human	MHC-I	ATLRLPEDI	Negative	FALSE	IFNg release	HLA-A*01:01	MHC binding prediction	Mus musculus C57BL/6 HLA-A*0201/Kb Tg	Dengue virus	IEDB
Human	MHC-I	ATMLEYVRY	Negative	FALSE	IFNg release	HLA-A*01:01|HLA-A*03:01|HLA-A*11:01|HLA-A*26:01|HLA-A*29:02|HLA-A*30:02|HLA-A*33:01|HLA-A*33:03|HLA-A*68:01	Not determined	Homo sapiens|Mus musculus C57BL/6 HLA-A*0201/Kb Tg X BALB/c	Vaccinia virus	IEDB
Human	MHC-I	ATMTDDIGM	Negative	FALSE	IFNg release	HLA-B*07:02	MHC binding prediction	Mus musculus C57BL/6 HLA-A*0201/Kb Tg	Dengue virus	IEDB
Human	MHC-I	ATNDGLIKK	Negative	FALSE	IFNg release	HLA-A*03:01|HLA-A*11:01|HLA-A*33:01|HLA-A*33:03|HLA-A*68:01	Not determined	Homo sapiens|Mus musculus C57BL/6 HLA-A*0201/Kb Tg X BALB/c	Vaccinia virus	IEDB
Human	MHC-I	ATNNPRLSY	Negative	FALSE		HLA-B*15:01				Chowell
Human	MHC-I	ATPFPQTSK	Negative	FALSE	IFNg release	HLA-A*03:01|HLA-A*11:01|HLA-A*33:01|HLA-A*33:03|HLA-A*68:01	Not determined	Homo sapiens|Mus musculus C57BL/6 HLA-A*0201/Kb Tg X BALB/c	Vaccinia virus	IEDB
Human	MHC-I	ATPFPQTSKK	Negative	FALSE	IFNg release	HLA-A*03:01|HLA-A*11:01|HLA-A*33:01|HLA-A*33:03|HLA-A*68:01	Not determined	Homo sapiens|Mus musculus C57BL/6 HLA-A*0201/Kb Tg X BALB/c	Vaccinia virus	IEDB
Human	MHC-I	ATPPGSITV	Negative	FALSE	IFNg release	HLA-A*02:01	MHC binding prediction	Mus musculus HLA-A2.1 Tg H2-I null	Hepacivirus C	IEDB
Human	MHC-I	ATPPGSVTVP	Positive	FALSE	IFNg release	HLA class I	T cell assay -Biological process measured	Homo sapiens	Hepacivirus C	IEDB
Human	MHC-I	ATPQDLNMML	Positive	FALSE		HLA-B53				MHCBN
Human	MHC-I	ATPQDLNTM	Positive	FALSE		HLA-B*07|HLA-B7				EPIMHC|MHCBN
Human	MHC-I	ATQAGVLF	Negative	FALSE	IFNg release	HLA-A*01:01	MHC binding prediction	Mus musculus IFNR null	Zika virus	IEDB
Human	MHC-I	ATQEVKNWM	Positive	FALSE		HLA-B53				MHCBN
Human	MHC-I	ATQIPSYKK	Positive	FALSE	cytotoxicity	A11|HLA-A*11:01|HLA-A11|HLA-A1101	MHC binding assay	Homo sapiens|Mus musculus HLA-A11/Kb transgenic	Homo sapiens	Calis1|Chowell|IEDB|TANTIGEN
Human	MHC-I	ATQLIIDNK	Negative	FALSE	IFNg release	HLA-A*03:01|HLA-A*11:01|HLA-A*33:01|HLA-A*33:03|HLA-A*68:01	Not determined	Homo sapiens|Mus musculus C57BL/6 HLA-A*0201/Kb Tg X BALB/c	Vaccinia virus	IEDB
Human	MHC-I	ATRKAFTTF	Negative	FALSE		HLA-B*57:01				Chowell
Human	MHC-I	ATRKHGTDLW	Negative	FALSE		HLA-B*57:01				Chowell
Human	MHC-I	ATRSGQDLW	Negative	FALSE		HLA-B*57:01				Chowell
Human	MHC-I	ATSIYTIER	Negative	FALSE	IFNg release	HLA-A*03:01|HLA-A*11:01|HLA-A*33:01|HLA-A*33:03|HLA-A*68:01	Not determined	Homo sapiens|Mus musculus C57BL/6 HLA-A*0201/Kb Tg X BALB/c	Vaccinia virus	IEDB
Human	MHC-I	ATSLDVINY	Positive	TRUE	IFNg release	HLA-A*01:01|HLA-A*03:01|HLA-A*11:01|HLA-A*26:01|HLA-A*29:02|HLA-A*30:02|HLA-A*33:01|HLA-A*33:03|HLA-A*68:01|HLA-A1101|HLA-A3	Not determined	Homo sapiens|Mus musculus C57BL/6 HLA-A*0201/Kb Tg X BALB/c	Vaccinia virus	Calis1|Chowell|IEDB
Human	MHC-I	ATSLSVYTK	Negative	FALSE	IFNg release	HLA-A*03:01|HLA-A*11:01|HLA-A*33:01|HLA-A*33:03|HLA-A*68:01	Not determined	Homo sapiens|Mus musculus C57BL/6 HLA-A*0201/Kb Tg X BALB/c	Vaccinia virus	IEDB
Human	MHC-I	ATSRGAAGW	Negative	FALSE		HLA-B*57:01				Chowell
Human	MHC-I	ATSRNKMFLY	Positive	TRUE	IFNg release	HLA-A*03:01|HLA-A*11:01|HLA-A*33:01|HLA-A*33:03|HLA-A*68:01	Not determined	Homo sapiens|Mus musculus C57BL/6 HLA-A*0201/Kb Tg X BALB/c	Vaccinia virus	Chowell|IEDB
Human	MHC-I	ATSTEKSVAW	Negative	FALSE		HLA-B*57:01				Chowell
Human	MHC-I	ATSTGDVVY	Positive	FALSE		HLA-A0101|HLA-A1				Calis1|Chowell
Human	MHC-I	ATSTIKRMY	Negative	FALSE		HLA-B*57:01				Chowell
Human	MHC-I	ATSVLAGL	Positive	FALSE		HLA-B58				Chowell
Human	MHC-I	ATTFITPMLR	Negative	FALSE	IFNg release	HLA-A*11:01	MHC binding assay	Mus musculus	Dengue virus	IEDB
Human	MHC-I	ATTFLQTMLR	Positive	TRUE	IFNg release|proliferation	HLA-A*11:01|HLA-A*68:01|HLA-A6801	Cited reference|MHC binding prediction|T cell assay -Mismatched MHC molecules	Homo sapiens	Human betaherpesvirus 5	Calis1|Chowell|IEDB
Human	MHC-I	ATTFVTPMLR	Negative	FALSE	IFNg release	HLA-A*11:01	MHC binding assay	Mus musculus	Dengue virus	IEDB
Human	MHC-I	ATTILEMVK	Negative	FALSE	IFNg release	HLA-A*03:01|HLA-A*11:01|HLA-A*33:01|HLA-A*33:03|HLA-A*68:01	Not determined	Homo sapiens|Mus musculus C57BL/6 HLA-A*0201/Kb Tg X BALB/c	Vaccinia virus	IEDB
Human	MHC-I	ATTNILEHV	Positive	FALSE		A2				IMMA2|TANTIGEN
Human	MHC-I	ATTSPARENY	Negative	FALSE	IFNg release	HLA-A*01:01|HLA-A*26:01|HLA-A*29:02|HLA-A*30:02	Not determined	Homo sapiens	Vaccinia virus	IEDB
Human	MHC-I	ATTYEEFSA	Positive	FALSE	IFNg release	HLA class I	Not determined	Homo sapiens		IEDB
Human	MHC-I	ATVAGVHVK	Negative	FALSE		HLA-A*11:01				Chowell
Human	MHC-I	ATVGIMIGV	Positive	TRUE		A*0201|A*0202|A*0203|A*0206|A*6802|HLA-A*0201|HLA-A*0202|HLA-A*0203|HLA-A*0206|HLA-A*6802				EPIMHC|TANTIGEN
Human	MHC-I	ATVGRRYLW	Negative	FALSE		HLA-B*57:01				Chowell
Human	MHC-I	ATVKNVVLR	Positive	FALSE	IFNg release	HLA-A*11:01	Cited reference	Mus musculus HLA-A*1101/Kb Tg	Guanarito mammarenavirus	Chowell|IEDB
Human	MHC-I	ATVKTGNIKL	Positive	FALSE	IFNg release	HLA-B*07:02	Cited reference	Homo sapiens	Human gammaherpesvirus 8	Chowell|IEDB
Human	MHC-I	ATVLMGLGK	Positive	TRUE	IFNg release	HLA-A*11:01|HLA-A1101	MHC binding assay	Homo sapiens|Mus musculus	Dengue virus	Calis2|Chowell|IEDB
Human	MHC-I	ATVQGQNLK	Positive	FALSE	IFNg release	HLA-A*11:01|HLA-A11	T cell assay -Single MHC type present	Homo sapiens	Human betaherpesvirus 5	Chowell|IEDB
Human	MHC-I	ATVRCRGKK	Negative	FALSE	IFNg release	HLA-A*03:01|HLA-A*11:01|HLA-A*33:01|HLA-A*33:03|HLA-A*68:01	Not determined	Homo sapiens|Mus musculus C57BL/6 HLA-A*0201/Kb Tg X BALB/c	Vaccinia virus	IEDB
Human	MHC-I	ATVTGGIFLF	Negative	FALSE	IFNg release	HLA-A*01:01	MHC binding assay	Mus musculus	Dengue virus	IEDB
Human	MHC-I	ATVTIQRHW	Negative	FALSE		HLA-B*57:01				Chowell
Human	MHC-I	ATVTPSPVK	Negative	FALSE		HLA-A*11:01				Chowell
Human	MHC-I	ATWAENIQV	Positive	FALSE	IFNg release	HLA-A*02:01|HLA-A0201	MHC binding assay	Homo sapiens	West Nile virus	Calis1|Chowell|IEDB
Human	MHC-I	ATWIPEWEFV	Negative	FALSE		HLA-A*0201				EPIMHC
Human	MHC-I	ATYDKGILTV	Negative	FALSE	cytotoxicity	HLA-A*02:01	MHC binding assay	Homo sapiens	Mycobacterium tuberculosis	IEDB
Human	MHC-I	ATYEPDVDL	Negative	FALSE	IFNg release	HLA-A*01:01|HLA-A3201	MHC binding prediction	Mus musculus C57BL/6 HLA-A*0201/Kb Tg	Dengue virus	Calis2|IEDB
Human	MHC-I	ATYGVWPPV	Negative	FALSE	IFNg release	HLA-A*02:01	Not determined	Homo sapiens|Mus musculus C57BL/6 HLA-A*0201/Kb Tg X BALB/c	Vaccinia virus	IEDB
Human	MHC-I	ATYGWNLVK	Positive	TRUE	IFNg release	HLA-A*03:01|HLA-A*11:01	MHC binding assay|MHC binding prediction	Homo sapiens|Mus musculus	Dengue virus	Chowell|IEDB
Human	MHC-I	ATYIDALAK	Negative	FALSE	IFNg release	HLA-A*03:01|HLA-A*11:01|HLA-A*33:01|HLA-A*33:03|HLA-A*68:01	Not determined	Homo sapiens|Mus musculus C57BL/6 HLA-A*0201/Kb Tg X BALB/c	Vaccinia virus	IEDB
Human	MHC-I	ATYQRTRAL	Negative	FALSE	IFNg release	HLA-B*44:02	MHC binding prediction	Homo sapiens	Influenza A virus	IEDB
Human	MHC-I	ATYVFLHTV	Negative	FALSE		HLA-B*15:16				Chowell
Human	MHC-I	ATYVKSLLMK	Negative	FALSE	IFNg release	HLA-A*03:01|HLA-A*11:01|HLA-A*33:01|HLA-A*33:03|HLA-A*68:01	Not determined	Homo sapiens|Mus musculus C57BL/6 HLA-A*0201/Kb Tg X BALB/c	Vaccinia virus	IEDB
Human	MHC-I	AVAAASSTHR	Negative	FALSE	IFNg release	HLA-A*03:01|HLA-A*11:01|HLA-A*33:01|HLA-A*33:03|HLA-A*68:01	Not determined	Homo sapiens|Mus musculus C57BL/6 HLA-A*0201/Kb Tg X BALB/c	Vaccinia virus	IEDB
Human	MHC-I	AVAANIVLTV	Positive	TRUE	IFNg release	HLA-A*02:01	Cited reference|MHC binding prediction	Homo sapiens|Mus musculus HLA-A*0201/Db-human b2m Tg (HHD)	Homo sapiens	Chowell|IEDB
Human	MHC-I	AVAAPAFAEK	Positive	FALSE	IFNg release	HLA-A*11:01	MHC binding assay	Homo sapiens	Mycobacterium tuberculosis	IEDB
Human	MHC-I	AVAAVAARR	Negative	FALSE		HLA-A*68|HLA-A*6801				EPIMHC
Human	MHC-I	AVADENQNHHL	Negative	FALSE		HLA-A*02:05				Chowell
Human	MHC-I	AVADHVAAV	Positive	FALSE	cytotoxicity|IFNg release	HLA-A*02:01|HLA-A0201	MHC binding assay	Homo sapiens		Calis1|Chowell|IEDB
Human	MHC-I	AVADLQTRL	Negative	FALSE		HLA-A*02:05				Chowell
Human	MHC-I	AVADRKSDAK	Positive	FALSE		HLA-A*1101				MHCBN
Human	MHC-I	AVAEAQCKK	Positive	FALSE		HLA-A0301|HLA-A3				Calis1|Chowell
Human	MHC-I	AVAEEALVDHV	Negative	FALSE		HLA-A*02:05				Chowell
Human	MHC-I	AVAGAAILV	Positive	TRUE	cytotoxicity	HLA-A*02:01	MHC binding assay|Not determined	Homo sapiens	Mycobacterium tuberculosis	Chowell|IEDB|IMMA2
Human	MHC-I	AVAIFCITY	Negative	FALSE	IFNg release	HLA-A*01:01|HLA-A*03:01|HLA-A*11:01|HLA-A*26:01|HLA-A*29:02|HLA-A*30:02|HLA-A*33:01|HLA-A*33:03|HLA-A*68:01	Not determined	Homo sapiens|Mus musculus C57BL/6 HLA-A*0201/Kb Tg X BALB/c	Vaccinia virus	IEDB
Human	MHC-I	AVAIFCITYY	Negative	FALSE	IFNg release	HLA-A*01:01|HLA-A*03:01|HLA-A*11:01|HLA-A*26:01|HLA-A*29:02|HLA-A*30:02|HLA-A*33:01|HLA-A*33:03|HLA-A*68:01	Not determined	Homo sapiens|Mus musculus C57BL/6 HLA-A*0201/Kb Tg X BALB/c	Vaccinia virus	IEDB
Human	MHC-I	AVAIKAMAK	Negative	FALSE		HLA-A*03:01				Chowell
Human	MHC-I	AVAISSAVL	Negative	FALSE	IFNg release	HLA-B*07:02	MHC binding prediction	Mus musculus IFNR null	Zika virus	IEDB
Human	MHC-I	AVAKAGKPL	Positive	FALSE		HLA-E*01:01				Chowell
Human	MHC-I	AVALPLQTK	Negative	FALSE		HLA-A*11:01				Chowell
Human	MHC-I	AVANIVNSVK	Negative	FALSE		HLA-A*03:01				Chowell
Human	MHC-I	AVAPSMTMR	Negative	FALSE	IFNg release	HLA-A*11:01	MHC binding assay	Mus musculus	Dengue virus	IEDB
Human	MHC-I	AVARKHHTK	Negative	FALSE	IFNg release	HLA-A*03:01|HLA-A*11:01|HLA-A*33:01|HLA-A*33:03|HLA-A*68:01	Not determined	Homo sapiens|Mus musculus C57BL/6 HLA-A*0201/Kb Tg X BALB/c	Vaccinia virus	IEDB
Human	MHC-I	AVARLVAISK	Positive	FALSE	IFNg release	HLA-A*11:01	MHC binding assay	Homo sapiens	Mycobacterium tuberculosis	IEDB
Human	MHC-I	AVASFKHAL	Negative	FALSE		HLA-A*02:05				Chowell
Human	MHC-I	AVASINNVIY	Negative	FALSE	IFNg release	HLA-A*03:01|HLA-A*11:01|HLA-A*33:01|HLA-A*33:03	Not determined	Homo sapiens|Mus musculus C57BL/6 HLA-A*0201/Kb Tg X BALB/c	Vaccinia virus	IEDB
Human	MHC-I	AVASSLLWV	Negative	FALSE	IFNg release	HLA-B*07:02	MHC binding prediction	Mus musculus C57BL/6 HLA-A*0201/Kb Tg	Dengue virus	IEDB
Human	MHC-I	AVAVLDNIIY	Negative	FALSE	IFNg release	HLA-A*01:01|HLA-A*26:01|HLA-A*29:02|HLA-A*30:02	Not determined	Homo sapiens	Vaccinia virus	IEDB
Human	MHC-I	AVAVSSAVL	Negative	FALSE	IFNg release	HLA-B*07:02	MHC binding prediction	Mus musculus IFNR null	Zika virus	IEDB
Human	MHC-I	AVAVVAMAAI	Positive	FALSE	cytotoxicity|IFNg release	HLA-A*02:01	MHC binding assay	Homo sapiens|Mus musculus HLA-A*0201 Tg	Mycobacterium tuberculosis	IEDB
Human	MHC-I	AVCDKCLK	Negative	FALSE		HLA-A*11				EPIMHC
Human	MHC-I	AVCETDKWK	Negative	FALSE	IFNg release	HLA-A*03:01|HLA-A*11:01|HLA-A*33:01|HLA-A*33:03|HLA-A*68:01	Not determined	Homo sapiens|Mus musculus C57BL/6 HLA-A*0201/Kb Tg X BALB/c	Vaccinia virus	IEDB
Human	MHC-I	AVCLLFIQGY	Negative	FALSE	IFNg release	HLA-A*33:01|HLA-A*33:03|HLA-A*68:01	Not determined	Homo sapiens	Vaccinia virus	IEDB
Human	MHC-I	AVCPWTWLR	Positive	FALSE	activation|IFNg release	A11|HLA-A*11:01	Cited reference	Homo sapiens		IEDB|TANTIGEN
Human	MHC-I	AVCTRGVAK	Negative	FALSE	IFNg release	HLA-A*03:01	MHC binding prediction	Homo sapiens	Hepacivirus C	IEDB
Human	MHC-I	AVDEFYSKI	Negative	FALSE		HLA-A*02:07				Chowell
Human	MHC-I	AVDEVVLKF	Negative	FALSE		HLA-A*02:07				Chowell
Human	MHC-I	AVDGISLHL	Negative	FALSE		HLA-A*02:01				Chowell
Human	MHC-I	AVDGNTVEL	Negative	FALSE		HLA-A*02:07				Chowell
Human	MHC-I	AVDKLLGYV	Negative	FALSE	IFNg release	HLA-A*02:01	Not determined	Mus musculus HLA-A*0201/Db-human b2m Tg (HHD)	Vaccinia virus	IEDB
Human	MHC-I	AVDLSHFL	Positive	FALSE		HLA-B*62|HLA-B62				EPIMHC|MHCBN
Human	MHC-I	AVDLSHFLK	Positive	TRUE	cytotoxicity|IFNg release	A*0301|A*1101|HLA-A*03|HLA-A*03:01|HLA-A*0301|HLA-A*11|HLA-A*11:01|HLA-A*1101|HLA-A0301|HLA-A11|HLA-A1101|HLA-A3001	Cited reference|MHC binding assay	Homo sapiens|Mus musculus HLA-A11/Kb transgenic	Human immunodeficiency virus 1	Calis1|Chowell|EPIMHC|HIV|IEDB|MHCBN
Human	MHC-I	AVDSFFEPY	Negative	FALSE	IFNg release	HLA-A*01:01|HLA-A*03:01|HLA-A*11:01|HLA-A*26:01|HLA-A*29:02|HLA-A*30:02|HLA-A*33:01|HLA-A*33:03|HLA-A*68:01	Not determined	Homo sapiens|Mus musculus C57BL/6 HLA-A*0201/Kb Tg X BALB/c	Vaccinia virus	IEDB
Human	MHC-I	AVDSQIPTLY	Negative	FALSE	IFNg release	HLA-A*01:01|HLA-A*30:02	Not determined	Homo sapiens	Vaccinia virus	IEDB
Human	MHC-I	AVDSTVKVW	Negative	FALSE		HLA-B*57:01				Chowell
Human	MHC-I	AVEELKSEY	Negative	FALSE	IFNg release	HLA-A*01:01|HLA-A*26:01|HLA-A*30:02	Not determined	Homo sapiens	Vaccinia virus	IEDB
Human	MHC-I	AVEPGKNPK	Positive	TRUE	cytotoxicity|IFNg release|IL-6 release|TNFa release	HLA-A*11:01	Cited reference|MHC binding assay	Homo sapiens|Mus musculus HLA-A*1101/Kb Tg	Dengue virus	IEDB
Human	MHC-I	AVERYLKDQQL	Positive	FALSE		HLA-B*14|HLA-B14				EPIMHC|MHCBN
Human	MHC-I	AVEYDGDIY	Negative	FALSE	IFNg release	HLA-A*01:01|HLA-A*26:01|HLA-A*29:02|HLA-A*30:02	Not determined	Homo sapiens	Vaccinia virus	IEDB
Human	MHC-I	AVFDAKSDAK	Positive	FALSE		HLA-A*1101				MHCBN
Human	MHC-I	AVFDKTLAEL	Negative	FALSE		HLA-A*02:05				Chowell
Human	MHC-I	AVFDRKADAK	Positive	FALSE		HLA-A*1101				MHCBN
Human	MHC-I	AVFDRKSDAA	Positive	FALSE		HLA-A*1101				MHCBN
Human	MHC-I	AVFDRKSDAK	Positive	TRUE	cytotoxicity|IFNg release	HLA-A*02:01|HLA-A*03:01|HLA-A*11|HLA-A*11:01|HLA-A*1101|HLA-A*68:01|HLA-A11|HLA-A1101|HLA class I	Cited reference|MHC binding assay|T cell assay -Biological process measured	Homo sapiens|Homo sapiens Caucasian|Mus musculus HLA-A11/Kb transgenic	Human gammaherpesvirus 4	Calis1|Chowell|EPIMHC|IEDB|MHCBN
Human	MHC-I	AVFDRKSVAK	Positive	FALSE		HLA-A11				MHCBN
Human	MHC-I	AVFDVEQKL	Negative	FALSE	cytotoxicity|IFNg release	HLA-A*68:02	MHC binding prediction	Homo sapiens	Chlamydia trachomatis	IEDB
Human	MHC-I	AVFGPLWIL	Positive	FALSE	IFNg release	HLA class I	T cell assay -T cell subset identification	Homo sapiens	Hepacivirus C	IEDB
Human	MHC-I	AVFIHNFKR	Positive	TRUE	cytotoxicity	HLA-A*03|HLA-A*0301|HLA-A*11|HLA-A*11:01|HLA-A*31|HLA-A*3301|HLA-A*6801|HLA-A11	MHC binding assay	Mus musculus HLA-A11/Kb transgenic	Human immunodeficiency virus 1	Chowell|EPIMHC|IEDB
Human	MHC-I	AVFIHNFKRK	Positive	TRUE	cytotoxicity	A*0301|A*1101|HLA-A*03|HLA-A*11:01|HLA-A*1101	MHC binding assay	Mus musculus HLA-A11/Kb transgenic	Human immunodeficiency virus 1	EPIMHC|HIV|IEDB|MHCBN
Human	MHC-I	AVFKDSFLR	Negative	FALSE	IFNg release	HLA-A*03:01|HLA-A*11:01|HLA-A*33:01|HLA-A*33:03|HLA-A*68:01	Not determined	Homo sapiens|Mus musculus C57BL/6 HLA-A*0201/Kb Tg X BALB/c	Vaccinia virus	IEDB
Human	MHC-I	AVFKDSFLRK	Positive	TRUE	IFNg release	HLA-A*03:01|HLA-A*11:01|HLA-A*33:01|HLA-A*33:03|HLA-A*68:01|HLA-A0301|HLA-A1101|HLA-A3	Not determined	Homo sapiens|Mus musculus C57BL/6 HLA-A*0201/Kb Tg X BALB/c	Vaccinia virus	Calis1|Chowell|IEDB
Human	MHC-I	AVFKMSPGY	Negative	FALSE		HLA-A2601				Calis2
Human	MHC-I	AVFNRKSDAK	Positive	FALSE		HLA-A1101				Calis1
Human	MHC-I	AVFPHLTVV	Negative	FALSE		HLA-C*06:02				Chowell
Human	MHC-I	AVFPVIKHR	Negative	FALSE	IFNg release	HLA-A*03:01|HLA-A*11:01|HLA-A*33:01|HLA-A*33:03|HLA-A*68:01	Not determined	Homo sapiens|Mus musculus C57BL/6 HLA-A*0201/Kb Tg X BALB/c	Vaccinia virus	IEDB
Human	MHC-I	AVFQEEQGW	Negative	FALSE		HLA-B5701				Calis2
Human	MHC-I	AVFVDENQW	Negative	FALSE		HLA-B5701				Calis2
Human	MHC-I	AVFYFVDDDK	Positive	TRUE	IFNg release	HLA-A*03:01|HLA-A*11:01|HLA-A*33:01|HLA-A*33:03|HLA-A*68:01	Not determined	Homo sapiens|Mus musculus C57BL/6 HLA-A*0201/Kb Tg X BALB/c	Vaccinia virus	Chowell|IEDB
Human	MHC-I	AVGEMLTEL	Negative	FALSE	IFNg release	HLA class I	T cell assay -T cell subset identification	Homo sapiens	Human betaherpesvirus 5	IEDB
Human	MHC-I	AVGGAVASV	Positive	FALSE		HLA-A0201|HLA-A2				Calis1|Chowell
Human	MHC-I	AVGIGIAVV	Positive	FALSE		HLA-A*0201				IMMA2|MHCBN
Human	MHC-I	AVGKEFNKLEK	Negative	FALSE	cytotoxicity	HLA-A*11:01	MHC binding assay	Mus musculus C57BL/6 A11/Kb Tg	Influenza A virus	IEDB
Human	MHC-I	AVGPVHNSV	Negative	FALSE		HLA-A*02:05				Chowell
Human	MHC-I	AVHDTLFYCV	Negative	FALSE	cytotoxicity	HLA-A*02:01	MHC binding assay	Homo sapiens	Mycobacterium tuberculosis	IEDB
Human	MHC-I	AVHFKAMWK	Negative	FALSE	IFNg release	HLA-A*11:01|HLA-A*33:01|HLA-A*33:03|HLA-A*68:01	Not determined	Homo sapiens|Mus musculus C57BL/6 HLA-A*0201/Kb Tg X BALB/c	Vaccinia virus	IEDB
Human	MHC-I	AVIEHLERL	Negative	FALSE		HLA-A*02:05				Chowell
Human	MHC-I	AVIEYDDIK	Negative	FALSE	IFNg release	HLA-A*03:01|HLA-A*11:01|HLA-A*33:01|HLA-A*33:03|HLA-A*68:01	Not determined	Homo sapiens|Mus musculus C57BL/6 HLA-A*0201/Kb Tg X BALB/c	Vaccinia virus	IEDB
Human	MHC-I	AVIGADSVTLK	Negative	FALSE		HLA-A*03:01				Chowell
Human	MHC-I	AVIGALLAV	Positive	TRUE	IFNg release	A2|HLA-A*02:01|HLA-A*0201	MHC binding prediction	Homo sapiens		IEDB|MHCBN|TANTIGEN
Human	MHC-I	AVIGDVIRV	Negative	FALSE		HLA-A*02:05				Chowell
Human	MHC-I	AVIHLYNKK	Negative	FALSE	IFNg release	HLA-A*03:01|HLA-A*11:01|HLA-A*33:01|HLA-A*33:03|HLA-A*68:01	Not determined	Homo sapiens|Mus musculus C57BL/6 HLA-A*0201/Kb Tg X BALB/c	Vaccinia virus	IEDB
Human	MHC-I	AVIINYYYV	Negative	FALSE	IFNg release	HLA class I	T cell assay -T cell subset identification	Homo sapiens	Human betaherpesvirus 5	IEDB
Human	MHC-I	AVIISPLSK	Negative	FALSE	IFNg release	HLA-A*11:01|HLA-A*33:01|HLA-A*33:03|HLA-A*68:01	Not determined	Homo sapiens|Mus musculus C57BL/6 HLA-A*0201/Kb Tg X BALB/c	Vaccinia virus	IEDB
Human	MHC-I	AVILQNAWK	Negative	FALSE	IFNg release	HLA-A*11:01|HLA-A1101	MHC binding assay	Mus musculus	Dengue virus	Calis2|IEDB
Human	MHC-I	AVILRALSL	Negative	FALSE		HLA-B*08:01				Chowell
Human	MHC-I	AVINTTCNYGQ	Positive	FALSE	IFNg release	HLA-B*15:01	Cited reference|Not determined	Homo sapiens	Mycobacterium tuberculosis	Chowell|IEDB
Human	MHC-I	AVIRANNNR	Negative	FALSE	IFNg release	HLA-A*03:01|HLA-A*11:01|HLA-A*33:01|HLA-A*33:03|HLA-A*68:01	Not determined	Homo sapiens|Mus musculus C57BL/6 HLA-A*0201/Kb Tg X BALB/c	Vaccinia virus	IEDB
Human	MHC-I	AVISSVAHY	Negative	FALSE		HLA-B*15:01				Chowell
Human	MHC-I	AVISVVTNHK	Negative	FALSE	IFNg release	HLA-A*03:01|HLA-A*11:01|HLA-A*33:01|HLA-A*33:03|HLA-A*68:01	Not determined	Homo sapiens|Mus musculus C57BL/6 HLA-A*0201/Kb Tg X BALB/c	Vaccinia virus	IEDB
Human	MHC-I	AVITNQPEI	Negative	FALSE		HLA-B*57:01				Chowell
Human	MHC-I	AVITTCIVLY	Negative	FALSE		HLA-B*15:01				Chowell
Human	MHC-I	AVKCLYLLY	Positive	FALSE	IFNg release	HLA-A*29:02	MHC binding prediction	Homo sapiens	Human alphaherpesvirus 1|Human alphaherpesvirus 2	IEDB
Human	MHC-I	AVKCLYLMY	Positive	FALSE	IFNg release	HLA-A*29:02	MHC binding prediction	Homo sapiens	Human alphaherpesvirus 3	IEDB
Human	MHC-I	AVKDVTITK	Negative	FALSE	IFNg release	HLA-A*03:01|HLA-A*33:01|HLA-A*33:03|HLA-A*68:01	Not determined	Homo sapiens	Vaccinia virus	IEDB
Human	MHC-I	AVKDVTITKK	Positive	TRUE	IFNg release	HLA-A*03:01|HLA-A*33:01|HLA-A*33:03|HLA-A*68:01|HLA-A0301|HLA-A3	Not determined	Homo sapiens	Vaccinia virus	Calis1|Chowell|IEDB
Human	MHC-I	AVKSEHTGR	Positive	TRUE	cytotoxicity|IFNg release	HLA-A*11:01	MHC binding assay	Homo sapiens|Mus musculus HLA-A*1101/Kb Tg	Dengue virus	IEDB
Human	MHC-I	AVLCLYLLY	Positive	FALSE	IFNg release	HLA-A*29:02	MHC binding prediction	Homo sapiens	Human alphaherpesvirus 1	Chowell|IEDB
Human	MHC-I	AVLDISVSY	Negative	FALSE	IFNg release	HLA-A*03:01|HLA-A*11:01|HLA-A*33:01|HLA-A*33:03	Not determined	Homo sapiens|Mus musculus C57BL/6 HLA-A*0201/Kb Tg X BALB/c	Vaccinia virus	IEDB
Human	MHC-I	AVLLHEESM	Positive	FALSE		HLA-B*35|HLA-B*3501|HLA-B35				Chowell|EPIMHC|MHCBN
Human	MHC-I	AVLPIPNLVK	Negative	FALSE	IFNg release	HLA-A*03:01|HLA-A*11:01|HLA-A*33:01|HLA-A*33:03|HLA-A*68:01	Not determined	Homo sapiens|Mus musculus C57BL/6 HLA-A*0201/Kb Tg X BALB/c	Vaccinia virus	IEDB
Human	MHC-I	AVLPLLELV	Positive	FALSE		A2				TANTIGEN
Human	MHC-I	AVLRCHNSK	Negative	FALSE	IFNg release	HLA-A*03:01|HLA-A*11:01|HLA-A*33:01|HLA-A*33:03|HLA-A*68:01	Not determined	Homo sapiens|Mus musculus C57BL/6 HLA-A*0201/Kb Tg X BALB/c	Vaccinia virus	IEDB
Human	MHC-I	AVLRCHNSKK	Negative	FALSE	IFNg release	HLA-A*03:01|HLA-A*11:01|HLA-A*33:01|HLA-A*33:03|HLA-A*68:01	Not determined	Homo sapiens|Mus musculus C57BL/6 HLA-A*0201/Kb Tg X BALB/c	Vaccinia virus	IEDB
Human	MHC-I	AVLSAATETY	Negative	FALSE	IFNg release	HLA-A*03:01|HLA-A*11:01|HLA-A*33:01|HLA-A*33:03	Not determined	Homo sapiens|Mus musculus C57BL/6 HLA-A*0201/Kb Tg X BALB/c	Vaccinia virus	IEDB
Human	MHC-I	AVLSVVNRV	Positive	FALSE		HLA-A2				MHCBN
Human	MHC-I	AVLVVMACL	Negative	FALSE	IFNg release	HLA-A*02:01	MHC binding assay	Homo sapiens		IEDB|IMMA2
Human	MHC-I	AVLYQPLFDK	Negative	FALSE		HLA-A*03:01				Chowell
Human	MHC-I	AVMAGIVRAAK	Positive	FALSE	IFNg release|proliferation	HLA-A*11:01	MHC binding assay	Homo sapiens	Mycobacterium tuberculosis	IEDB
Human	MHC-I	AVMALENNYEV	Positive	FALSE		HLA-A2				Chowell
Human	MHC-I	AVMEKNIVL	Positive	TRUE	IFNg release	HLA-A*02:01	Cited reference	Homo sapiens	Influenza A virus	Chowell|IEDB
Human	MHC-I	AVNAHSNILK	Negative	FALSE		HLA-A*03:01				Chowell
Human	MHC-I	AVNGHTNSF	Negative	FALSE		HLA-B*15:01				Chowell
Human	MHC-I	AVNGVLWTV	Positive	FALSE		HLA-A0201|HLA-A2				Calis1|Chowell
Human	MHC-I	AVNGVMWTV	Positive	FALSE		HLA-A0201|HLA-A2				Calis1|Chowell
Human	MHC-I	AVNHYFKTR	Positive	TRUE	cytotoxicity	HLA-A*03|HLA-A*11|HLA-A*11:01|HLA-A*31|HLA-A*3301|HLA-A*6801|HLA-A11	MHC binding assay	Mus musculus HLA-A11/Kb transgenic	Hepatitis B virus	Chowell|EPIMHC|IEDB
Human	MHC-I	AVNKMDQVNW	Negative	FALSE		HLA-B*57:01				Chowell
Human	MHC-I	AVNPRDPPSW	Negative	FALSE		HLA-B*57:01				Chowell
Human	MHC-I	AVNYEKKMYY	Negative	FALSE	IFNg release	HLA-A*33:01|HLA-A*33:03|HLA-A*68:01	Not determined	Homo sapiens	Vaccinia virus	IEDB
Human	MHC-I	AVPADHGAHL	Negative	FALSE	cytotoxicity	HLA-A*02:01	MHC binding assay	Homo sapiens	Hepatitis B virus	IEDB
Human	MHC-I	AVPDDLYIK	Positive	FALSE		HLA-A11|HLA-A1101				Calis1|Chowell
Human	MHC-I	AVPDEIPPL	Negative	FALSE		HLA-A*02:05|HLA-A*0205				Chowell|EPIMHC
Human	MHC-I	AVPEVTDVTL	Positive	TRUE	cytotoxicity|granzyme B release|IFNg release|IL-10 release|IL-4 release|IL-6 release|TNFa release	HLA-A*02:01	MHC binding assay	Homo sapiens|Mus musculus C57BL/6 HLA-A*0201/Kb Tg	Trypanosoma cruzi	Chowell|IEDB
Human	MHC-I	AVPVAVWLV	Positive	FALSE		HLA-A26				Chowell
Human	MHC-I	AVQRTLLEK	Negative	FALSE		HLA-A*11:01				Chowell
Human	MHC-I	AVQTKPGIFK	Negative	FALSE	IFNg release	HLA-A*11:01	MHC binding assay	Mus musculus	Dengue virus	IEDB
Human	MHC-I	AVQTKPGLFK	Positive	TRUE	IFNg release	HLA-A*11:01	MHC binding assay|MHC binding prediction	Homo sapiens|Mus musculus	Dengue virus	Chowell|IEDB
Human	MHC-I	AVRDHNVEF	Negative	FALSE		HLA-B*15:01				Chowell
Human	MHC-I	AVRFAILDK	Negative	FALSE	IFNg release	HLA-A*33:01|HLA-A*33:03|HLA-A*68:01	Not determined	Homo sapiens	Vaccinia virus	IEDB
Human	MHC-I	AVRHFPRIW	Positive	FALSE	IFNg release	B*5701|HLA-B*57|HLA-B*57:01|HLA-B*5701	Cited reference	Homo sapiens	Human immunodeficiency virus 1	Chowell|EPIMHC|HIV|IEDB|MHCBN
Human	MHC-I	AVSASPLLL	Negative	FALSE	IFNg release	HLA-A*01:01	MHC binding prediction	Mus musculus C57BL/6 HLA-A*0201/Kb Tg	Dengue virus	IEDB
Human	MHC-I	AVSAVVHEY	Negative	FALSE		HLA-A*29:02				Chowell
Human	MHC-I	AVSDGVIKV	Negative	FALSE		HLA-A*02:01				Chowell
Human	MHC-I	AVSDVCNSLY	Negative	FALSE	IFNg release	HLA-A*01:01|HLA-A*30:02	Not determined	Homo sapiens	Vaccinia virus	IEDB
Human	MHC-I	AVSMANIFR	Negative	FALSE	IFNg release	HLA-A*11:01	MHC binding assay	Mus musculus	Dengue virus	IEDB
Human	MHC-I	AVSRGTAKL	Positive	FALSE	IFNg release	HLA-B*07:02	MHC binding assay	Mus musculus HLA-B*0702 Tg	Yellow fever virus	Chowell|IEDB
Human	MHC-I	AVTALAARTW	Negative	FALSE		HLA-B*57:01				Chowell
Human	MHC-I	AVTDFSVIK	Positive	FALSE		HLA-A*1101				MHCBN
Human	MHC-I	AVTDVIIAK	Negative	FALSE		HLA-A*11:01				Chowell
Human	MHC-I	AVTNPEKTL	Negative	FALSE	cytotoxicity|IFNg release	HLA-A*68:02	MHC binding prediction	Homo sapiens	Chlamydia trachomatis	IEDB
Human	MHC-I	AVTPPPKPK	Negative	FALSE	IFNg release	HLA-A*03:01|HLA-A*11:01|HLA-A*33:01|HLA-A*33:03|HLA-A*68:01	Not determined	Homo sapiens|Mus musculus C57BL/6 HLA-A*0201/Kb Tg X BALB/c	Vaccinia virus	IEDB
Human	MHC-I	AVTRFLAYY	Negative	FALSE	IFNg release	HLA-A*03:01|HLA-A*11:01|HLA-A*33:01|HLA-A*33:03|HLA-A*68:01	Not determined	Homo sapiens|Mus musculus C57BL/6 HLA-A*0201/Kb Tg X BALB/c	Vaccinia virus	IEDB
Human	MHC-I	AVTSDPEFGK	Negative	FALSE	IFNg release	HLA-A*11:01|HLA-A*33:01|HLA-A*33:03|HLA-A*68:01	Not determined	Homo sapiens|Mus musculus C57BL/6 HLA-A*0201/Kb Tg X BALB/c	Vaccinia virus	IEDB
Human	MHC-I	AVVADLSAR	Negative	FALSE	IFNg release	HLA-A*03:01|HLA-A*11:01|HLA-A*33:01|HLA-A*33:03|HLA-A*68:01	Not determined	Homo sapiens|Mus musculus C57BL/6 HLA-A*0201/Kb Tg X BALB/c	Vaccinia virus	IEDB
Human	MHC-I	AVVAGIAKA	Negative	FALSE		HLA-A*02:05				Chowell
Human	MHC-I	AVVIVGLHGV	Negative	FALSE	degranulation	HLA class I	T cell assay -T cell subset identification	Homo sapiens	Human alphaherpesvirus 1	IEDB
Human	MHC-I	AVVLASLIYR	Positive	TRUE		HLA-A*0301|HLA-A11				MHCBN
Human	MHC-I	AVVLMGLDK	Negative	FALSE		HLA-A1101				Calis2
Human	MHC-I	AVVSLLRLLK	Positive	FALSE	IFNg release	HLA-A*11:01|HLA-A0301|HLA-A3	MHC binding assay	Homo sapiens|Mus musculus HLA-A*1101/Kb Tg	Toxoplasma gondii	Calis1|Chowell|IEDB
Human	MHC-I	AVVSTQLIM	Negative	FALSE	IFNg release	HLA-A*02:01	MHC binding prediction	Homo sapiens		IEDB
Human	MHC-I	AVVTQVNKV	Negative	FALSE		HLA-A*02:05				Chowell
Human	MHC-I	AVVVNPSVK	Positive	TRUE	CCL4/MIP-1b release|degranulation|IFNg release|IL-2 release|TNFa release	HLA-A*11:01	Cited reference	Homo sapiens	West Nile virus	Chowell|IEDB
Human	MHC-I	AVWTIIFIV	Negative	FALSE	IFNg release	HLA-A*02:01	Not determined	Homo sapiens|Mus musculus C57BL/6 HLA-A*0201/Kb Tg X BALB/c	Vaccinia virus	IEDB
Human	MHC-I	AVYEKNGYIY	Negative	FALSE		HLA-A*29:02				Chowell
Human	MHC-I	AVYGNIKHK	Positive	TRUE	IFNg release	HLA-A*03:01|HLA-A*11:01|HLA-A*33:01|HLA-A*33:03|HLA-A*68:01|HLA-A0301|HLA-A1101|HLA-A3	Not determined	Homo sapiens|Mus musculus C57BL/6 HLA-A*0201/Kb Tg X BALB/c|Mus musculus C57BL/6 HLA-A*1101/Kb Tg X BALB/c	Vaccinia virus	Calis1|Chowell|IEDB
Human	MHC-I	AVYGQKEIHRK	Positive	FALSE	IFNg release	HLA class I	T cell assay -T cell subset identification	Homo sapiens		IEDB
Human	MHC-I	AVYGTDLAWVL	Positive	FALSE	IFNg release	HLA-C*03:03	T cell assay -Mismatched MHC molecules	Homo sapiens	Human gammaherpesvirus 4	IEDB
Human	MHC-I	AVYKTYLHR	Negative	FALSE	IFNg release	HLA-A*03:01|HLA-A*11:01|HLA-A*33:01|HLA-A*33:03|HLA-A*68:01	Not determined	Homo sapiens|Mus musculus C57BL/6 HLA-A*0201/Kb Tg X BALB/c	Vaccinia virus	IEDB
Human	MHC-I	AVYLCIYER	Negative	FALSE	IFNg release	HLA-A*03:01|HLA-A*11:01|HLA-A*33:01|HLA-A*33:03	Not determined	Homo sapiens|Mus musculus C57BL/6 HLA-A*0201/Kb Tg X BALB/c	Vaccinia virus	IEDB
Human	MHC-I	AVYLLDGLR	Positive	FALSE		HLA-A*03:01				Chowell
Human	MHC-I	AVYNFATCGI	Positive	TRUE	IFNg release	HLA-A*02:01	Cited reference|Not determined	Mus musculus C57BL/6 HLA-A*0201/Kb Tg X BALB/c|Mus musculus HLA-A*0201/Kb Tg	Lymphocytic choriomeningitis mammarenavirus	IEDB
Human	MHC-I	AVYQCRKLR	Negative	FALSE	IFNg release	HLA-A*03:01|HLA-A*11:01|HLA-A*33:01|HLA-A*33:03|HLA-A*68:01	Not determined	Homo sapiens|Mus musculus C57BL/6 HLA-A*0201/Kb Tg X BALB/c	Vaccinia virus	IEDB
Human	MHC-I	AVYRRKTTLR	Negative	FALSE	IFNg release	HLA-A*03:01|HLA-A*11:01|HLA-A*33:01|HLA-A*33:03|HLA-A*68:01	Not determined	Homo sapiens|Mus musculus C57BL/6 HLA-A*0201/Kb Tg X BALB/c	Vaccinia virus	IEDB
Human	MHC-I	AVYSHVIQK	Negative	FALSE		HLA-A*11:01				Chowell
Human	MHC-I	AVYTFSNNK	Negative	FALSE	IFNg release	HLA-A*03:01|HLA-A*11:01|HLA-A*33:01|HLA-A*33:03|HLA-A*68:01	Not determined	Homo sapiens|Mus musculus C57BL/6 HLA-A*0201/Kb Tg X BALB/c	Vaccinia virus	IEDB
Human	MHC-I	AVYVTMTYK	Negative	FALSE	IFNg release	HLA-A*03:01|HLA-A*11:01|HLA-A*33:01|HLA-A*33:03|HLA-A*68:01	Not determined	Homo sapiens|Mus musculus C57BL/6 HLA-A*0201/Kb Tg X BALB/c	Vaccinia virus	IEDB
Human	MHC-I	AWETARHTPV	Positive	FALSE	IFNg release	HLA class I	T cell assay -T cell subset identification	Homo sapiens		IEDB
Human	MHC-I	AWISKPPGV	Positive	FALSE		A2				TANTIGEN
Human	MHC-I	AWKLVHDRL	Negative	FALSE	IFNg release	HLA-A*23:01|HLA-A*24:02|HLA-A*24:07	Not determined	Homo sapiens	Vaccinia virus	IEDB
Human	MHC-I	AWLHCLLPK	Positive	FALSE		HLA-A3				Chowell
Human	MHC-I	AWLVAAAEI	Positive	FALSE	proliferation	HLA-A*02:01	Statistical association	Homo sapiens		IEDB
Human	MHC-I	AWQNGLLPF	Negative	FALSE		HLA-A*2402				EPIMHC
Human	MHC-I	AWTHRLRER	Negative	FALSE		HLA-A*2402				EPIMHC
Human	MHC-I	AWTHRLRERK	Negative	FALSE		HLA-A*2402				EPIMHC
Human	MHC-I	AWVNMPSLL	Negative	FALSE	IFNg release	HLA-A*23:01|HLA-A*24:02|HLA-A*24:07	Not determined	Homo sapiens	Vaccinia virus	IEDB
Human	MHC-I	AWYKEPNSI	Negative	FALSE	IFNg release	HLA-A*23:01|HLA-A*24:02|HLA-A*24:07	Not determined	Homo sapiens	Vaccinia virus	IEDB
Human	MHC-I	AYAAQGYKVL	Positive	TRUE	cytotoxicity|IFNg release	Cw*0303|Cw*0304|HLA-C*03:03|HLA-C*03:04|HLA class I	Not determined|T cell assay -T cell subset identification	Homo sapiens	Hepacivirus C	Chowell|HCV|IEDB
Human	MHC-I	AYACNTSTL	Positive	FALSE		A*0201				TANTIGEN
Human	MHC-I	AYADFVYAY	Negative	FALSE		HLA-Cw*0401				MHCBN
Human	MHC-I	AYAEATSSL	Negative	FALSE	IFNg release	HLA-A*24:02	MHC binding assay	Homo sapiens	Human gammaherpesvirus 4	IEDB
Human	MHC-I	AYAEVNNII	Negative	FALSE	IFNg release	HLA-A*23:01|HLA-A*24:02|HLA-A*24:07	Not determined	Homo sapiens	Vaccinia virus	IEDB
Human	MHC-I	AYAKAAAAAF	Negative	FALSE		HLA-A1|HLA-A11|HLA-A2.1|HLA-A3				MHCBN
Human	MHC-I	AYAKAAAAF	Negative	FALSE		HLA-A1|HLA-A11|HLA-A2.1|HLA-A3				MHCBN
Human	MHC-I	AYALYGVWPLL	Negative	FALSE	IFNg release	HLA class I	T cell assay -T cell subset identification	Homo sapiens	Hepacivirus C	IEDB
Human	MHC-I	AYAMRVPEVI	Positive	FALSE		HLA-A24				Chowell
Human	MHC-I	AYAQHVFRSF	Positive	TRUE		A*2402|HLA-A*24|HLA-A24				EPIMHC|MHCBN|TANTIGEN
Human	MHC-I	AYAQKIFKI	Positive	FALSE	IFNg release	HLA-A*24:02|HLA-A24|HLA-A2402	MHC binding assay	Homo sapiens	Human betaherpesvirus 5	Calis1|Chowell|IEDB
Human	MHC-I	AYAQKIFKIL	Positive	TRUE	CCL4/MIP-1b release|cytotoxicity|IFNg release|proliferation	HLA-A*23:01|HLA-A*24:02|HLA-A*2402|HLA-A23	Cited reference|MHC binding assay|T cell assay -Mismatched MHC molecules	Homo sapiens	Human betaherpesvirus 5	Chowell|IEDB|MHCBN
Human	MHC-I	AYCLTTGSVVI	Negative	FALSE	IFNg release	HLA class I	T cell assay -T cell subset identification	Homo sapiens	Hepacivirus C	IEDB
Human	MHC-I	AYCPFDEQSL	Negative	FALSE	IFNg release	HLA-A*24:02|HLA-A*2402	MHC binding assay	Homo sapiens	Human betaherpesvirus 5	IEDB|MHCBN
Human	MHC-I	AYDFLYNYL	Positive	FALSE		A*2402|HLA-A*2402				MHCBN|TANTIGEN
Human	MHC-I	AYDIIMCDEC	Positive	FALSE	IFNg release	HLA class I	T cell assay -Biological process measured	Homo sapiens	Hepacivirus C	IEDB
Human	MHC-I	AYEQLLSRL	Positive	FALSE		A24				TANTIGEN
Human	MHC-I	AYEVRNVSGI	Negative	FALSE	IFNg release	HLA class I	T cell assay -T cell subset identification	Homo sapiens	Hepacivirus C	IEDB
Human	MHC-I	AYEYVDYLF	Negative	FALSE	IFNg release	HLA-A*24:02|HLA-A*2402	MHC binding assay	Homo sapiens	Human betaherpesvirus 5	IEDB|MHCBN
Human	MHC-I	AYFKDCLF	Negative	FALSE	cytotoxicity	HLA-A*24:02	MHC binding assay	Homo sapiens	Hepatitis B virus	IEDB
Human	MHC-I	AYFKDCLFKDW	Negative	FALSE	cytotoxicity	HLA-A*24:02	MHC binding assay	Homo sapiens	Hepatitis B virus	IEDB
Human	MHC-I	AYFLLKLAGRW	Negative	FALSE		HLA-A*2402				EPIMHC
Human	MHC-I	AYFQSSMTK	Positive	FALSE		HLA-A*0301|HLA-A*1101				MHCBN
Human	MHC-I	AYFSTILIPF	Negative	FALSE	IFNg release	HLA-A*23:01|HLA-A*24:02|HLA-A*24:07	Not determined	Homo sapiens	Vaccinia virus	IEDB
Human	MHC-I	AYFSVPLDKDF	Negative	FALSE		HLA-A*2402				MHCBN
Human	MHC-I	AYFVLMHPDF	Negative	FALSE	IFNg release	HLA-A*23:01|HLA-A*24:02|HLA-A*24:07	Not determined	Homo sapiens	Vaccinia virus	IEDB
Human	MHC-I	AYGLDFYIL	Positive	TRUE		A24|HLA-A*24|HLA-A*2402|HLA-A24				EPIMHC|MHCBN|TANTIGEN
Human	MHC-I	AYGSEVDYI	Negative	FALSE	IFNg release	HLA-A*23:01|HLA-A*24:02|HLA-A*24:07	Not determined	Homo sapiens	Vaccinia virus	IEDB
Human	MHC-I	AYGSFVRTV	Negative	FALSE	IFNg release|proliferation	HLA-A*02:01	MHC binding assay	Homo sapiens	Mycobacterium tuberculosis	IEDB
Human	MHC-I	AYHIIFFVI	Negative	FALSE	IFNg release	HLA-A*23:01|HLA-A*24:02|HLA-A*24:07	Not determined	Homo sapiens	Vaccinia virus	IEDB
Human	MHC-I	AYHPQQFIY	Positive	FALSE	IFNg release	HLA-C*07:02	T cell assay -Mismatched MHC molecules	Homo sapiens	Mycobacterium bovis	Chowell|IEDB
Human	MHC-I	AYIDFEMKI	Positive	FALSE		A*2402|HLA-A*2402				MHCBN|TANTIGEN
Human	MHC-I	AYINADSSI	Negative	FALSE		HLA-A*2402				EPIMHC
Human	MHC-I	AYIYTTYLL	Negative	FALSE	IFNg release	HLA-A*24:02|HLA-A*2402	MHC binding assay	Homo sapiens	Human betaherpesvirus 5	IEDB|MHCBN
Human	MHC-I	AYKKQFSQY	Negative	FALSE		HLA-A*3002|HLA-A*3004				EPIMHC
Human	MHC-I	AYLCRHIGI	Negative	FALSE	IFNg release	HLA-A*23:01|HLA-A*24:02|HLA-A*24:07	Not determined	Homo sapiens	Vaccinia virus	IEDB
Human	MHC-I	AYLGAFLSVL	Positive	FALSE	IFNg release	HLA-A*24:02	MHC binding prediction	Homo sapiens	Human alphaherpesvirus 1	Chowell|IEDB
Human	MHC-I	AYLGLSKKL	Negative	FALSE	IFNg release	HLA-A*24:02|HLA-A*2402	MHC binding assay	Homo sapiens	Human betaherpesvirus 5	IEDB|MHCBN
Human	MHC-I	AYLNTPGL	Negative	FALSE	IFNg release	HLA class I	T cell assay -T cell subset identification	Homo sapiens	Hepacivirus C	IEDB
Human	MHC-I	AYLPRPVEF	Positive	FALSE	IFNg release	HLA-A*24:02	MHC binding prediction	Homo sapiens	Human alphaherpesvirus 1	Chowell|IEDB
Human	MHC-I	AYLRKCKEF	Positive	FALSE		HLA-A24				Chowell
Human	MHC-I	AYLSTPGLP	Negative	FALSE	cytotoxicity	HLA-A*02:01	T cell assay -Single MHC type present	Mus musculus HLA-A*0201/Db-human b2m Tg Db null b2m null (HHD-2)	Hepacivirus C	IEDB
Human	MHC-I	AYLYTEYFL	Negative	FALSE	IFNg release	HLA-A*23:01|HLA-A*24:02|HLA-A*24:07	Not determined	Homo sapiens	Vaccinia virus	IEDB
Human	MHC-I	AYMSKAHGI	Negative	FALSE		HLA-A*2402				EPIMHC
Human	MHC-I	AYNLVHLIM	Negative	FALSE	IFNg release	HLA-A*23:01|HLA-A*24:02|HLA-A*24:07	Not determined	Homo sapiens	Vaccinia virus	IEDB
Human	MHC-I	AYNTCTNSW	Negative	FALSE	IFNg release	HLA-A*23:01|HLA-A*24:02|HLA-A*24:07	Not determined	Homo sapiens	Vaccinia virus	IEDB
Human	MHC-I	AYNTLVYLL	Negative	FALSE	IFNg release	HLA-A*23:01|HLA-A*24:02|HLA-A*24:07	Not determined	Homo sapiens	Vaccinia virus	IEDB
Human	MHC-I	AYPLHEQHG	Positive	FALSE		HLA-B*08|HLA-B8				EPIMHC|MHCBN
Human	MHC-I	AYQAYAAPQL	Negative	FALSE	IFNg release	HLA-A*24:02	MHC binding assay	Homo sapiens	Human gammaherpesvirus 4	IEDB
Human	MHC-I	AYQHALNEL	Negative	FALSE		HLA-A2301				Calis2
Human	MHC-I	AYQKRMGVQM	Positive	FALSE	IFNg release	HLA-A*11:01|HLA-A*24:02	MHC binding assay|T cell assay -Biological process measured	Homo sapiens	Influenza A virus	Chowell|IEDB
Human	MHC-I	AYRAILHI	Negative	FALSE		HLA-A*2402				MHCBN
Human	MHC-I	AYRHAMEEL	Positive	TRUE	cytotoxicity|IFNg release|IL-6 release|TNFa release	HLA-A*24:02	Cited reference|MHC binding assay	Homo sapiens|Mus musculus HLA-A*2402/Kb Tg	Dengue virus	IEDB
Human	MHC-I	AYRIKQRGIL	Positive	FALSE	IFNg release	HLA-B*08:01	MHC binding assay	Homo sapiens	Dengue virus	IEDB
Human	MHC-I	AYRPQNAPI	Negative	FALSE	cytotoxicity	HLA-A*24:02	MHC binding assay	Homo sapiens	Hepatitis B virus	IEDB
Human	MHC-I	AYRPQNAPIL	Negative	FALSE	cytotoxicity	HLA-A*24:02	MHC binding assay	Homo sapiens	Hepatitis B virus	IEDB
Human	MHC-I	AYRPVSRNI	Positive	FALSE		A*2402				TANTIGEN
Human	MHC-I	AYRRRWRRL	Positive	FALSE	IFNg release	HLA-A*24:02	MHC binding assay	Homo sapiens	Human gammaherpesvirus 4	Chowell|IEDB
Human	MHC-I	AYRSKNTII	Negative	FALSE	IFNg release	HLA-A*23:01|HLA-A*24:02|HLA-A*24:07	Not determined	Homo sapiens	Vaccinia virus	IEDB
Human	MHC-I	AYSIVRIFM	Negative	FALSE	IFNg release	HLA-A*23:01|HLA-A*24:02|HLA-A*24:07	Not determined	Homo sapiens	Vaccinia virus	IEDB
Human	MHC-I	AYSKLIQIL	Negative	FALSE	IFNg release	HLA-A*23:01|HLA-A*24:02|HLA-A*24:07	Not determined	Homo sapiens	Vaccinia virus	IEDB
Human	MHC-I	AYSLLFPAPF	Positive	FALSE	IFNg release	HLA-A*24:02	MHC binding prediction	Homo sapiens	Human alphaherpesvirus 1	Chowell|IEDB
Human	MHC-I	AYSLTLQGL	Negative	FALSE		HLA-A*2402				EPIMHC
Human	MHC-I	AYSQQTRGL	Positive	TRUE	cytotoxicity|IFNg release	A24|HLA-A*24:02|HLA-A*2402|HLA-A24|HLA class I	Not determined|T cell assay -T cell subset identification	Homo sapiens	Hepacivirus C	Chowell|EPIMHC|HCV|IEDB
Human	MHC-I	AYSQQTRGLL	Negative	FALSE	IFNg release	HLA class I	T cell assay -T cell subset identification	Homo sapiens	Hepacivirus C	IEDB
Human	MHC-I	AYSSSIFRF	Negative	FALSE	IFNg release	HLA-A*23:01|HLA-A*24:02|HLA-A*24:07	Not determined	Homo sapiens	Vaccinia virus	IEDB
Human	MHC-I	AYSSWMYSY	Positive	FALSE		HLA-A*3002|HLA-A02|HLA-A30				Chowell|EPIMHC|MHCBN
Human	MHC-I	AYTIGTTHF	Positive	FALSE	cytotoxicity|IFNg release|IL-6 release	HLA-A*24:02	MHC binding prediction	Mus musculus HLA-A*2402/Kb Tg	Dengue virus	IEDB
Human	MHC-I	AYTKKAPQL	Positive	FALSE		A*2402				TANTIGEN
Human	MHC-I	AYVADETEL	Negative	FALSE	IFNg release	HLA-A*23:01|HLA-A*24:02|HLA-A*24:07	Not determined	Homo sapiens	Vaccinia virus	IEDB
Human	MHC-I	AYVCCQEYL	Negative	FALSE	IFNg release	HLA-A*24:02|HLA-A*2402	MHC binding assay	Homo sapiens	Human betaherpesvirus 5	IEDB|MHCBN
Human	MHC-I	AYVHMVTHF	Negative	FALSE		HLA-A*24				EPIMHC
Human	MHC-I	AYVNDLLLI	Negative	FALSE	IFNg release	HLA-A*23:01|HLA-A*24:02|HLA-A*24:07	Not determined	Homo sapiens	Vaccinia virus	IEDB
Human	MHC-I	AYVPQQAWI	Positive	FALSE		A*2402|HLA-A*2402				MHCBN|TANTIGEN
Human	MHC-I	AYVPYVAWL	Positive	FALSE	cytotoxicity|degranulation|IFNg release	HLA class I	T cell assay -T cell subset identification	Homo sapiens	Mycobacterium bovis|Mycobacterium tuberculosis	IEDB
Human	MHC-I	AYVSVLYRW	Positive	FALSE	IFNg release	HLA-A*24:02	MHC binding prediction	Homo sapiens	Human alphaherpesvirus 1	Chowell|IEDB
Human	MHC-I	AYVVIGLLF	Negative	FALSE		HLA-A2301				Calis2
Human	MHC-I	AYYPPMMCYF	Negative	FALSE	IFNg release	HLA-A*23:01|HLA-A*24:02|HLA-A*24:07	Not determined	Homo sapiens	Vaccinia virus	IEDB
Human	MHC-I	AYYRGLDVSV	Positive	FALSE	IFNg release	HLA class I	T cell assay -Biological process measured	Homo sapiens	Hepacivirus C	IEDB
Human	MHC-I	AYYRGLDVSVI	Negative	FALSE	IFNg release	HLA class I	T cell assay -T cell subset identification	Homo sapiens	Hepacivirus C	IEDB
Human	MHC-I	AYYSMVGNW	Negative	FALSE	IFNg release	HLA class I	T cell assay -T cell subset identification	Homo sapiens	Hepacivirus C	IEDB
Human	MHC-I	CAAIHTIIH	Positive	TRUE	IFNg release	HLA-B*08:01	MHC binding assay	Homo sapiens	Triticum aestivum	IEDB
Human	MHC-I	CAFAAETGVAL	Positive	FALSE	IFNg release	HLA-C*03:03	MHC binding prediction	Homo sapiens	Orthohepevirus A	IEDB
Human	MHC-I	CAKFQCLEF	Negative	FALSE	IFNg release	HLA-A*01:01	MHC binding prediction	Mus musculus C57BL/6 HLA-A*0201/Kb Tg	Dengue virus	IEDB
Human	MHC-I	CALPFTSAR	Positive	TRUE	cytotoxicity	HLA-A*03|HLA-A*11|HLA-A*11:01|HLA-A*31|HLA-A*3301|HLA-A*6801|HLA-A11	MHC binding assay	Mus musculus HLA-A11/Kb transgenic	Hepatitis B virus	Chowell|EPIMHC|IEDB
Human	MHC-I	CAPAGFAIL	Positive	FALSE		Cw1				HIV
Human	MHC-I	CCDIYHASGY	Negative	FALSE	IFNg release	HLA-A*01:01|HLA-A*26:01|HLA-A*29:02|HLA-A*30:02	Not determined	Homo sapiens	Vaccinia virus	IEDB
Human	MHC-I	CCFHCQVC	Positive	FALSE		Cw12				HIV
Human	MHC-I	CCKCDSTL	Positive	FALSE		HLA-B8				Chowell
Human	MHC-I	CCTSICSLYQL	Negative	FALSE	IFNg release	HLA-A*02:01	T cell assay -Mismatched MHC molecules	Mus musculus HLA-A*0201/Db-human b2m Tg Db null b2m null (HHD-2)		IEDB
Human	MHC-I	CDSTLRLCV	Positive	FALSE	cytotoxicity|IFNg release|tumor burden after challenge	HLA-A*24:02	Cited reference	Homo sapiens		Chowell|IEDB
Human	MHC-I	CDSTLRLCVQ	Negative	FALSE	IFNg release	HLA class I	T cell assay -T cell subset identification	Homo sapiens		IEDB
Human	MHC-I	CDYVSNKGVD	Negative	FALSE	IFNg release	HLA-A*02:02	MHC binding assay	Homo sapiens	Human orthopneumovirus	IEDB
Human	MHC-I	CEDAMYYAVL	Negative	FALSE	IFNg release	HLA-B*37:01|HLA-B*40:01|HLA-B*40:02|HLA-B*44:02|HLA-B*49:01	Not determined	Homo sapiens	Vaccinia virus	IEDB
Human	MHC-I	CEDDKLMIY	Negative	FALSE	IFNg release	HLA-A*01:01|HLA-A*26:01|HLA-A*29:02|HLA-A*30:02	Not determined	Homo sapiens	Vaccinia virus	IEDB
Human	MHC-I	CEDDSQIITL	Negative	FALSE	IFNg release	HLA-B*37:01|HLA-B*40:01|HLA-B*40:02|HLA-B*44:02|HLA-B*49:01	Not determined	Homo sapiens	Vaccinia virus	IEDB
Human	MHC-I	CEDVPSGKL	Positive	FALSE	cytotoxicity|IFNg release	HLA-B*40:01|HLA-B40|HLA-B4001	T cell assay -Single MHC type present	Homo sapiens	Human betaherpesvirus 5	Calis1|Chowell|IEDB
Human	MHC-I	CEFSMGKTL	Negative	FALSE		HLA-B*50:01				Chowell
Human	MHC-I	CEGLDVEDL	Negative	FALSE	IFNg release	HLA-B*37:01|HLA-B*40:01|HLA-B*40:02|HLA-B*49:01	Not determined	Homo sapiens	Vaccinia virus	IEDB
Human	MHC-I	CEGLDVEDLL	Negative	FALSE	IFNg release	HLA-B*37:01|HLA-B*40:01|HLA-B*40:02|HLA-B*49:01	Not determined	Homo sapiens	Vaccinia virus	IEDB
Human	MHC-I	CEGSKASCVL	Negative	FALSE	IFNg release	HLA-B*37:01|HLA-B*40:01|HLA-B*40:02|HLA-B*44:02|HLA-B*49:01	Not determined	Homo sapiens	Vaccinia virus	IEDB
Human	MHC-I	CEKLEQSGL	Positive	FALSE		HLA-B44				Chowell
Human	MHC-I	CEKVCVETIL	Negative	FALSE	IFNg release	HLA-B*37:01|HLA-B*40:01|HLA-B*40:02|HLA-B*44:02|HLA-B*49:01	Not determined	Homo sapiens	Vaccinia virus	IEDB
Human	MHC-I	CELAEKEGPY	Negative	FALSE	IFNg release	HLA-B*37:01|HLA-B*40:01|HLA-B*40:02|HLA-B*49:01	Not determined	Homo sapiens	Vaccinia virus	IEDB
Human	MHC-I	CELTDSSWI	Positive	FALSE		HLA-B44				Chowell
Human	MHC-I	CEMMKTYIEF	Negative	FALSE	IFNg release	HLA-B*37:01|HLA-B*40:01|HLA-B*40:02|HLA-B*44:02|HLA-B*49:01	Not determined	Homo sapiens	Vaccinia virus	IEDB
Human	MHC-I	CENYILKNL	Negative	FALSE	IFNg release	HLA-B*37:01|HLA-B*40:01|HLA-B*40:02|HLA-B*44:02|HLA-B*49:01	Not determined	Homo sapiens	Vaccinia virus	IEDB
Human	MHC-I	CEPIKHKYPL	Negative	FALSE	IFNg release	HLA-B*37:01|HLA-B*40:01|HLA-B*40:02|HLA-B*44:02|HLA-B*49:01	Not determined	Homo sapiens	Vaccinia virus	IEDB
Human	MHC-I	CEQKLRPNSF	Negative	FALSE	IFNg release	HLA-B*37:01|HLA-B*40:01|HLA-B*40:02|HLA-B*49:01	Not determined	Homo sapiens	Vaccinia virus	IEDB
Human	MHC-I	CERCPPHTY	Negative	FALSE	IFNg release	HLA-B*37:01|HLA-B*40:01|HLA-B*40:02|HLA-B*44:02|HLA-B*49:01	Not determined	Homo sapiens	Vaccinia virus	IEDB
Human	MHC-I	CESCVDLLFV	Negative	FALSE		HLA-B*41:06				Chowell
Human	MHC-I	CESSNTWTL	Negative	FALSE	IFNg release	HLA-B*37:01|HLA-B*40:01|HLA-B*40:02|HLA-B*44:02|HLA-B*49:01	Not determined	Homo sapiens	Vaccinia virus	IEDB
Human	MHC-I	CETSRTGTL	Negative	FALSE	IFNg release	HLA-B*37:01|HLA-B*40:01|HLA-B*40:02|HLA-B*44:02|HLA-B*49:01	Not determined	Homo sapiens	Vaccinia virus	IEDB
Human	MHC-I	CEVDKTKDF	Negative	FALSE	IFNg release	HLA-B*37:01|HLA-B*40:01|HLA-B*40:02|HLA-B*44:02|HLA-B*49:01	Not determined	Homo sapiens	Vaccinia virus	IEDB
Human	MHC-I	CFDPQIQAI	Positive	FALSE		HLA-A24				Chowell
Human	MHC-I	CFFERLSSSL	Negative	FALSE		HLA-A*2402				EPIMHC
Human	MHC-I	CFKEASFSK	Negative	FALSE	IFNg release	HLA-A*03:01|HLA-A*11:01|HLA-A*33:01|HLA-A*33:03|HLA-A*68:01	Not determined	Homo sapiens|Mus musculus C57BL/6 HLA-A*0201/Kb Tg X BALB/c	Vaccinia virus	IEDB
Human	MHC-I	CFMYSDFHF	Positive	TRUE	cytotoxicity|survival from challenge	HLA-A*24:02	MHC binding prediction	Mus musculus HLA-A24 Tg	Influenza A virus	Chowell|IEDB
Human	MHC-I	CFRYVFFEI	Negative	FALSE	IFNg release	HLA-A*23:01|HLA-A*24:02|HLA-A*24:07	Not determined	Homo sapiens	Vaccinia virus	IEDB
Human	MHC-I	CFSESAIKNAI	Negative	FALSE		HLA-A*2402				EPIMHC
Human	MHC-I	CFTRKGLGI	Negative	FALSE		HLA-A*2402				EPIMHC
Human	MHC-I	CGERGFFYTPK	Negative	FALSE	IFNg release	HLA-A*02:01	T cell assay -Mismatched MHC molecules	Mus musculus HLA-A*0201/Db-human b2m Tg Db null b2m null (HHD-2)		IEDB
Human	MHC-I	CGERGFFYTPM	Negative	FALSE	IFNg release	HLA-A*02:01	T cell assay -Mismatched MHC molecules	Mus musculus HLA-A*0201/Db-human b2m Tg Db null b2m null (HHD-2)		IEDB
Human	MHC-I	CGFPFSLLV	Positive	FALSE		HLA-B51				Chowell
Human	MHC-I	CGPHLVEALYL	Negative	FALSE	IFNg release	HLA-A*02:01	T cell assay -Mismatched MHC molecules	Mus musculus HLA-A*0201/Db-human b2m Tg Db null b2m null (HHD-2)		IEDB
Human	MHC-I	CGSHLVEALYL	Negative	FALSE	IFNg release	HLA-A*02:01	T cell assay -Mismatched MHC molecules	Mus musculus HLA-A*0201/Db-human b2m Tg Db null b2m null (HHD-2)		IEDB
Human	MHC-I	CHAQDATTVL	Positive	FALSE		B38				HCV
Human	MHC-I	CHSTDATSIL	Positive	FALSE	IFNg release	HLA class I	T cell assay -Biological process measured	Homo sapiens	Hepacivirus C	IEDB
Human	MHC-I	CHSTDSTSIL	Positive	FALSE	IFNg release	HLA class I	T cell assay -Biological process measured	Homo sapiens	Hepacivirus C	IEDB
Human	MHC-I	CIAIGIITL	Negative	FALSE	IFNg release	HLA-A*01:01	MHC binding prediction	Mus musculus C57BL/6 HLA-A*0201/Kb Tg	Dengue virus	IEDB
Human	MHC-I	CIASTPKKHR	Positive	FALSE		HLA-A33				Chowell
Human	MHC-I	CILGKLFTK	Positive	FALSE		A*11				TANTIGEN
Human	MHC-I	CILGKLFTKK	Positive	FALSE		A*11				TANTIGEN
Human	MHC-I	CINGACWTV	Positive	TRUE	IFNg release|IL-2 release	HLA-A*02:01|HLA-A0201|HLA-A2|HLA class I	Cited reference|T cell assay -T cell subset identification	Homo sapiens	Hepacivirus C	Calis1|Chowell|IEDB
Human	MHC-I	CINGCVWTV	Positive	FALSE		HLA-A0201				Calis1
Human	MHC-I	CINGLCWTV	Positive	TRUE	IFNg release	HLA-A0201|HLA-A2|HLA class I	T cell assay -T cell subset identification	Homo sapiens	Hepacivirus C	Calis1|Chowell|IEDB
Human	MHC-I	CINGVCWSI	Positive	FALSE	IFNg release|IL-2 release	HLA-A*02:01|HLA-A0201|HLA-A2	Cited reference	Homo sapiens	Hepacivirus C	Calis1|Chowell|IEDB
Human	MHC-I	CINGVCWSV	Positive	FALSE	IFNg release|IL-2 release	HLA-A*02:01|HLA-A0201|HLA-A2	Cited reference	Homo sapiens	Hepacivirus C	Calis1|Chowell|IEDB
Human	MHC-I	CINGVCWTA	Positive	FALSE	cytotoxicity|IFNg release|IL-2 release	HLA-A*02:01	Cited reference|Not determined	Homo sapiens	Hepacivirus C	IEDB
Human	MHC-I	CINGVCWTTV	Positive	FALSE		HLA-A2				MHCBN
Human	MHC-I	CINGVCWTV	Positive	TRUE	CCL4/MIP-1b release|cytotoxicity|degranulation|IFNg release|IL-10 release|IL-17A release|IL-2 release|IL-22 release|IL-4 release|proliferation|TNF release|TNFa release	A2|HLA-A*02|HLA-A*02:01|HLA-A*0201|HLA-A0201|HLA-A2|HLA class I	Cited reference|MHC binding assay|MHC binding prediction|Not determined|T cell assay -Biological process measured|T cell assay -Single MHC type present|T cell assay -T cell subset identification	Homo sapiens|Mus musculus|Mus musculus HLA-A*0201/Db-human b2m Tg (HHD)|Mus musculus HLA-A*0201/Db-human b2m Tg Db null b2m null (HHD-2)|Mus musculus HLA-A*0201/DRB1*0101|Mus musculus HLA-A2 NOD/SCID/HHD|Mus musculus HLA-A2 Tg|Mus musculus HLA-A2.1 Tg|Mus musculus HLA-A2.1/Db (AAD) Tg	Hepacivirus C	Calis1|Chowell|EPIMHC|HCV|IEDB|IMMA2|MHCBN
Human	MHC-I	CINGVFWTV	Positive	TRUE	IFNg release|IL-2 release	HLA-A*02:01	Cited reference	Homo sapiens	Hepacivirus C	IEDB
Human	MHC-I	CINGVMWTL	Positive	FALSE		HLA-A0201|HLA-A2				Calis1|Chowell
Human	MHC-I	CINGVMWTV	Positive	FALSE	IL-2 release	HLA-A*02:01	Cited reference	Mus musculus HLA-A*0201/Db-human b2m Tg Db null b2m null (HHD-2)	Hepacivirus C	Chowell|IEDB
Human	MHC-I	CINGVWCTV	Positive	FALSE	IFNg release|TNF release	A2|HLA-A*02:01	Not determined	Homo sapiens	Hepacivirus C	HCV|IEDB
Human	MHC-I	CINSTATEV	Positive	FALSE		HLA-A2				Chowell
Human	MHC-I	CIPPDSLLFPA	Positive	FALSE	cytotoxicity|IFNg release	HLA-A*02:01	MHC binding assay	Homo sapiens		IEDB
Human	MHC-I	CIRHEMTPV	Positive	FALSE		HLA-A*0201				MHCBN
Human	MHC-I	CISGVCWTV	Positive	FALSE		HLA-A0201|HLA-A2				Calis1|Chowell
Human	MHC-I	CISLQFSNY	Negative	FALSE	IFNg release	HLA-A*01:01|HLA-A*26:01|HLA-A*29:02|HLA-A*30:02	Not determined	Homo sapiens	Vaccinia virus	IEDB
Human	MHC-I	CISYYFTYY	Negative	FALSE	IFNg release	HLA-A*01:01|HLA-A*26:01|HLA-A*29:02|HLA-A*30:02	Not determined	Homo sapiens	Vaccinia virus	IEDB
Human	MHC-I	CIYRRFKYFLK	Negative	FALSE	cytotoxicity	HLA-A*11:01	MHC binding assay	Mus musculus C57BL/6 A11/Kb Tg	Influenza A virus	IEDB
Human	MHC-I	CLAAGDILAL	Negative	FALSE		HLA-A2.1				MHCBN
Human	MHC-I	CLAAGITYV	Positive	FALSE						IMMA2
Human	MHC-I	CLALIAWRV	Positive	FALSE	granzyme B release	HLA-A*02:01	MHC binding assay	Homo sapiens	Leishmania major	IEDB
Human	MHC-I	CLALSDLLV	Positive	FALSE		HLA-A*0201				MHCBN
Human	MHC-I	CLDAGINYV	Positive	FALSE	cytotoxicity|IFNg release	HLA-A*02:01	T cell assay -Single MHC type present	Mus musculus HLA-A*0201/Db-human b2m Tg (HHD)	Severe acute respiratory syndrome-related coronavirus	Chowell|IEDB
Human	MHC-I	CLERDLQRL	Positive	FALSE		HLA-A*0201				MHCBN
Human	MHC-I	CLFKDWEEL	Positive	TRUE	cytotoxicity|IFNg release|tumor burden after challenge	HLA-A*02:01|HLA-A*0201|HLA-A0201	MHC binding assay|Not determined	Homo sapiens|Mus musculus HLA-A*0201/Db-human b2m Tg (HHD)|Mus musculus HLA-A2.1/Kb Tg	Hepatitis B virus	Calis1|Chowell|IEDB|IMMA2|MHCBN
Human	MHC-I	CLGGLITMV	Positive	FALSE	cytotoxicity	HLA-A*02:01|HLA-A*0201	T cell assay -Single MHC type present	Homo sapiens	Human gammaherpesvirus 4	IEDB|IMMA2|MHCBN
Human	MHC-I	CLGGLLTMN	Positive	FALSE	IFNg release	HLA-A*02:01	Cited reference	Homo sapiens	Human gammaherpesvirus 4	IEDB
Human	MHC-I	CLGGLLTMV	Positive	TRUE	activation|cytotoxicity|GM-CSF release|granzyme B release|IFNg release|IL-10 release|IL-17 release|IL-1b release|IL-2 release|IL-4 release|IL-5 release|IL-6 release|IL-8 release|TNFa release|tumor burden after challenge	HLA-A*02|HLA-A*02:01|HLA-A*02:06|HLA-A*02:07|HLA-A*02:09|HLA-A*0201|HLA-A0201|HLA-A2	Cited reference|MHC binding assay|T cell assay -Mismatched MHC molecules|T cell assay -Single MHC type present	Homo sapiens|Homo sapiens Caucasian|Mus musculus C57BL/6 HLA-A2.1/Kb Tg|Mus musculus HLA-A*0201/Db-human b2m Tg Db null b2m null (HHD-2)|Mus musculus HLA-A2/Kb Tg	Human gammaherpesvirus 4	Calis1|Chowell|EPIMHC|IEDB|IMMA2|MHCBN
Human	MHC-I	CLGHNHKEV	Positive	TRUE	IFNg release	HLA-A*02:01	MHC binding assay	Homo sapiens|Mus musculus HLA-A*0201 Tg NOD.HHD	Homo sapiens	IEDB
Human	MHC-I	CLGLLTMV	Positive	FALSE		HLA-A0201				Calis1
Human	MHC-I	CLGLSYDGL	Negative	FALSE		HLA-A*0201				MHCBN
Human	MHC-I	CLGVHVADL	Negative	FALSE	IFNg release	HLA class I	T cell assay -T cell subset identification	Homo sapiens	Human betaherpesvirus 5	IEDB
Human	MHC-I	CLIPTAMAF	Positive	FALSE	IFNg release	HLA-B*15:01	MHC binding assay|MHC binding prediction	Homo sapiens	Dengue virus	Chowell|IEDB
Human	MHC-I	CLIRLKPTL	Negative	FALSE	IFNg release	HLA-A*02:01	MHC binding prediction	Mus musculus HLA-A2.1 Tg H2-I null	Hepacivirus C	IEDB
Human	MHC-I	CLKMLLEKL	Negative	FALSE	IFNg release	HLA-A*02:01	MHC binding prediction	Homo sapiens		IEDB
Human	MHC-I	CLLDILDTAGL	Positive	FALSE		HLA-A*0201				MHCBN
Human	MHC-I	CLLESVYTA	Negative	FALSE	IFNg release	HLA class I	T cell assay -T cell subset identification	Homo sapiens	Human betaherpesvirus 5	IEDB
Human	MHC-I	CLLIRPLLL	Negative	FALSE	cytotoxicity	HLA-A*02:01	MHC binding assay	Mus musculus HLA-A*0201 Tg	Alphapapillomavirus 9	IEDB
Human	MHC-I	CLLPKMDSV	Positive	TRUE	cytotoxicity|IFNg release	HLA-A*02:01|HLA-A0201	MHC binding assay	Homo sapiens Caucasian	Human polyomavirus 1	Calis1|Chowell|IEDB
Human	MHC-I	CLLPKMDSVV	Positive	FALSE	cytotoxicity	HLA-A*02:01|HLA-A0201	Not determined	Homo sapiens		Calis1|Chowell|IEDB
Human	MHC-I	CLLQSLQQI	Negative	FALSE	cytotoxicity	HLA-A*02:01	MHC binding assay	Mus musculus C57BL/6 HLA-A2.1/Kb Tg	Influenza A virus	IEDB|IMMA2
Human	MHC-I	CLLSGTYIFA	Positive	FALSE	IFNg release	HLA-A*02:01|HLA-A0201	Cited reference	Homo sapiens		Calis1|Chowell|IEDB
Human	MHC-I	CLLTTSGVSA	Negative	FALSE	IFNg release	HLA-A*02:01	MHC binding assay	Homo sapiens		IEDB
Human	MHC-I	CLLWSFQTSA	Positive	FALSE		A2				TANTIGEN
Human	MHC-I	CLMMILPAA	Positive	TRUE	IFNg release	HLA-A*02:01|HLA-B*08:01	MHC binding assay|MHC binding prediction	Homo sapiens|Mus musculus C57BL/6 HLA-A*0201/Kb Tg|Mus musculus HLA-A*0201/Kb Tg	Dengue virus	IEDB
Human	MHC-I	CLMMILPAAL	Negative	FALSE	IFNg release	HLA-A*02:01	MHC binding prediction	Mus musculus HLA-A*0201/Kb Tg	Dengue virus	IEDB
Human	MHC-I	CLMMMLPATL	Positive	TRUE	IFNg release	HLA-A*02:01|HLA-B*08:01	MHC binding assay|MHC binding prediction	Homo sapiens|Mus musculus HLA-A*0201/Kb Tg	Dengue virus	Chowell|IEDB
Human	MHC-I	CLNEYHLFL	Positive	FALSE	cytotoxicity|IFNg release|IL-13 release|IL-4 release|IL-5 release	HLA-A*02:01	MHC binding assay	Homo sapiens		IEDB
Human	MHC-I	CLNGVCWTV	Positive	FALSE	IFNg release|IL-2 release	HLA-A*02:01	Cited reference	Homo sapiens	Hepacivirus C	IEDB
Human	MHC-I	CLNVSLADT	Negative	FALSE	IFNg release	HLA-A*02:01	MHC binding prediction	Homo sapiens		IEDB
Human	MHC-I	CLPACVYGL	Positive	TRUE	IFNg release	HLA-A*02:01|HLA-A*02:02|HLA-A*02:03|HLA-A*02:06|HLA-A*68:02	Cited reference|MHC binding assay|MHC binding prediction	Homo sapiens|Mus musculus HLA-A2.1 Tg	Influenza A virus	Chowell|IEDB
Human	MHC-I	CLQDLYHMK	Negative	FALSE	IFNg release	HLA-A*03:01|HLA-A*11:01|HLA-A*33:01|HLA-A*33:03|HLA-A*68:01	Not determined	Homo sapiens|Mus musculus C57BL/6 HLA-A*0201/Kb Tg X BALB/c	Vaccinia virus	IEDB
Human	MHC-I	CLQNALDIL	Positive	FALSE		HLA-A2				Chowell|IMMA2
Human	MHC-I	CLRRRVTRK	Negative	FALSE		HLA-A0301				Calis2
Human	MHC-I	CLSDVLYNT	Negative	FALSE	IFNg release	HLA class I	T cell assay -T cell subset identification	Homo sapiens	Human betaherpesvirus 5	IEDB
Human	MHC-I	CLSLLFLRR	Negative	FALSE	IFNg release	HLA-A*03:01|HLA-A*11:01|HLA-A*33:01|HLA-A*33:03|HLA-A*68:01	Not determined	Homo sapiens|Mus musculus C57BL/6 HLA-A*0201/Kb Tg X BALB/c	Vaccinia virus	IEDB
Human	MHC-I	CLTEYILWV	Positive	FALSE	cytotoxicity|IFNg release	HLA-A*02:01|HLA-A0201|HLA class I	Cited reference|MHC binding assay|MHC binding prediction|T cell assay -MHC subset identification|T cell assay -Single MHC type present	Homo sapiens|Mus musculus HLA-A*0201/Db-human b2m Tg (HHD)	Vaccinia virus	Calis1|Chowell|IEDB
Human	MHC-I	CLTFGRETV	Positive	FALSE		HLA-A2				Chowell
Human	MHC-I	CLTHPVTK	Positive	FALSE		HLA-A11				Chowell
Human	MHC-I	CLTKWMILA	Negative	FALSE		HLA-A*0201				EPIMHC
Human	MHC-I	CLTSTVQLV	Positive	TRUE		A*0201|A*0202|A*0203|A*0206|HLA-A*0201|HLA-A*0202|HLA-A*0203|HLA-A*0206|HLA-A2.1				EPIMHC|IMMA2|MHCBN|TANTIGEN
Human	MHC-I	CLVDYPYRL	Positive	FALSE		HLA-A2				Chowell
Human	MHC-I	CLVFPAPAKA	Positive	FALSE		HLA-A2				Chowell
Human	MHC-I	CLVFPAPAKAV	Positive	FALSE		HLA-A2				Chowell
Human	MHC-I	CLVPAATASL	Negative	FALSE	IFNg release	HLA-A*02:01	MHC binding assay	Homo sapiens		IEDB
Human	MHC-I	CLWPKTHTL	Positive	TRUE	cytotoxicity|IFNg release	HLA-A*02:01	MHC binding assay|MHC binding prediction	Mus musculus C57BL/6 HLA-A*0201/Kb Tg|Mus musculus C57BL/6 HLA-A2.1/Kb Tg	Dengue virus	Chowell|IEDB
Human	MHC-I	CLYGNVEKV	Positive	FALSE		A2				TANTIGEN
Human	MHC-I	CMAFTIPSI	Negative	FALSE	IFNg release	HLA-A*02:01	MHC binding assay	Mus musculus HLA-A*0201 Tg	Vaccinia virus	IEDB
Human	MHC-I	CMFNLDNDY	Negative	FALSE	IFNg release	HLA-A*01:01|HLA-A*26:01|HLA-A*29:02|HLA-A*30:02	Not determined	Homo sapiens	Vaccinia virus	IEDB
Human	MHC-I	CMHLLLEAV	Positive	FALSE		A*0201				TANTIGEN
Human	MHC-I	CMLTEFLHY	Positive	TRUE	IFNg release	HLA-A*01:01|HLA-A*26:01|HLA-A*29:02|HLA-A*30:02|HLA-A1|HLA-A2902	Not determined	Homo sapiens	Vaccinia virus	Calis1|Chowell|IEDB
Human	MHC-I	CMTWNQMNL	Positive	TRUE	IFNg release	A*2402|HLA-A*0201|HLA-A*24|HLA-A*24:02|HLA-A*2402	Cited reference|Not determined	Homo sapiens		Chowell|EPIMHC|IEDB|MHCBN|TANTIGEN
Human	MHC-I	CMVICLLSFI	Negative	FALSE	IFNg release	HLA-A*02:01	Not determined	Homo sapiens|Mus musculus C57BL/6 HLA-A*0201/Kb Tg X BALB/c	Vaccinia virus	IEDB
Human	MHC-I	CMYYFLHYY	Negative	FALSE	IFNg release	HLA-A*01:01|HLA-A*26:01|HLA-A*29:02|HLA-A*30:02	Not determined	Homo sapiens	Vaccinia virus	IEDB
Human	MHC-I	CMYYFLHYYI	Negative	FALSE	IFNg release	HLA-A*02:01	Not determined	Homo sapiens|Mus musculus C57BL/6 HLA-A*0201/Kb Tg X BALB/c	Vaccinia virus	IEDB
Human	MHC-I	CNLTSTWVMY	Positive	FALSE	IFNg release	HLA-A*30:02	MHC binding assay	Homo sapiens	Dengue virus	IEDB
Human	MHC-I	CNYSKFWYL	Negative	FALSE	IFNg release	HLA-A*02:01	Not determined	Mus musculus C57BL/6 HLA-A*0201/Kb Tg X BALB/c	Lymphocytic choriomeningitis mammarenavirus	IEDB
Human	MHC-I	CPASKKESV	Negative	FALSE	IFNg release	HLA-B*07:02|HLA-B*51:01|HLA-B*53:01|HLA-B*55:01	Not determined	Homo sapiens|Mus musculus C57BL/6 HLA-A*0201/Kb Tg X BALB/c	Vaccinia virus	IEDB
Human	MHC-I	CPEAIIEIL	Negative	FALSE	IFNg release	HLA-B*07:02|HLA-B*51:01|HLA-B*53:01|HLA-B*55:01	Not determined	Homo sapiens|Mus musculus C57BL/6 HLA-A*0201/Kb Tg X BALB/c	Vaccinia virus	IEDB
Human	MHC-I	CPGTYASRL	Positive	TRUE	IFNg release	HLA-B*07:02|HLA-B*51:01|HLA-B*53:01|HLA-B*55:01	Not determined	Homo sapiens|Mus musculus C57BL/6 HLA-A*0201/Kb Tg X BALB/c	Vaccinia virus	Chowell|IEDB
Human	MHC-I	CPIGENSPL	Positive	TRUE		HLA-B*07				MHCBN
Human	MHC-I	CPILSTINI	Negative	FALSE	IFNg release	HLA-B*07:02|HLA-B*51:01|HLA-B*53:01|HLA-B*55:01	Not determined	Homo sapiens|Mus musculus C57BL/6 HLA-A*0201/Kb Tg X BALB/c	Vaccinia virus	IEDB
Human	MHC-I	CPINYSLLASL	Negative	FALSE	cytotoxicity	HLA-B*35:01|HLA-B*3501	MHC binding assay	Mus musculus C3H/He HLA-B*3501 Tg	Primate T-lymphotropic virus 1	IEDB|MHCBN
Human	MHC-I	CPISGGLCSA	Positive	FALSE	cytotoxicity	HLA-B*54:01	T cell assay -Mismatched MHC molecules	Homo sapiens	Primate T-lymphotropic virus 1	Chowell|IEDB
Human	MHC-I	CPKDGQPSL	Positive	TRUE		HLA-B*0702|HLA-B*3501|HLA-B*51|HLA-B7				Chowell|EPIMHC
Human	MHC-I	CPKVSEEPIPI	Negative	FALSE		HLA-A*5101				MHCBN
Human	MHC-I	CPKVSFEPI	Negative	FALSE	IFNg release	HLA-A*5101|HLA-B*07:02|HLA-B*5101|HLA-B*5102|HLA-B*5103	Cited reference	Mus musculus HLA-B*0702/Kb Tg	Human immunodeficiency virus 1	EPIMHC|IEDB|MHCBN
Human	MHC-I	CPLERFAEL	Negative	FALSE		HLA-B*0702|HLA-B*3501|HLA-B*51|HLA-B*5301|HLA-B*5401				EPIMHC
Human	MHC-I	CPLHIISAF	Negative	FALSE	IFNg release	HLA-B*07:02|HLA-B*51:01|HLA-B*53:01|HLA-B*55:01	Not determined	Homo sapiens|Mus musculus C57BL/6 HLA-A*0201/Kb Tg X BALB/c	Vaccinia virus	IEDB
Human	MHC-I	CPLSKILL	Positive	FALSE		HLA-B8				Chowell
Human	MHC-I	CPLSLAAQLD	Negative	FALSE		HLA-Class I|allele undetermined				Chowell
Human	MHC-I	CPMLDEGV	Negative	FALSE	IFNg release	HLA-B*07:02	MHC binding prediction	Mus musculus IFNR null	Zika virus	IEDB
Human	MHC-I	CPMMMKRLM	Negative	FALSE	IFNg release	HLA-B*07:02|HLA-B*51:01|HLA-B*53:01|HLA-B*55:01	Not determined	Homo sapiens|Mus musculus C57BL/6 HLA-A*0201/Kb Tg X BALB/c	Vaccinia virus	IEDB
Human	MHC-I	CPNAECQPL	Negative	FALSE	IFNg release	HLA-B*07:02|HLA-B*51:01|HLA-B*53:01|HLA-B*55:01	Not determined	Homo sapiens|Mus musculus C57BL/6 HLA-A*0201/Kb Tg X BALB/c	Vaccinia virus	IEDB
Human	MHC-I	CPNLVSYSSY	Negative	FALSE	cytotoxicity	HLA-B*35:01|HLA-B*3501	MHC binding assay	Mus musculus C3H/He HLA-B*3501 Tg	Primate T-lymphotropic virus 1	EPIMHC|IEDB
Human	MHC-I	CPNLVSYSSYL	Negative	FALSE		HLA-B*3501				MHCBN
Human	MHC-I	CPNSSIVY	Positive	TRUE	IFNg release	B35|HLA-B35|HLA-B3501|HLA class I	T cell assay -T cell subset identification	Homo sapiens	Hepacivirus C	Calis1|Chowell|HCV|IEDB
Human	MHC-I	CPRQRSSRA	Negative	FALSE	IFNg release	HLA-B*07:02	MHC binding prediction	Homo sapiens		IEDB
Human	MHC-I	CPRRPAVAF	Positive	FALSE	IFNg release	HLA-B*07:02	MHC binding prediction	Homo sapiens	Human alphaherpesvirus 1	Chowell|IEDB
Human	MHC-I	CPRRYLHRL	Negative	FALSE	IFNg release	HLA-B*07:02|HLA-B*51:01|HLA-B*53:01|HLA-B*55:01	Not determined	Homo sapiens|Mus musculus C57BL/6 HLA-A*0201/Kb Tg X BALB/c	Vaccinia virus	IEDB
Human	MHC-I	CPSGHAVGI	Negative	FALSE	cytotoxicity	HLA-B*35:01|HLA-B*3501|HLA-B*5101|HLA-B*5102|HLA-B*5103	Not determined	Homo sapiens	Hepacivirus C	EPIMHC|IEDB|MHCBN
Human	MHC-I	CPTQGEAIL	Negative	FALSE	IFNg release	HLA-B*07:02	MHC binding prediction	Mus musculus HLA-B*0702 Tg	Dengue virus	IEDB
Human	MHC-I	CPTQGEATL	Positive	TRUE	IFNg release	HLA-B*07:02|HLA-B*35:01	MHC binding assay|MHC binding prediction	Homo sapiens|Mus musculus HLA-B*0702 Tg	Dengue virus	Chowell|IEDB
Human	MHC-I	CPTQGEAVL	Positive	FALSE	IFNg release	HLA-B*35:01|HLA-B3501	MHC binding prediction	Homo sapiens	Dengue virus	Calis2|Chowell|IEDB
Human	MHC-I	CPTQGEAYL	Negative	FALSE	IFNg release	HLA-B*07:02	MHC binding prediction	Mus musculus IFNR null	Zika virus	IEDB
Human	MHC-I	CPTQGEPSL	Positive	TRUE	IFNg release	HLA-B*07:02|HLA-B*53:01	MHC binding assay|MHC binding prediction	Homo sapiens|Mus musculus|Mus musculus C57BL/6 HLA-A*0201/Kb Tg|Mus musculus HLA-B*0702 Tg	Dengue virus	Chowell|IEDB
Human	MHC-I	CPYTGAVSSPY	Negative	FALSE	cytotoxicity	HLA-B*35:01|HLA-B*3501	MHC binding assay	Mus musculus C3H/He HLA-B*3501 Tg	Primate T-lymphotropic virus 1	IEDB|MHCBN
Human	MHC-I	CPYTSTMM	Negative	FALSE	IFNg release	HLA-B*07:02	MHC binding prediction	Mus musculus IFNR null	Zika virus	IEDB
Human	MHC-I	CQIVGGVYLL	Positive	FALSE		HLA-B60				MHCBN
Human	MHC-I	CQLAKTCPV	Positive	TRUE		A*0201|A*0202|A*0203|A*0206|HLA-B*08				EPIMHC|TANTIGEN
Human	MHC-I	CQLMYALEPR	Negative	FALSE	IFNg release	HLA-A*03:01|HLA-A*11:01|HLA-A*33:01|HLA-A*33:03|HLA-A*68:01	Not determined	Homo sapiens|Mus musculus C57BL/6 HLA-A*0201/Kb Tg X BALB/c	Vaccinia virus	IEDB
Human	MHC-I	CQLVLHQIL	Negative	FALSE	IFNg release	HLA-A*02:01	MHC binding prediction	Homo sapiens		IEDB
Human	MHC-I	CQNGACWTS	Positive	TRUE	cytotoxicity|IFNg release	HLA-A*02:01	Not determined	Homo sapiens	Hepacivirus C	Chowell|IEDB
Human	MHC-I	CQNILLSNA	Negative	FALSE	IFNg release	HLA-A*02:01	MHC binding prediction	Homo sapiens		IEDB
Human	MHC-I	CQTYKWETF	Positive	FALSE		HLA-B*08:01				Chowell
Human	MHC-I	CQWGRLWQL	Positive	FALSE		A2				IMMA2|TANTIGEN
Human	MHC-I	CQYLWEYYGV	Negative	FALSE	IFNg release	HLA-A*02:01	Not determined	Homo sapiens|Mus musculus C57BL/6 HLA-A*0201/Kb Tg X BALB/c	Vaccinia virus	IEDB
Human	MHC-I	CRAPRKKGC	Positive	FALSE		B14				HIV
Human	MHC-I	CRPLTDFDQGW	Positive	FALSE		B53|HLA-B53				Chowell|HCV
Human	MHC-I	CRVLCCYVL	Positive	FALSE	cytotoxicity|degranulation|GM-CSF release|granzyme B release|IFNg release|IL-2 release|proliferation|TNFa release	HLA-B*07|HLA-B*07:02|HLA-B7|HLA-C*07:02	Cited reference|MHC binding assay	Homo sapiens	Human betaherpesvirus 5	Chowell|EPIMHC|IEDB|MHCBN
Human	MHC-I	CRYQKSTEL	Positive	FALSE		HLA-B27				MHCBN
Human	MHC-I	CSAEWPTF	Positive	FALSE	IFNg release	HLA-B*46:01	Not determined	Homo sapiens		Chowell|IEDB
Human	MHC-I	CSANAIHLY	Negative	FALSE	IFNg release	HLA-A*01:01|HLA-A*30:02	Not determined	Homo sapiens	Vaccinia virus	IEDB
Human	MHC-I	CSAVPVDW	Positive	FALSE	IFNg release	HLA-B*58:01	Cited reference	Homo sapiens	Japanese encephalitis virus	IEDB
Human	MHC-I	CSCCSQYINY	Negative	FALSE	IFNg release	HLA-A*01:01|HLA-A*30:02	Not determined	Homo sapiens	Vaccinia virus	IEDB
Human	MHC-I	CSDHAALKS	Negative	FALSE	IFNg release	HLA-A*01:01	MHC binding prediction	Mus musculus IFNR null	Zika virus	IEDB
Human	MHC-I	CSHHFHELV	Negative	FALSE	IFNg release	HLA-A*01:01	MHC binding assay	Mus musculus	Dengue virus	IEDB
Human	MHC-I	CSKDESELY	Negative	FALSE	IFNg release	HLA-A*01:01|HLA-A*26:01|HLA-A*29:02|HLA-A*30:02	Not determined	Homo sapiens	Vaccinia virus	IEDB
Human	MHC-I	CSKHMDARY	Negative	FALSE	IFNg release	HLA-A*01:01|HLA-A*26:01|HLA-A*29:02|HLA-A*30:02	Not determined	Homo sapiens	Vaccinia virus	IEDB
Human	MHC-I	CSLIGTELY	Negative	FALSE	IFNg release	HLA-A*01:01|HLA-A*26:01|HLA-A*29:02|HLA-A*30:02	Not determined	Homo sapiens	Vaccinia virus	IEDB
Human	MHC-I	CSLYQLENYCN	Negative	FALSE	IFNg release	HLA-A*02:01	T cell assay -Mismatched MHC molecules	Mus musculus HLA-A*0201/Db-human b2m Tg Db null b2m null (HHD-2)		IEDB
Human	MHC-I	CSMENTRATK	Negative	FALSE	IFNg release|proliferation	HLA-A*11:01	MHC binding prediction	Homo sapiens	Human betaherpesvirus 5	IEDB
Human	MHC-I	CSNIQYGYK	Negative	FALSE	IFNg release	HLA-A*03:01|HLA-A*11:01|HLA-A*33:01|HLA-A*33:03|HLA-A*68:01	Not determined	Homo sapiens|Mus musculus C57BL/6 HLA-A*0201/Kb Tg X BALB/c	Vaccinia virus	IEDB
Human	MHC-I	CSRCLSLFY	Negative	FALSE	IFNg release	HLA-A*01:01|HLA-A*26:01|HLA-A*29:02|HLA-A*30:02	Not determined	Homo sapiens	Vaccinia virus	IEDB
[truncated: 68,544 more rows]
