# Supplementary material for: Quantitative Prediction of the Landscape of T Cell Epitope Immunogenicity in Sequence Space
Source: Front Immunol. 2019 Apr 16;10:827. doi: 10.3389/fimmu.2019.00827 (PMC6477061; doi:10.3389/fimmu.2019.00827)
Supplement: Supplementary file 4 [file Data_Sheet_3.csv]

MHCType	Type	Seed	FeatureID	Importance
MHCI	Asc	1	CPP_KESO980101_MAD_3	1
MHCI	Asc	1	CPP_BETM990101inv_Skew_8	0.7615670214217867
MHCI	Asc	1	CPP_VENM980101inv_Q10_8	0.5845286189815624
MHCI	Asc	1	CPP_MIYS990106_MAD_3	0.5748123859239544
MHCI	Asc	1	CPP_ZHAC000106_Kurt_4	0.49596749572941873
MHCI	Asc	1	Peptide_ContainK	0.4796034785851496
MHCI	Asc	1	CPP_BONM030101_SE_3	0.46663576475538704
MHCI	Asc	1	Peptide_ContainY	0.40870448480138344
MHCI	Asc	1	CPP_SKOJ000101_SE_3	0.4073234906429558
MHCI	Asc	1	CPP_KOLA930101_Kurt_3	0.4017635017639556
MHCI	Asc	1	CPP_BETM990101_Q90_3	0.38345442998759877
MHCI	Asc	1	PeptDesc_Z1_Min_3	0.369373652053429
MHCI	Asc	1	CPP_LIWA970101_Kurt_8	0.3588307586025855
MHCI	Asc	1	CPP_SIMK990102inv_MAD_3	0.35235588887143177
MHCI	Asc	1	CPP_KESO980102inv_Q10_8	0.3497662120019813
MHCI	Asc	1	CPP_BONM030101_Kurt_6	0.33604419676433595
MHCI	Asc	1	CPP_BONM030101inv_SE_3	0.33132046246012853
MHCI	Asc	1	CPP_BRYS930101_Kurt_5	0.32907761679000974
MHCI	Asc	1	CPP_BONM030102_Q90_3	0.32676193169597945
MHCI	Asc	1	PeptDesc_BLOSUM4_Max_3	0.32221332274910713
MHCI	Asc	1	CPP_VENM980101_Q90_8	0.3197839296287407
MHCI	Asc	1	CPP_MICC010101inv_SE_4	0.3105274615215013
MHCI	Asc	1	CPP_BETM990101inv_Kurt_8	0.30298184889648816
MHCI	Asc	1	PeptDesc_BLOSUM3_Max_3	0.30197394859168264
MHCI	Asc	1	CPP_BONM030103inv_Kurt_6	0.2864906271668826
MHCI	Asc	1	CPP_MICC010101_IQR_3	0.2846601942691503
MHCI	Asc	1	CPP_BONM030103inv_Skew_3	0.28217881316315846
MHCI	Asc	1	PeptDesc_KF7_Min_3	0.281969711540464
MHCI	Asc	1	CPP_ZHAC000104_Kurt_3	0.28056498940932817
MHCI	Asc	1	CPP_KESO980101_IQR_4	0.2800771570713372
MHCI	Asc	1	CPP_SIMK990102inv_Skew_3	0.27562188665167126
MHCI	Asc	1	CPP_ZHAC000106_Skew_8	0.27544614914657645
MHCI	Asc	1	CPP_TANS760101inv_IQR_4	0.2695916668391592
MHCI	Asc	1	CPP_KOLA930101_MAD_3	0.2668716820799174
MHCI	Asc	1	CPP_SKOJ000102_MAD_6	0.2634523657581956
MHCI	Asc	1	CPP_SIMK990104inv_Med_3	0.26005102286003257
MHCI	Asc	1	CPP_BETM990101inv_Kurt_5	0.258917142067476
MHCI	Asc	1	CPP_MIYS990106inv_Skew_8	0.2583360465703192
MHCI	Asc	1	PeptDesc_KF3_Max_3	0.2561250974882918
MHCI	Asc	1	PeptDesc_VHSE7_Min_3	0.2504550849618474
MHCI	Asc	1	PeptDesc_F4_Max_3	0.23805439250045438
MHCI	Asc	1	CPP_ZHAC000104_Kurt_7	0.23759242531356858
MHCI	Asc	1	CPP_MIYS990106_Kurt_8	0.23533487024582553
MHCI	Asc	1	CPP_MICC010101inv_SE_7	0.23475781148368577
MHCI	Asc	1	CPP_TOBD000102inv_Skew_8	0.232853165282371
MHCI	Asc	1	CPP_SKOJ000101inv_MAD_8	0.23162433037041236
MHCI	Asc	1	PeptDesc_BLOSUM7_Max_5	0.22969031942742169
MHCI	Asc	1	CPP_BONM030102_Kurt_8	0.22940231790718735
MHCI	Asc	1	CPP_BONM030101_Skew_8	0.22770228460392877
MHCI	Asc	1	CPP_SIMK990103_Kurt_3	0.22407054370075916
MHCI	Asc	1	CPP_VENM980101inv_MAD_3	0.22040798586229876
MHCI	Asc	1	CPP_LIWA970101_Kurt_7	0.21969318066634239
MHCI	Asc	1	CPP_BONM030102inv_Kurt_7	0.21779792792973146
MHCI	Asc	1	CPP_BONM030101_Kurt_4	0.21624676296828624
MHCI	Asc	1	PeptDesc_BLOSUM2_Max_3	0.21094757180677876
MHCI	Asc	1	CPP_SIMK990102_SE_8	0.2103745871671074
MHCI	Asc	1	PeptDesc_BLOSUM6_Max_6	0.20756669526383728
MHCI	Asc	1	CPP_SIMK990104_Skew_8	0.20752586614235
MHCI	Asc	1	CPP_TOBD000102inv_Kurt_8	0.2059892748590923
MHCI	Asc	1	CPP_BASU010101_Skew_3	0.20593415072728025
MHCI	Asc	1	Peptide_ContainE	0.20146396200901875
MHCI	Asc	1	PeptDesc_F1_Min_3	0.20114656424928654
MHCI	Asc	1	PeptDesc_VHSE1_Min_3	0.1951014447426053
MHCI	Asc	1	CPP_BONM030103_Kurt_3	0.19394955362489694
MHCI	Asc	1	CPP_SIMK990101_Kurt_6	0.19382752785937885
MHCI	Asc	1	CPP_SKOJ000102_MAD_5	0.19112499705884362
MHCI	Asc	1	CPP_MICC010101inv_Kurt_7	0.1909562682506767
MHCI	Asc	1	CPP_BASU010101inv_Skew_8	0.19037500382689349
MHCI	Asc	1	CPP_BRYS930101_MAD_3	0.19034713363467495
MHCI	Asc	1	PeptDesc_F5_Min_5	0.19002561851837338
MHCI	Asc	1	PeptDesc_VHSE7_Max_3	0.18918466650368712
MHCI	Asc	1	PeptDesc_KF6_Max_3	0.1871056078696804
MHCI	Asc	1	CPP_LIWA970101_Skew_6	0.18700472217910438
MHCI	Asc	1	CPP_BONM030103_Kurt_6	0.1838271629731797
MHCI	Asc	1	CPP_TOBD000102inv_Q10_3	0.18340908234358824
MHCI	Asc	1	CPP_SIMK990103_Skew_8	0.1832137212236328
MHCI	Asc	1	CPP_MIYS850102inv_Skew_3	0.17833453533531
MHCI	Asc	1	CPP_BASU010101inv_Kurt_6	0.1765187482997824
MHCI	Asc	1	CPP_ZHAC000104inv_Skew_7	0.17450263119098194
MHCI	Asc	1	PeptDesc_KF5_Min_6	0.17380401969620093
MHCI	Asc	1	CPP_MIYS850103inv_Kurt_3	0.1715265483059837
MHCI	Asc	1	CPP_SKOJ000102inv_Skew_5	0.1704834920185587
MHCI	Asc	1	CPP_MIYS990106_Skew_6	0.16788960643570522
MHCI	Asc	1	CPP_SKOJ000102inv_Kurt_3	0.1676014109288305
MHCI	Asc	1	CPP_TANS760101_IQR_4	0.1657780404505401
MHCI	Asc	1	CPP_BONM030103_Med_3	0.16336387387922705
MHCI	Asc	1	CPP_ZHAC000106_Kurt_6	0.16238544766241345
MHCI	Asc	1	CPP_KOLA930101_MAD_8	0.16203591592288988
MHCI	Asc	1	CPP_BONM030103_Kurt_4	0.16152620766803732
MHCI	Asc	1	CPP_SIMK990105_Kurt_8	0.16136155996566917
MHCI	Asc	1	CPP_KOLA930101_Kurt_8	0.15889892753792006
MHCI	Asc	1	CPP_MICC010101_Kurt_7	0.15875212111931292
MHCI	Asc	1	CPP_MIYS990106_Skew_7	0.15874933493133214
MHCI	Asc	1	CPP_THOP960101inv_Kurt_5	0.1586141603704171
MHCI	Asc	1	CPP_BONM030103inv_MAD_3	0.15825303934308887
MHCI	Asc	1	CPP_SIMK990104_Q90_3	0.15822955252469567
MHCI	Asc	1	CPP_SKOJ000101_Kurt_6	0.15755213548861524
MHCI	Asc	1	CPP_ZHAC000106_Kurt_8	0.15544433561860763
MHCI	Asc	1	CPP_VENM980101inv_Skew_3	0.15537273664052823
MHCI	Asc	1	CPP_TANS760101_Kurt_5	0.15482272840992367
MHCI	Asc	1	CPP_LIWA970101inv_Skew_6	0.15380418260197393
MHCI	Asc	1	CPP_ZHAC000104_Kurt_4	0.15308034552141891
MHCI	Asc	1	CPP_ZHAC000101_Skew_7	0.15275686932930127
MHCI	Asc	1	CPP_BONM030103_Kurt_8	0.1507748488671269
MHCI	Asc	1	CPP_MIRL960101_MAD_3	0.1506307621368273
MHCI	Asc	1	PeptDesc_KF9_Min_3	0.14908986136586616
MHCI	Asc	1	CPP_ZHAC000106_Kurt_5	0.1481304314334776
MHCI	Asc	1	PeptDesc_BLOSUM3_Min_3	0.14764645076144797
MHCI	Asc	1	CPP_TOBD000101_Kurt_8	0.14593642842451854
MHCI	Asc	1	CPP_ZHAC000101inv_MAD_3	0.14191788228182298
MHCI	Asc	1	CPP_BONM030101_Kurt_7	0.13817710118150617
MHCI	Asc	1	CPP_MOOG990101inv_Q90_3	0.13745046900679042
MHCI	Asc	1	CPP_KOLA930101_Q10_8	0.13592052006987104
MHCI	Asc	1	CPP_ZHAC000106_Kurt_7	0.13342468495575513
MHCI	Asc	1	CPP_MICC010101inv_Kurt_3	0.13240193667671454
MHCI	Asc	1	CPP_BRYS930101inv_Kurt_4	0.1318080289322816
MHCI	Asc	1	CPP_SIMK990102_Kurt_6	0.13028897496288674
MHCI	Asc	1	CPP_KESO980101_Kurt_5	0.12962347545535535
MHCI	Asc	1	CPP_TOBD000102inv_Skew_5	0.12882370028269882
MHCI	Asc	1	CPP_BRYS930101inv_Kurt_3	0.1283986968661873
MHCI	Asc	1	CPP_TANS760101_IQR_8	0.12630657325666336
MHCI	Asc	1	CPP_BONM030102inv_MAD_8	0.12625450539045893
MHCI	Asc	1	PeptDesc_VHSE4_Max_3	0.1259011863977968
MHCI	Asc	1	PeptDesc_KF7_Max_3	0.12582694892172716
MHCI	Asc	1	PeptDesc_VHSE5_Max_3	0.12331665391761702
MHCI	Asc	1	PeptDesc_F6_Max_5	0.12099558311042528
MHCI	Asc	1	CPP_BONM030102inv_Kurt_6	0.12043551482355157
MHCI	Asc	1	CPP_SIMK990101_Q90_3	0.1199003574233613
MHCI	Asc	1	CPP_ZHAC000106_Skew_5	0.1170490361173299
MHCI	Asc	1	CPP_BETM990101_Kurt_8	0.11648173747708777
MHCI	Asc	1	CPP_KESO980101inv_Q10_3	0.1162413795981903
MHCI	Asc	1	CPP_SKOJ000101_Kurt_4	0.11494905911549248
MHCI	Asc	1	CPP_MIYS990106inv_Kurt_8	0.11483873002738006
MHCI	Asc	1	CPP_MIYS990106_Kurt_7	0.11471281726398407
MHCI	Asc	1	PeptDesc_KF8_Max_5	0.1130465648615178
MHCI	Asc	1	CPP_BRYS930101inv_Skew_4	0.11268362577535013
MHCI	Asc	1	Peptide_ContainT	0.11222497910709942
MHCI	Asc	1	CPP_MICC010101inv_Skew_8	0.10942688866175496
MHCI	Asc	1	CPP_SKOJ000102inv_IQR_4	0.10691034308757036
MHCI	Asc	1	CPP_THOP960101_IQR_8	0.10667475082493504
MHCI	Asc	1	PeptDesc_VHSE3_Min_3	0.10646393867651788
MHCI	Asc	1	PeptDesc_ProtFP4_Max_3	0.10607441138952264
MHCI	Asc	1	CPP_SKOJ970101_Skew_3	0.10291803579160944
MHCI	Asc	1	CPP_TANS760101inv_SE_8	0.10286293311702298
MHCI	Asc	1	Peptide_ContainA	0.10225283756955858
MHCI	Asc	1	Peptide_ContainQ	0.10111941493419516
MHCI	Asc	1	CPP_ZHAC000101_Kurt_3	0.1006595820412695
MHCI	Asc	1	CPP_KOLA930101_Kurt_4	0.10039002905669248
MHCI	Asc	1	CPP_SIMK990104_Q10_3	0.09977923819700439
MHCI	Asc	1	PeptDesc_ProtFP8_Min_4	0.0985438328934246
MHCI	Asc	1	CPP_SIMK990105inv_Q90_6	0.09780883429059384
MHCI	Asc	1	PeptDesc_BLOSUM9_Min_3	0.09703297575966258
MHCI	Asc	1	CPP_KOLA930101inv_MAD_3	0.09618999019582923
MHCI	Asc	1	CPP_MICC010101inv_Q10_4	0.09580233278838073
MHCI	Asc	1	CPP_THOP960101inv_IQR_3	0.09545383374073271
MHCI	Asc	1	PeptDesc_BLOSUM8_Max_3	0.09441834119995851
MHCI	Asc	1	CPP_ZHAC000104_Kurt_5	0.09413000294789177
MHCI	Asc	1	CPP_SIMK990101_IQR_3	0.09407642707191571
MHCI	Asc	1	CPP_THOP960101_Q90_3	0.09404676213513002
MHCI	Asc	1	CPP_ZHAC000106_MAD_3	0.09396680689813668
MHCI	Asc	1	CPP_TANS760101inv_SD_3	0.09298708984331623
MHCI	Asc	1	PeptDesc_PP1_Min_5	0.09297453580536658
MHCI	Asc	1	PeptDesc_ProtFP7_Median_4	0.09192098102647599
MHCI	Asc	1	CPP_KESO980101inv_MAD_4	0.0916570846020696
MHCI	Asc	1	CPP_MOOG990101inv_Skew_3	0.09087244681838606
MHCI	Asc	1	CPP_ZHAC000104_Kurt_8	0.09078116670893756
MHCI	Asc	1	CPP_ZHAC000106inv_MAD_3	0.09025646356435223
MHCI	Asc	1	CPP_BASU010101_Q90_3	0.09009626037570809
MHCI	Asc	1	CPP_MIYS850102_MAD_3	0.09008006275027783
MHCI	Asc	1	PeptDesc_VHSE8_Max_3	0.08986075801031915
MHCI	Asc	1	CPP_BONM030103_MAD_3	0.08912665046085508
MHCI	Asc	1	CPP_BRYS930101inv_MAD_8	0.08790035795056934
MHCI	Asc	1	PeptDesc_ProtFP1_Min_4	0.08738941061903475
MHCI	Asc	1	CPP_ZHAC000106_Kurt_3	0.08727697071466398
MHCI	Asc	1	PeptDesc_ProtFP4_Min_3	0.08683649075839278
MHCI	Asc	1	CPP_TOBD000101_Skew_8	0.08551823858271745
MHCI	Asc	1	CPP_TANS760101inv_Skew_8	0.08551138040635876
MHCI	Asc	1	CPP_TOBD000102inv_IQR_8	0.08538517546380027
MHCI	Asc	1	CPP_SIMK990105inv_Q90_4	0.08480943458181726
MHCI	Asc	1	CPP_BONM030103_Kurt_7	0.0843954300694282
MHCI	Asc	1	CPP_MICC010101_Q90_3	0.08212450715127416
MHCI	Asc	1	CPP_SKOJ000102_Skew_4	0.08153369648813732
MHCI	Asc	1	CPP_BONM030102inv_Q10_3	0.08151499022650747
MHCI	Asc	1	CPP_SIMK990105inv_SE_8	0.08143176197918688
MHCI	Asc	1	PeptDesc_F4_Min_3	0.08140732807608513
MHCI	Asc	1	CPP_TOBD000102_Q90_3	0.0813263673329864
MHCI	Asc	1	CPP_BONM030102_Skew_4	0.08102663738093056
MHCI	Asc	1	CPP_BETM990101_MAD_3	0.08072057134784792
MHCI	Asc	1	CPP_SIMK990105inv_MAD_3	0.08031619673074913
MHCI	Asc	1	CPP_BASU010101inv_Skew_5	0.080017790595996
MHCI	Asc	1	CPP_BONM030101_Kurt_3	0.07983890715830735
MHCI	Asc	1	CPP_BONM030101_Kurt_8	0.07959360900170914
MHCI	Asc	1	CPP_BASU010101_Kurt_3	0.07928095115827136
MHCI	Asc	1	CPP_BETM990101inv_Skew_4	0.07810738827843569
MHCI	Asc	1	CPP_BETM990101inv_IQR_4	0.07752942742043917
MHCI	Asc	1	CPP_THOP960101_MAD_3	0.07655527818112402
MHCI	Asc	1	CPP_ZHAC000101inv_Skew_7	0.07598532710431338
MHCI	Asc	1	PeptDesc_KF10_Max_3	0.07579282002602988
MHCI	Asc	1	CPP_BASU010101_MAD_3	0.07566574394932606
MHCI	Asc	1	PeptDesc_KF1_Min_3	0.0749476757604362
MHCI	Asc	1	CPP_BETM990101inv_Q10_7	0.07488353255024509
MHCI	Asc	1	CPP_MIYS990107inv_Skew_3	0.07473406135124633
MHCI	Asc	1	CPP_THOP960101inv_Q10_3	0.0745286586463762
MHCI	Asc	1	CPP_SIMK990103inv_Q10_3	0.07430255110387207
MHCI	Asc	1	CPP_SIMK990105_Skew_8	0.07412554280135922
MHCI	Asc	1	CPP_SKOJ000101_MAD_5	0.07376215883693574
MHCI	Asc	1	CPP_VENM980101inv_Q90_3	0.07309681272425379
MHCI	Asc	1	CPP_ZHAC000101inv_Skew_8	0.07284218221719008
MHCI	Asc	1	CPP_MIYS990107_Kurt_6	0.07208867130496874
MHCI	Asc	1	CPP_SIMK990103inv_Skew_4	0.07194509748181806
MHCI	Asc	1	PeptDesc_ProtFP6_Min_3	0.07191216936011627
MHCI	Asc	1	CPP_SIMK990105_Kurt_6	0.07130132196016181
MHCI	Asc	1	CPP_MIYS990106_Kurt_6	0.06974947437949044
MHCI	Asc	1	CPP_TOBD000101inv_Q10_3	0.06958280790925982
MHCI	Asc	1	CPP_BONM030102_Kurt_3	0.0695184617107288
MHCI	Asc	1	CPP_KESO980102_Kurt_4	0.0687541264932828
MHCI	Asc	1	PeptDesc_BLOSUM1_Min_3	0.06868583585349064
MHCI	Asc	1	CPP_SIMK990105inv_Q90_5	0.06831889114578361
MHCI	Asc	1	CPP_MIYS960101_MAD_3	0.068165283784634
MHCI	Asc	1	CPP_THOP960101inv_Skew_3	0.06784300678113098
MHCI	Asc	1	CPP_SKOJ000101_Skew_4	0.06764399663501584
MHCI	Asc	1	CPP_KESO980102_Q10_3	0.06754036981227785
MHCI	Asc	1	CPP_ZHAC000101_Skew_3	0.06741799290428398
MHCI	Asc	1	CPP_MIYS990106_Skew_3	0.06673299843615325
MHCI	Asc	1	CPP_BONM030101inv_Skew_5	0.06638111548192933
MHCI	Asc	1	CPP_SIMK990105_IQR_3	0.06612314450923211
MHCI	Asc	1	CPP_KESO980102_SE_3	0.06611378917313028
MHCI	Asc	1	CPP_BASU010101inv_IQR_3	0.06604073900092461
MHCI	Asc	1	PeptDesc_Z5_Max_3	0.06562171065122151
MHCI	Asc	1	CPP_MIYS990106_Kurt_5	0.06529461798162864
MHCI	Asc	1	CPP_SIMK990101_Skew_5	0.06485239061130044
MHCI	Asc	1	CPP_SIMK990101_Skew_4	0.06425819899126027
MHCI	Asc	1	PeptDesc_KF10_Min_3	0.06392993997474303
MHCI	Asc	1	PeptDesc_ProtFP5_Max_6	0.06379215533926294
MHCI	Asc	1	PeptDesc_Z4_Min_3	0.06367444729711301
MHCI	Asc	1	CPP_BETM990101inv_Med_3	0.06353110818578268
MHCI	Asc	1	CPP_MIYS960102_Skew_4	0.06325223298207197
MHCI	Asc	1	CPP_KOLA930101inv_Kurt_6	0.06286352426410433
MHCI	Asc	1	CPP_TOBD000101inv_IQR_8	0.0628440274518626
MHCI	Asc	1	Peptide_ContainD	0.06260415184320846
MHCI	Asc	1	CPP_BONM030103inv_Skew_4	0.06250105061829822
MHCI	Asc	1	CPP_BONM030102inv_Kurt_4	0.06235978740015408
MHCI	Asc	1	CPP_KESO980101_Skew_3	0.06163383144060462
MHCI	Asc	1	CPP_SIMK990103inv_Kurt_3	0.061306301047315964
MHCI	Asc	1	CPP_MICC010101_Mean_8	0.06100739980899063
MHCI	Asc	1	CPP_BRYS930101_Q90_4	0.06096935956697734
MHCI	Asc	1	CPP_SKOJ000102_Kurt_3	0.06050838572422793
MHCI	Asc	1	PeptDesc_BLOSUM9_Max_3	0.060440913938794576
MHCI	Asc	1	CPP_ZHAC000101inv_Skew_3	0.06042396075383112
MHCI	Asc	1	CPP_KESO980101_Kurt_6	0.060251796065109456
MHCI	Asc	1	PeptDesc_Z4_Max_3	0.060163573084279255
MHCI	Asc	1	CPP_SIMK990104inv_Q10_3	0.06010757288784698
MHCI	Asc	1	CPP_MICC010101inv_MAD_3	0.05987847401373616
MHCI	Asc	1	CPP_BONM030102_Skew_3	0.05966166747718661
MHCI	Asc	1	CPP_BRYS930101_Q10_3	0.05957116968538945
MHCI	Asc	1	CPP_KESO980101_Kurt_4	0.059040899351613205
MHCI	Asc	1	CPP_SIMK990102inv_Kurt_4	0.058408782693799684
MHCI	Asc	1	CPP_MIYS960101inv_Kurt_4	0.05763735412436687
MHCI	Asc	1	CPP_BONM030101_Kurt_5	0.057282876265898924
MHCI	Asc	1	CPP_SIMK990105_Q10_3	0.05709528184502902
MHCI	Asc	1	CPP_ZHAC000104_Skew_4	0.05691866270029485
MHCI	Asc	1	CPP_SKOJ000101_Kurt_5	0.056881171057395555
MHCI	Asc	1	CPP_BONM030103_Kurt_5	0.056822541934333434
MHCI	Asc	1	CPP_LIWA970101inv_Skew_7	0.05664629126108012
MHCI	Asc	1	CPP_MIYS960101inv_MAD_3	0.05633756012011984
MHCI	Asc	1	CPP_ZHAC000101inv_Skew_4	0.05614637055329669
MHCI	Asc	1	CPP_LIWA970101_Skew_5	0.05604780013722215
MHCI	Asc	1	CPP_BONM030102_IQR_3	0.05601769589185229
MHCI	Asc	1	PeptDesc_KF3_Min_3	0.05600640169237532
MHCI	Asc	1	PeptDesc_ProtFP6_Max_3	0.055339964444209466
MHCI	Asc	1	CPP_MIRL960101_Skew_8	0.05504213902019027
MHCI	Asc	1	CPP_TANS760101_Kurt_4	0.05480857652949433
MHCI	Asc	1	CPP_SIMK990102_MAD_4	0.05462883080364421
MHCI	Asc	1	CPP_BONM030101inv_Skew_4	0.054201244782000224
MHCI	Asc	1	CPP_MIYS990106_Kurt_3	0.05415621341694103
MHCI	Asc	1	CPP_BETM990101_Kurt_4	0.05389729376511505
MHCI	Asc	1	CPP_KESO980101inv_Kurt_4	0.05387733512871427
MHCI	Asc	1	CPP_BONM030101_IQR_4	0.05374108493617973
MHCI	Asc	1	CPP_LIWA970101_Kurt_3	0.05358497486633457
MHCI	Asc	1	CPP_ZHAC000106_Skew_4	0.053439326674820806
MHCI	Asc	1	PeptDesc_MSWHIM2_Max_3	0.0532204521456618
MHCI	Asc	1	CPP_BRYS930101_Skew_5	0.05310133466039195
MHCI	Asc	1	CPP_BETM990101inv_Kurt_3	0.05276983061895723
MHCI	Asc	1	CPP_KESO980101inv_Kurt_6	0.052679904109399114
MHCI	Asc	1	CPP_SIMK990102_Kurt_7	0.05253572776263802
MHCI	Asc	1	CPP_BONM030102inv_Skew_3	0.05231239504481591
MHCI	Asc	1	CPP_MIYS960102inv_Kurt_3	0.05217493636797103
MHCI	Asc	1	PeptDesc_pI_Max_3	0.05170205662644604
MHCI	Asc	1	CPP_TANS760101_Skew_7	0.05164924623544169
MHCI	Asc	1	CPP_SIMK990101inv_Q10_3	0.05145852681571965
MHCI	Asc	1	CPP_SKOJ970101inv_Skew_3	0.0514535432668153
MHCI	Asc	1	Peptide_ContainW	0.051036075195884045
MHCI	Asc	1	CPP_KOLA930101inv_Q90_4	0.05095855798763003
MHCI	Asc	1	PeptDesc_KF6_Min_3	0.05095110524893857
MHCI	Asc	1	CPP_MIYS960102_Skew_5	0.05078935396597666
MHCI	Asc	1	CPP_MIRL960101inv_MAD_3	0.05051058209045237
MHCI	Asc	1	CPP_SKOJ000102_Skew_5	0.050426621532167266
MHCI	Asc	1	CPP_BRYS930101inv_IQR_4	0.05042487889787742
MHCI	Asc	1	CPP_SKOJ970101_Skew_5	0.05028860501420358
MHCI	Asc	1	CPP_MIYS850102inv_IQR_3	0.05028838560962674
MHCI	Asc	1	PeptDesc_Hydrophobicity_Min_3	0.05015992597366529
MHCI	Asc	1	CPP_SIMK990105_Kurt_7	0.050120840614986624
MHCI	Asc	1	CPP_BONM030102inv_Kurt_8	0.0498591133677567
MHCI	Asc	1	CPP_SIMK990101_Skew_3	0.04975685872319164
MHCI	Asc	1	CPP_SIMK990105_Skew_5	0.049614050231895225
MHCI	Asc	1	CPP_BONM030102inv_Skew_4	0.04937056027988856
MHCI	Asc	1	CPP_TOBD000102inv_Kurt_4	0.04925680010434674
MHCI	Asc	1	CPP_SKOJ970101inv_IQR_3	0.049097112443850774
MHCI	Asc	1	CPP_BONM030103inv_Kurt_5	0.04909121663638809
MHCI	Asc	1	CPP_KESO980102inv_MAD_3	0.04874385824838848
MHCI	Asc	1	CPP_MIYS990106_Kurt_4	0.04869531082691534
MHCI	Asc	1	CPP_MOOG990101_Kurt_8	0.048618358038844255
MHCI	Asc	1	CPP_SIMK990102_Kurt_5	0.048568466147757706
MHCI	Asc	1	CPP_KESO980101inv_Kurt_5	0.04849717416285187
MHCI	Asc	1	CPP_SKOJ000101inv_Kurt_4	0.0482519159701495
MHCI	Asc	1	CPP_ZHAC000101inv_Skew_5	0.04820011219922641
MHCI	Asc	1	CPP_MIYS960102_Q90_3	0.04819653203600626
MHCI	Asc	1	CPP_ZHAC000106inv_Skew_3	0.048017320299297686
MHCI	Asc	1	CPP_TOBD000102_Skew_4	0.047984454212644294
MHCI	Asc	1	CPP_MIRL960101inv_Skew_3	0.04790522803023686
MHCI	Asc	1	CPP_MIYS960102_Kurt_7	0.047900489919964595
MHCI	Asc	1	CPP_MIYS850102_Skew_3	0.04780577030222078
MHCI	Asc	1	CPP_SKOJ970101_Skew_4	0.047801233805995526
MHCI	Asc	1	CPP_MIYS850103inv_Kurt_8	0.04739665373493074
MHCI	Asc	1	CPP_BRYS930101inv_IQR_3	0.047338987854731465
MHCI	Asc	1	CPP_TANS760101inv_IQR_3	0.047270430176788863
MHCI	Asc	1	CPP_MICC010101inv_Skew_7	0.04725279930446884
MHCI	Asc	1	CPP_VENM980101_Skew_5	0.04716147022453921
MHCI	Asc	1	CPP_ZHAC000101_Kurt_4	0.047137774064568365
MHCI	Asc	1	PeptDesc_BLOSUM5_Min_3	0.04695470703558275
MHCI	Asc	1	CPP_BONM030102inv_MAD_4	0.04685507638127234
MHCI	Asc	1	PeptDesc_VHSE8_Min_3	0.046750423672182004
MHCI	Asc	1	CPP_ZHAC000101inv_Skew_6	0.04673526062493078
MHCI	Asc	1	CPP_KESO980101inv_IQR_3	0.04673176053726054
MHCI	Asc	1	CPP_MIYS990107_Kurt_5	0.04667011643432099
MHCI	Asc	1	CPP_BETM990101_Kurt_3	0.046496088837924825
MHCI	Asc	1	CPP_THOP960101_Skew_4	0.046238758823930116
MHCI	Asc	1	CPP_BONM030103inv_Skew_8	0.046172956900342906
MHCI	Asc	1	CPP_ZHAC000104inv_Skew_3	0.046118459153012985
MHCI	Asc	1	CPP_MICC010101_Q10_8	0.04523914250100725
MHCI	Asc	1	CPP_MIYS990106inv_Skew_5	0.045064370890233706
MHCI	Asc	1	PeptDesc_Hydrophobicity_Min_7	0.045002914621040994
MHCI	Asc	1	CPP_TOBD000101_Kurt_7	0.044881099604992765
MHCI	Asc	1	CPP_MOOG990101inv_Kurt_8	0.04467636924634973
MHCI	Asc	1	CPP_TOBD000101inv_MAD_3	0.04466026623211663
MHCI	Asc	1	CPP_BRYS930101_Skew_8	0.04465432950373583
MHCI	Asc	1	CPP_MIYS990106inv_Kurt_4	0.04463409236889862
MHCI	Asc	1	CPP_LIWA970101_Kurt_6	0.044472957525441635
MHCI	Asc	1	CPP_MOOG990101_SE_4	0.044329790957167714
MHCI	Asc	1	CPP_SIMK990103_IQR_4	0.04424944730922872
MHCI	Asc	1	CPP_TOBD000101_Q90_3	0.04401602872366742
MHCI	Asc	1	CPP_BASU010101_Skew_5	0.04376547959335062
MHCI	Asc	1	CPP_ZHAC000106inv_Kurt_3	0.043736574187935987
MHCI	Asc	1	CPP_SKOJ000101inv_Skew_4	0.043712867905448864
MHCI	Asc	1	CPP_SIMK990101inv_Kurt_8	0.04368462867358537
MHCI	Asc	1	CPP_SKOJ000102_MAD_3	0.043564697875626536
MHCI	Asc	1	CPP_ZHAC000101inv_Kurt_4	0.04343406635060896
MHCI	Asc	1	CPP_MIRL960101_Kurt_8	0.04315029625308245
MHCI	Asc	1	CPP_MOOG990101inv_Skew_5	0.04312622936759631
MHCI	Asc	1	CPP_SKOJ000102_Kurt_4	0.04303312512256538
MHCI	Asc	1	CPP_MIYS960101inv_Kurt_6	0.04295524220299665
MHCI	Asc	1	PeptDesc_MSWHIM3_Min_4	0.0429013681259721
MHCI	Asc	1	CPP_BONM030102inv_Kurt_5	0.04287015857717426
MHCI	Asc	1	CPP_ZHAC000104inv_Skew_4	0.042752808340141196
MHCI	Asc	1	CPP_ZHAC000104inv_Skew_8	0.04260026562915774
MHCI	Asc	1	CPP_KESO980101inv_Kurt_3	0.04248894439505553
MHCI	Asc	1	CPP_SIMK990103_Kurt_4	0.042460140817522696
MHCI	Asc	1	CPP_SKOJ970101_Kurt_4	0.042370374857007474
MHCI	Asc	1	CPP_TANS760101inv_Skew_5	0.04225333441676813
MHCI	Asc	1	CPP_VENM980101inv_Kurt_3	0.04216811833331219
MHCI	Asc	1	CPP_BONM030102_Kurt_5	0.042079262621373396
MHCI	Asc	1	CPP_MIYS850102_Kurt_4	0.04191188200893162
MHCI	Asc	1	CPP_LIWA970101_Skew_7	0.04170322469818296
MHCI	Asc	1	CPP_BASU010101inv_Kurt_3	0.041599180296566535
MHCI	Asc	1	CPP_BONM030103inv_Kurt_4	0.04137572968935468
MHCI	Asc	1	CPP_MOOG990101inv_Skew_8	0.04129949562282923
MHCI	Asc	1	CPP_TOBD000102_IQR_4	0.041202701873838996
MHCI	Asc	1	CPP_MIYS960101_Skew_4	0.041157088059021754
MHCI	Asc	1	CPP_SKOJ000101inv_Kurt_5	0.04115708080617277
MHCI	Asc	1	CPP_MICC010101inv_Skew_6	0.04072497446859011
MHCI	Asc	1	CPP_SKOJ000102_MAD_4	0.040684050923492476
MHCI	Asc	1	CPP_ZHAC000106inv_Skew_4	0.040571474706702054
MHCI	Asc	1	CPP_LIWA970101_Skew_8	0.04047527016490527
MHCI	Asc	1	CPP_SKOJ000102_Kurt_7	0.04038945129300824
MHCI	Asc	1	CPP_VENM980101inv_Kurt_4	0.04037620947368911
MHCI	Asc	1	CPP_SKOJ000102inv_IQR_3	0.04035331931259996
MHCI	Asc	1	CPP_BASU010101inv_Kurt_4	0.04032056798087024
MHCI	Asc	1	CPP_SKOJ000101inv_IQR_3	0.040021279385119006
MHCI	Asc	1	CPP_BASU010101_Skew_4	0.039893382241136574
MHCI	Asc	1	CPP_SIMK990101_Kurt_3	0.03976878551626804
MHCI	Asc	1	CPP_SIMK990104_MAD_3	0.039540536317051615
MHCI	Asc	1	CPP_ZHAC000101_Kurt_8	0.03949940765573385
MHCI	Asc	1	CPP_ZHAC000101_Skew_6	0.03942584306961357
MHCI	Asc	1	CPP_SKOJ000102inv_Kurt_4	0.03909867265449893
MHCI	Asc	1	CPP_MOOG990101_Skew_4	0.0390940032009411
MHCI	Asc	1	CPP_VENM980101_Kurt_5	0.03900857449783124
MHCI	Asc	1	CPP_BONM030101_MAD_8	0.038938494769007
MHCI	Asc	1	CPP_BONM030101inv_MAD_5	0.038798252903833735
MHCI	Asc	1	PeptDesc_BLOSUM1_Max_3	0.038617701201309404
MHCI	Asc	1	CPP_ZHAC000101_Skew_8	0.03857304525840884
MHCI	Asc	1	CPP_MIYS960102_Skew_3	0.03853421471120722
MHCI	Asc	1	CPP_TANS760101_Skew_3	0.038493094903441265
MHCI	Asc	1	CPP_TOBD000101_Skew_3	0.03842724754692756
MHCI	Asc	1	CPP_THOP960101_Skew_8	0.038343889870853194
MHCI	Asc	1	CPP_BONM030101_IQR_3	0.03827116220767978
MHCI	Asc	1	CPP_TANS760101inv_Skew_4	0.038246532336867096
MHCI	Asc	1	PeptDesc_AliphaticIndex_Min_4	0.038163093400515685
MHCI	Asc	1	CPP_SIMK990102_MAD_3	0.03815784558745496
MHCI	Asc	1	CPP_SIMK990103_Skew_5	0.03808876765782644
MHCI	Asc	1	CPP_MOOG990101_Skew_8	0.03806720907563389
MHCI	Asc	1	CPP_TANS760101_Skew_4	0.038011457743381966
MHCI	Asc	1	CPP_LIWA970101_Kurt_5	0.037929052422994866
MHCI	Asc	1	CPP_ZHAC000106inv_Skew_7	0.037701906840918634
MHCI	Asc	1	CPP_LIWA970101inv_Skew_8	0.037658668513209384
MHCI	Asc	1	CPP_BRYS930101_Kurt_3	0.03760543083811261
MHCI	Asc	1	CPP_SIMK990103_Kurt_6	0.037582001666367326
MHCI	Asc	1	CPP_KOLA930101_Skew_8	0.037527673696892354
MHCI	Asc	1	CPP_ZHAC000101_Kurt_7	0.03747667379742786
MHCI	Asc	1	CPP_ZHAC000104_Skew_8	0.03721866882901959
MHCI	Asc	1	CPP_ZHAC000106inv_Skew_8	0.037120533128153624
MHCI	Asc	1	CPP_KOLA930101inv_Kurt_3	0.037119612567919874
MHCI	Asc	1	CPP_SKOJ970101_Skew_8	0.037118136047899764
MHCI	Asc	1	CPP_MOOG990101inv_SE_3	0.03683784481595897
MHCI	Asc	1	CPP_BONM030102_Kurt_6	0.03678108878963975
MHCI	Asc	1	CPP_MIYS850102_Skew_5	0.03635619392205268
MHCI	Asc	1	CPP_TANS760101_Skew_8	0.036310369020099695
MHCI	Asc	1	CPP_BONM030101inv_Kurt_5	0.036247905800785934
MHCI	Asc	1	CPP_MIYS850103_Kurt_3	0.0362116874209348
MHCI	Asc	1	CPP_KESO980101_Kurt_7	0.036065793774505604
MHCI	Asc	1	CPP_TANS760101inv_Kurt_6	0.03591962660148737
MHCI	Asc	1	CPP_SIMK990105_Kurt_5	0.035891664480737766
MHCI	Asc	1	CPP_BASU010101_Kurt_7	0.03586691486707206
MHCI	Asc	1	CPP_TOBD000101inv_Kurt_4	0.03567206303837893
MHCI	Asc	1	CPP_TANS760101inv_Skew_3	0.0355781636886194
MHCI	Asc	1	CPP_SKOJ970101_MAD_4	0.03529766077089511
MHCI	Asc	1	CPP_ZHAC000106inv_Kurt_6	0.03528424214097957
MHCI	Asc	1	CPP_TANS760101_IQR_6	0.035271081172094855
MHCI	Asc	1	CPP_VENM980101_Kurt_4	0.03505348615837615
MHCI	Asc	1	CPP_SKOJ970101_Kurt_7	0.034918452374308476
MHCI	Asc	1	CPP_BONM030103_Skew_8	0.034899865081160365
MHCI	Asc	1	CPP_KESO980101_Skew_6	0.034872199830881086
MHCI	Asc	1	CPP_BONM030103inv_Kurt_8	0.03485349705385775
MHCI	Asc	1	CPP_KESO980101inv_Skew_4	0.034776180102162636
MHCI	Asc	1	CPP_BRYS930101inv_Skew_7	0.03473842707967666
MHCI	Asc	1	CPP_LIWA970101inv_Kurt_7	0.034665203754162634
MHCI	Asc	1	CPP_THOP960101_Kurt_8	0.03465102998884487
MHCI	Asc	1	CPP_KESO980101_Skew_5	0.034454574633253444
MHCI	Asc	1	CPP_SKOJ000102inv_Skew_8	0.034445162288942455
MHCI	Asc	1	CPP_BASU010101_Kurt_6	0.03438624578517719
MHCI	Asc	1	CPP_VENM980101_Kurt_3	0.03437562018980204
MHCI	Asc	1	CPP_LIWA970101_Kurt_4	0.034334937624232245
MHCI	Asc	1	CPP_BASU010101_Skew_7	0.03429929758505865
MHCI	Asc	1	CPP_MIYS960101_Skew_3	0.03427061863821027
MHCI	Asc	1	CPP_SIMK990105inv_Kurt_8	0.034130070775358796
MHCI	Asc	1	CPP_KESO980101_Kurt_3	0.034089259760255716
MHCI	Asc	1	CPP_MICC010101inv_Kurt_6	0.03405222630999096
MHCI	Asc	1	PeptDesc_Charge_Median_3	0.03405015623229989
MHCI	Asc	1	CPP_TOBD000101_IQR_4	0.033944740867931006
MHCI	Asc	1	CPP_VENM980101_Kurt_6	0.03381092974605494
MHCI	Asc	1	CPP_TANS760101_Skew_6	0.033696085681689476
MHCI	Asc	1	CPP_THOP960101inv_Kurt_8	0.033609657853971645
MHCI	Asc	1	CPP_KOLA930101_Kurt_5	0.03347279427724106
MHCI	Asc	1	CPP_KESO980101_Skew_4	0.03329239456520947
MHCI	Asc	1	CPP_MIYS850102_Skew_8	0.0331857746378956
MHCI	Asc	1	CPP_MIYS850103_Skew_3	0.03311012056255513
MHCI	Asc	1	CPP_SKOJ000101inv_IQR_4	0.03296713980141876
MHCI	Asc	1	CPP_TOBD000102inv_Skew_4	0.032890314725847754
MHCI	Asc	1	CPP_ZHAC000104inv_Skew_6	0.03285401656518699
MHCI	Asc	1	PeptDesc_MSWHIM1_Min_3	0.03284524987675247
MHCI	Asc	1	CPP_MOOG990101_Kurt_4	0.0327917361574292
MHCI	Asc	1	CPP_TANS760101inv_Skew_6	0.03278898804421483
MHCI	Asc	1	CPP_SIMK990105_Kurt_3	0.03278722595965865
MHCI	Asc	1	CPP_BONM030103inv_Kurt_3	0.03261656660480366
MHCI	Asc	1	CPP_BETM990101inv_Skew_3	0.0326081232291765
MHCI	Asc	1	CPP_SIMK990103_Skew_3	0.03256798778589156
MHCI	Asc	1	CPP_BONM030101inv_Kurt_8	0.03245703680083143
MHCI	Asc	1	CPP_TANS760101inv_MAD_5	0.03240288556387339
MHCI	Asc	1	CPP_BONM030101inv_MAD_4	0.03212539517684775
MHCI	Asc	1	PeptDesc_KF9_Max_3	0.03203753002859525
MHCI	Asc	1	CPP_TOBD000101inv_Skew_4	0.031715330798602545
MHCI	Asc	1	CPP_BASU010101_Kurt_8	0.03167701856851261
MHCI	Asc	1	CPP_BETM990101_Kurt_5	0.03166104295100567
MHCI	Asc	1	CPP_MIYS850103_Kurt_6	0.03150301108172278
MHCI	Asc	1	CPP_SIMK990103inv_Kurt_8	0.031462383030183685
MHCI	Asc	1	CPP_KOLA930101inv_Skew_8	0.03139259156254159
MHCI	Asc	1	CPP_BONM030103inv_Skew_5	0.03123756243923209
MHCI	Asc	1	CPP_MOOG990101_Kurt_6	0.03111564935134077
MHCI	Asc	1	CPP_BONM030103inv_MAD_4	0.031048128810462587
MHCI	Asc	1	CPP_TOBD000102inv_IQR_3	0.0310152829336618
MHCI	Asc	1	CPP_LIWA970101inv_Skew_3	0.03097257831722144
MHCI	Asc	1	CPP_SIMK990102_Kurt_8	0.030939543442624274
MHCI	Asc	1	CPP_SIMK990101_Kurt_4	0.030839149145200143
MHCI	Asc	1	CPP_SKOJ970101inv_MAD_4	0.030723338144416506
MHCI	Asc	1	CPP_BASU010101inv_Kurt_8	0.03068710807737916
MHCI	Asc	1	CPP_MIYS990107_Kurt_3	0.03052736642910937
MHCI	Asc	1	CPP_BASU010101_Skew_8	0.030512814399466282
MHCI	Asc	1	CPP_SIMK990103_Skew_4	0.030502693517539266
MHCI	Asc	1	CPP_THOP960101inv_Kurt_6	0.030486335234884473
MHCI	Asc	1	CPP_BASU010101_Kurt_4	0.030397210066669393
MHCI	Asc	1	CPP_BETM990101_Kurt_7	0.030185791299927208
MHCI	Asc	1	CPP_THOP960101inv_Kurt_3	0.0301763625890614
MHCI	Asc	1	CPP_KESO980102inv_Skew_8	0.030169233386833284
MHCI	Asc	1	CPP_MIYS850103_Kurt_4	0.030146733615240225
MHCI	Asc	1	CPP_KESO980101inv_Skew_5	0.030122513745244887
MHCI	Asc	1	Peptide_ContainG	0.030053027910014175
MHCI	Asc	1	CPP_TANS760101_Kurt_7	0.02993902085632754
MHCI	Asc	1	CPP_TOBD000102inv_IQR_4	0.02978870517824844
MHCI	Asc	1	CPP_TOBD000101_Kurt_3	0.02972683183763575
MHCI	Asc	1	CPP_ZHAC000101inv_Kurt_6	0.029651622603309
MHCI	Asc	1	CPP_MIRL960101inv_Skew_8	0.02962650531200012
MHCI	Asc	1	CPP_TANS760101_Skew_5	0.029456731996233106
MHCI	Asc	1	CPP_ZHAC000101_Skew_5	0.0294368719998876
MHCI	Asc	1	CPP_SKOJ970101_Kurt_5	0.029266572238230176
MHCI	Asc	1	CPP_MOOG990101inv_Kurt_5	0.02912500469117805
MHCI	Asc	1	CPP_MOOG990101_Kurt_3	0.029013525332790228
MHCI	Asc	1	CPP_SIMK990104inv_Skew_4	0.029006892839123624
MHCI	Asc	1	CPP_KESO980102_Kurt_7	0.02900363341539531
MHCI	Asc	1	CPP_MIYS960101_Kurt_5	0.028907303432288048
MHCI	Asc	1	CPP_SKOJ000101_MAD_4	0.02888567253096238
MHCI	Asc	1	CPP_TOBD000101_Kurt_4	0.028858687550011877
MHCI	Asc	1	CPP_SKOJ970101_MAD_3	0.02859821542791624
MHCI	Asc	1	CPP_MIYS990106inv_Kurt_3	0.02844989252321709
MHCI	Asc	1	CPP_KESO980102_Skew_8	0.028442568547487224
MHCI	Asc	1	CPP_MIYS960101_Kurt_6	0.02840587601153862
MHCI	Asc	1	CPP_BONM030102_Kurt_7	0.02800963773645432
MHCI	Asc	1	CPP_ZHAC000101inv_Kurt_7	0.027996562830697524
MHCI	Asc	1	CPP_BONM030101inv_IQR_3	0.027826578180928707
MHCI	Asc	1	CPP_BASU010101inv_Kurt_7	0.027733269717583164
MHCI	Asc	1	CPP_ZHAC000104inv_Kurt_3	0.027488450168401794
MHCI	Asc	1	CPP_ZHAC000104inv_Kurt_6	0.027430956260123332
MHCI	Asc	1	CPP_MIYS850103_Kurt_5	0.027427313032109157
MHCI	Asc	1	CPP_VENM980101_Skew_8	0.02739813423067091
MHCI	Asc	1	CPP_MOOG990101_MAD_3	0.027329493390445065
MHCI	Asc	1	CPP_KESO980101inv_Skew_7	0.02724618907519876
MHCI	Asc	1	CPP_MOOG990101_Skew_5	0.027070070382132164
MHCI	Asc	1	CPP_MIYS990106_Skew_4	0.026996446031282317
MHCI	Asc	1	CPP_THOP960101_Kurt_3	0.026984833352510767
MHCI	Asc	1	CPP_ZHAC000101_Skew_4	0.026981133673560788
MHCI	Asc	1	CPP_KESO980101_Skew_7	0.026977132123972493
MHCI	Asc	1	CPP_BONM030101inv_Skew_8	0.02688075098276262
MHCI	Asc	1	CPP_SIMK990103_Kurt_5	0.02683587307847491
MHCI	Asc	1	CPP_MIYS850102_Skew_6	0.02682441919190215
MHCI	Asc	1	CPP_MIYS960101inv_Kurt_3	0.026797847607352567
MHCI	Asc	1	CPP_KESO980101_Skew_8	0.026792979247647054
MHCI	Asc	1	CPP_ZHAC000101inv_Kurt_8	0.02647850748195357
MHCI	Asc	1	CPP_VENM980101inv_Kurt_8	0.026427562605651236
MHCI	Asc	1	CPP_THOP960101inv_Skew_4	0.026287307759791094
MHCI	Asc	1	CPP_SIMK990103_Kurt_8	0.026281149500593712
MHCI	Asc	1	CPP_BONM030101inv_Kurt_3	0.026235282374644658
MHCI	Asc	1	CPP_SIMK990104_Kurt_4	0.026163709796084803
MHCI	Asc	1	CPP_MIRL960101_Kurt_7	0.02607405108472413
MHCI	Asc	1	CPP_THOP960101inv_Kurt_7	0.026034427356686093
MHCI	Asc	1	CPP_TOBD000102_Skew_3	0.025980667833120023
MHCI	Asc	1	CPP_SIMK990104_Skew_3	0.025678179586050405
MHCI	Asc	1	PeptDesc_Instability_Min_5	0.025657979869857586
MHCI	Asc	1	CPP_SKOJ970101_Kurt_8	0.025592093312038815
MHCI	Asc	1	CPP_TOBD000101_Kurt_5	0.025556055924280143
MHCI	Asc	1	CPP_KESO980102_Kurt_8	0.025553721843671866
MHCI	Asc	1	CPP_MIRL960101_Skew_4	0.025530785561924948
MHCI	Asc	1	CPP_BETM990101_Skew_8	0.025436775691776665
MHCI	Asc	1	CPP_KESO980101inv_Kurt_8	0.025415603141944805
MHCI	Asc	1	CPP_ZHAC000106inv_Skew_6	0.02532670410503694
MHCI	Asc	1	CPP_BONM030102inv_Kurt_3	0.025250252125671196
MHCI	Asc	1	CPP_THOP960101_Kurt_7	0.0251594992207553
MHCI	Asc	1	CPP_VENM980101_Kurt_8	0.024949625447789593
MHCI	Asc	1	CPP_MIYS990107inv_Kurt_8	0.024747521389809977
MHCI	Asc	1	CPP_BASU010101_Kurt_5	0.02448951850067862
MHCI	Asc	1	CPP_MIYS850102_Kurt_6	0.02445056044721155
MHCI	Asc	1	CPP_MIYS850102_Skew_7	0.024432977850267226
MHCI	Asc	1	CPP_KESO980101inv_Skew_8	0.02441894810231383
MHCI	Asc	1	CPP_KESO980101_Kurt_8	0.024238559507458717
MHCI	Asc	1	CPP_MOOG990101inv_Kurt_3	0.02423240163154937
MHCI	Asc	1	CPP_KOLA930101inv_Kurt_8	0.024177258803260472
MHCI	Asc	1	CPP_TOBD000102inv_Skew_3	0.023965109546584155
MHCI	Asc	1	CPP_BONM030101inv_Kurt_6	0.02389985733751468
MHCI	Asc	1	CPP_SIMK990104inv_Kurt_8	0.02377661427938008
MHCI	Asc	1	CPP_TANS760101inv_Skew_7	0.02376868473700389
MHCI	Asc	1	CPP_SIMK990102_Kurt_3	0.023736911582537264
MHCI	Asc	1	CPP_TOBD000101inv_Kurt_7	0.02373535143602065
MHCI	Asc	1	CPP_MIYS960101_Skew_6	0.02368332904980764
MHCI	Asc	1	CPP_ZHAC000106inv_Kurt_5	0.02350198232964255
MHCI	Asc	1	CPP_ZHAC000104inv_Kurt_7	0.023456795195210472
MHCI	Asc	1	CPP_BONM030102_Kurt_4	0.023445875426755653
MHCI	Asc	1	CPP_ZHAC000106inv_Kurt_8	0.023413637600625516
MHCI	Asc	1	CPP_LIWA970101inv_Skew_5	0.02335055467156686
MHCI	Asc	1	CPP_MOOG990101inv_Kurt_6	0.023339985818782716
MHCI	Asc	1	CPP_MIYS990106_Skew_8	0.023295535008310067
MHCI	Asc	1	CPP_ZHAC000104inv_Skew_5	0.022967258147106918
MHCI	Asc	1	CPP_BONM030103inv_Kurt_7	0.022783193421575136
MHCI	Asc	1	CPP_SIMK990104_Kurt_3	0.022618349241880092
MHCI	Asc	1	CPP_MIYS960101inv_Kurt_7	0.022606641592142655
MHCI	Asc	1	CPP_TOBD000102inv_Kurt_3	0.022567813094597395
MHCI	Asc	1	CPP_KESO980101inv_Kurt_7	0.022545593097984002
MHCI	Asc	1	CPP_VENM980101inv_Skew_7	0.022485469494653784
MHCI	Asc	1	CPP_VENM980101_Kurt_7	0.022274805860014103
MHCI	Asc	1	CPP_SIMK990104inv_Kurt_3	0.022233653089556556
MHCI	Asc	1	CPP_KOLA930101_Kurt_7	0.02200955681052733
MHCI	Asc	1	CPP_ZHAC000106inv_Kurt_4	0.021813131651643544
MHCI	Asc	1	CPP_MIYS990107_Kurt_4	0.021790353826796626
MHCI	Asc	1	CPP_BETM990101_Kurt_6	0.021777232358842328
MHCI	Asc	1	CPP_TOBD000102_Kurt_3	0.02174434536841847
MHCI	Asc	1	CPP_KOLA930101_Kurt_6	0.021656582766569434
MHCI	Asc	1	CPP_SIMK990101_Kurt_8	0.021614949646206364
MHCI	Asc	1	CPP_TANS760101inv_Kurt_4	0.021483631644018415
MHCI	Asc	1	CPP_SIMK990101_Kurt_7	0.021470045371235945
MHCI	Asc	1	CPP_VENM980101_MAD_3	0.02136629279276419
MHCI	Asc	1	Peptide_ContainI	0.021359079527324167
MHCI	Asc	1	CPP_TOBD000101inv_Kurt_8	0.021168061691901188
MHCI	Asc	1	CPP_TANS760101inv_Kurt_5	0.02115897154957754
MHCI	Asc	1	CPP_ZHAC000104inv_Kurt_4	0.020822111083964208
MHCI	Asc	1	CPP_ZHAC000104inv_Kurt_5	0.02073144546537607
MHCI	Asc	1	CPP_THOP960101inv_Kurt_4	0.02071692820081689
MHCI	Asc	1	CPP_TOBD000101inv_Skew_8	0.020662873235843877
MHCI	Asc	1	CPP_TANS760101inv_Kurt_8	0.020611560910156066
MHCI	Asc	1	CPP_MOOG990101_Kurt_7	0.020502281504633124
MHCI	Asc	1	CPP_SIMK990101_Kurt_5	0.02049495423202127
MHCI	Asc	1	CPP_SKOJ000101inv_Kurt_6	0.020475247961870825
MHCI	Asc	1	CPP_TOBD000101inv_Skew_3	0.02023165941556344
MHCI	Asc	1	CPP_SKOJ000101inv_Kurt_7	0.01999711543844751
MHCI	Asc	1	CPP_BONM030101inv_Kurt_7	0.019892192827878408
MHCI	Asc	1	CPP_BONM030102inv_MAD_3	0.019804729313124457
MHCI	Asc	1	CPP_MOOG990101inv_Kurt_7	0.01978013370332562
MHCI	Asc	1	CPP_MIYS960101_Kurt_7	0.019716574734553613
MHCI	Asc	1	CPP_MIYS960101inv_Kurt_8	0.019684376056456412
MHCI	Asc	1	CPP_SKOJ000101_MAD_3	0.019609672015430252
MHCI	Asc	1	CPP_MOOG990101inv_Kurt_4	0.019560281136547723
MHCI	Asc	1	CPP_TANS760101_MAD_3	0.019484458842276595
MHCI	Asc	1	CPP_SIMK990105_Kurt_4	0.019465455080103843
MHCI	Asc	1	CPP_BRYS930101inv_Kurt_6	0.019358724667537037
MHCI	Asc	1	CPP_BONM030101inv_Kurt_4	0.019071691126083153
MHCI	Asc	1	CPP_SKOJ000102_Kurt_8	0.018844889746376617
MHCI	Asc	1	CPP_MIYS960101_Kurt_8	0.018466807075218833
MHCI	Asc	1	CPP_TOBD000101inv_Kurt_3	0.018163593092080047
MHCI	Asc	1	CPP_ZHAC000106inv_Skew_5	0.018145102253515132
MHCI	Asc	1	CPP_LIWA970101inv_Kurt_5	0.018101633266690925
MHCI	Asc	1	CPP_MIYS960102_Kurt_8	0.018059387336444653
MHCI	Asc	1	CPP_TOBD000102_Skew_8	0.017894127300705887
MHCI	Asc	1	CPP_TANS760101_Kurt_8	0.017491296669930198
MHCI	Asc	1	CPP_TANS760101inv_Kurt_7	0.01733370002140723
MHCI	Asc	1	CPP_ZHAC000106inv_Kurt_7	0.017252261904789262
MHCI	Asc	1	CPP_TOBD000102_Kurt_5	0.017124981304835467
MHCI	Asc	1	CPP_TANS760101_MAD_5	0.016996564709969197
MHCI	Asc	1	PeptDesc_AliphaticIndex_Min_3	0.016944733561352263
MHCI	Asc	1	CPP_SIMK990102_Kurt_4	0.016661237550409734
MHCI	Asc	1	CPP_LIWA970101inv_Kurt_6	0.016430271544837356
MHCI	Asc	1	CPP_TOBD000102_Kurt_7	0.016409120282568745
MHCI	Asc	1	CPP_TOBD000102_Kurt_6	0.015981241277367043
MHCI	Asc	1	CPP_MOOG990101_Kurt_5	0.015743418282577634
MHCI	Asc	1	CPP_TANS760101_IQR_3	0.015614832330914563
MHCI	Asc	1	Peptide_ContainP	0.015045424005249065
MHCI	Asc	1	CPP_ZHAC000104inv_Kurt_8	0.014653193041459097
MHCI	Asc	1	CPP_LIWA970101inv_Kurt_8	0.014213881991998103
MHCI	Asc	1	CPP_ZHAC000101inv_Kurt_5	0.014087966257861333
MHCI	Asc	1	CPP_BRYS930101inv_Kurt_8	0.013323022381859631
MHCI	Asc	1	CPP_SKOJ000101inv_Kurt_8	0.013113391771536115
MHCI	Asc	1	Peptide_ContainF	0.012853948461367016
MHCI	Asc	1	CPP_BRYS930101inv_Skew_3	0.012256151916354157
MHCI	Asc	1	CPP_ZHAC000101inv_Kurt_3	0.012157834111421694
MHCI	Asc	1	Peptide_ContainV	0.011716016977502752
MHCI	Asc	1	CPP_TANS760101_Kurt_6	0.0108691211579268
MHCI	Asc	1	CPP_TOBD000102_Kurt_4	0.010201431720631638
MHCI	Asc	1	CPP_KESO980101inv_Skew_6	0.009519424661142832
MHCI	Asc	1	Peptide_ContainM	0.008489282698557034
MHCI	Asc	1	Peptide_Length	0.007527988629562297
MHCI	Asc	1	Peptide_ContainS	0.007337797179036673
MHCI	Asc	1	CPP_THOP960101inv_Skew_8	0.006417465332607757
MHCI	Asc	1	Peptide_ContainH	0.0043091666168590835
MHCI	Asc	1	CPP_TOBD000102_Kurt_8	0.0029828069839444374
MHCI	Asc	1	Peptide_ContainR	0.002555651554657819
MHCI	Asc	1	Peptide_ContainN	0
MHCI	Asc	2	CPP_KESO980101_IQR_3	1
MHCI	Asc	2	CPP_BETM990101inv_Skew_8	0.777298663780956
MHCI	Asc	2	Peptide_ContainK	0.7678723224926697
MHCI	Asc	2	CPP_VENM980101inv_Q10_8	0.6454825480293295
MHCI	Asc	2	PeptDesc_F4_Max_3	0.6196933264309389
MHCI	Asc	2	PeptDesc_Z1_Min_3	0.5416974052827495
MHCI	Asc	2	CPP_SKOJ000101_SE_3	0.538128184084408
MHCI	Asc	2	CPP_MIYS990106_MAD_3	0.5194063479578634
MHCI	Asc	2	CPP_KESO980102inv_Q10_8	0.5180444742857667
MHCI	Asc	2	CPP_ZHAC000106_Kurt_4	0.5173808672925944
MHCI	Asc	2	Peptide_ContainY	0.5152595864086211
MHCI	Asc	2	CPP_SKOJ000101_Kurt_4	0.5104628004974356
MHCI	Asc	2	CPP_BONM030103inv_Skew_3	0.4954507647464157
MHCI	Asc	2	CPP_BONM030102_Q90_3	0.4758463273778777
MHCI	Asc	2	PeptDesc_BLOSUM4_Max_3	0.473514639909504
MHCI	Asc	2	CPP_BONM030101_SE_3	0.4679192283156184
MHCI	Asc	2	CPP_SIMK990101inv_Q10_3	0.46542637193592307
MHCI	Asc	2	CPP_MIYS990106_Kurt_8	0.4620846304708778
MHCI	Asc	2	PeptDesc_F1_Min_3	0.44991836816184955
MHCI	Asc	2	PeptDesc_VHSE7_Min_3	0.44805977489649407
MHCI	Asc	2	CPP_ZHAC000106_Skew_8	0.44105647602830567
MHCI	Asc	2	CPP_KOLA930101_Kurt_3	0.4008683661669797
MHCI	Asc	2	CPP_VENM980101_Q90_8	0.39564847402095793
MHCI	Asc	2	CPP_BONM030103_Kurt_7	0.368101687003559
MHCI	Asc	2	CPP_SKOJ000102_MAD_6	0.35829404326094433
MHCI	Asc	2	CPP_MIYS960102_Skew_5	0.33849904023697386
MHCI	Asc	2	CPP_BETM990101_Skew_8	0.3259657133261202
MHCI	Asc	2	PeptDesc_BLOSUM7_Max_5	0.32572309490198365
MHCI	Asc	2	PeptDesc_VHSE7_Max_3	0.3244148647701572
MHCI	Asc	2	PeptDesc_BLOSUM3_Max_3	0.32435391358392396
MHCI	Asc	2	CPP_BETM990101inv_Kurt_8	0.3240432090108419
MHCI	Asc	2	CPP_KOLA930101_Skew_8	0.31964606338360546
MHCI	Asc	2	CPP_BETM990101_Q90_3	0.30826365304318526
MHCI	Asc	2	PeptDesc_BLOSUM1_Min_3	0.3081510563974924
MHCI	Asc	2	CPP_SIMK990102inv_MAD_3	0.30786990294562877
MHCI	Asc	2	CPP_KOLA930101inv_Kurt_3	0.30452361980653214
MHCI	Asc	2	CPP_SIMK990102_Kurt_6	0.3032645685878064
MHCI	Asc	2	PeptDesc_BLOSUM2_Max_3	0.2969998822926663
MHCI	Asc	2	CPP_BONM030101inv_Kurt_3	0.2949489482757622
MHCI	Asc	2	CPP_VENM980101_Skew_5	0.2903985187241042
MHCI	Asc	2	CPP_MIYS960102inv_Kurt_3	0.2903704027557663
MHCI	Asc	2	PeptDesc_F6_Max_5	0.2902315897305764
MHCI	Asc	2	CPP_BONM030103inv_Kurt_6	0.286832774010346
MHCI	Asc	2	CPP_ZHAC000106_Kurt_5	0.28481581407261203
MHCI	Asc	2	CPP_SKOJ000102_MAD_5	0.27971134487732513
MHCI	Asc	2	CPP_MIYS990106inv_Skew_8	0.27816364938321
MHCI	Asc	2	CPP_SKOJ000101inv_MAD_8	0.2766084265523954
MHCI	Asc	2	CPP_KESO980101_IQR_4	0.27391265672878523
MHCI	Asc	2	CPP_BONM030102inv_Skew_3	0.26871336090797576
MHCI	Asc	2	CPP_MICC010101inv_SE_4	0.2686820969338673
MHCI	Asc	2	CPP_LIWA970101inv_Skew_8	0.2673595336809065
MHCI	Asc	2	CPP_BRYS930101_MAD_3	0.2663129536963987
MHCI	Asc	2	CPP_SKOJ000101_Kurt_5	0.2657350211591459
MHCI	Asc	2	CPP_ZHAC000104_Kurt_3	0.2647129808991742
MHCI	Asc	2	CPP_ZHAC000106_Skew_5	0.2623372278547672
MHCI	Asc	2	PeptDesc_Hydrophobicity_Min_3	0.2519865135559004
MHCI	Asc	2	CPP_SIMK990105inv_SE_8	0.251062133732678
MHCI	Asc	2	CPP_TOBD000102inv_IQR_3	0.25020292292623486
MHCI	Asc	2	PeptDesc_KF7_Min_3	0.24945666378205042
MHCI	Asc	2	CPP_SIMK990101_Q90_3	0.2448662049742488
MHCI	Asc	2	CPP_MICC010101_IQR_3	0.24157897715272117
MHCI	Asc	2	CPP_KESO980101_Kurt_4	0.24072734098634238
MHCI	Asc	2	CPP_BONM030103_Kurt_6	0.2405531096303603
MHCI	Asc	2	CPP_ZHAC000106_Kurt_8	0.2384739820245476
MHCI	Asc	2	CPP_BONM030101_Kurt_4	0.23513294302129178
MHCI	Asc	2	CPP_SKOJ000102inv_Kurt_3	0.23215375180712466
MHCI	Asc	2	CPP_BONM030103_Kurt_3	0.23198226078448655
MHCI	Asc	2	CPP_SIMK990105_Q10_3	0.2240541182079075
MHCI	Asc	2	CPP_VENM980101inv_Skew_3	0.21803313115270107
MHCI	Asc	2	CPP_BONM030103inv_Kurt_4	0.21510465494961312
MHCI	Asc	2	CPP_SIMK990104_Q90_3	0.21503692075298947
MHCI	Asc	2	CPP_SKOJ000101_MAD_5	0.21345077794928957
MHCI	Asc	2	CPP_KESO980101inv_Kurt_3	0.21054205503139795
MHCI	Asc	2	CPP_ZHAC000106inv_Skew_6	0.20703304041389298
MHCI	Asc	2	CPP_MIYS960101_Kurt_6	0.2044591396850594
MHCI	Asc	2	CPP_KESO980101_Skew_8	0.20326529211399824
MHCI	Asc	2	CPP_MOOG990101inv_Q90_3	0.19940802723901013
MHCI	Asc	2	PeptDesc_KF8_Median_3	0.19765622893065793
MHCI	Asc	2	CPP_KESO980101_Kurt_3	0.1945658147987211
MHCI	Asc	2	CPP_MIYS850102_Skew_7	0.19453265771672582
MHCI	Asc	2	CPP_SKOJ000101inv_Kurt_5	0.19364367151720108
MHCI	Asc	2	CPP_ZHAC000101inv_MAD_3	0.1932157957553987
MHCI	Asc	2	CPP_SKOJ000101_Kurt_6	0.18731254205456596
MHCI	Asc	2	CPP_MIYS850102_Skew_6	0.1836507725992124
MHCI	Asc	2	CPP_THOP960101inv_IQR_3	0.17604823864336946
MHCI	Asc	2	CPP_BRYS930101inv_Kurt_6	0.17506734955812298
MHCI	Asc	2	CPP_SKOJ970101_Skew_3	0.17416777954607449
MHCI	Asc	2	CPP_THOP960101_IQR_8	0.17315424463691056
MHCI	Asc	2	PeptDesc_KF9_Min_3	0.1710906251165506
MHCI	Asc	2	PeptDesc_BLOSUM3_Min_3	0.1695222929225583
MHCI	Asc	2	CPP_BONM030101_IQR_3	0.169349390459684
MHCI	Asc	2	CPP_MIYS850102_Skew_8	0.16879203450152663
MHCI	Asc	2	CPP_SIMK990102_SE_8	0.16866312538709577
MHCI	Asc	2	CPP_SIMK990101_Kurt_5	0.16788661352408715
MHCI	Asc	2	CPP_MIYS990106_Kurt_7	0.16489723350342927
MHCI	Asc	2	CPP_ZHAC000101inv_Kurt_8	0.16408039974716626
MHCI	Asc	2	CPP_BONM030101_Kurt_6	0.16309632725908396
MHCI	Asc	2	CPP_ZHAC000106_Kurt_6	0.16283231920508145
MHCI	Asc	2	CPP_TANS760101_IQR_8	0.16258930287265197
MHCI	Asc	2	CPP_SKOJ000102_Kurt_3	0.16057240671215564
MHCI	Asc	2	CPP_KESO980101inv_MAD_4	0.1604667916764788
MHCI	Asc	2	CPP_ZHAC000106inv_MAD_3	0.15917838729726408
MHCI	Asc	2	CPP_KOLA930101_MAD_3	0.1589033997450807
MHCI	Asc	2	CPP_KESO980101_Kurt_5	0.15692617551876661
MHCI	Asc	2	PeptDesc_VHSE8_Max_3	0.15512995615442612
MHCI	Asc	2	PeptDesc_VHSE5_Max_3	0.15343714932020514
MHCI	Asc	2	CPP_MICC010101_Kurt_7	0.1534172979179063
MHCI	Asc	2	PeptDesc_Instability_Median_3	0.15285300360041895
MHCI	Asc	2	CPP_MICC010101inv_SE_7	0.1493703025389979
MHCI	Asc	2	CPP_KESO980101inv_Q10_3	0.14924409233750754
MHCI	Asc	2	CPP_MICC010101inv_Kurt_3	0.14882882334325997
MHCI	Asc	2	CPP_BONM030103_Q90_4	0.1467178994932267
MHCI	Asc	2	CPP_MIYS850102_MAD_3	0.1462058499541701
MHCI	Asc	2	CPP_ZHAC000106_Kurt_7	0.14540801974678877
MHCI	Asc	2	PeptDesc_ProtFP4_Min_3	0.14465185255380972
MHCI	Asc	2	CPP_MIYS990106_Kurt_5	0.14459912206335138
MHCI	Asc	2	PeptDesc_F4_Min_3	0.1443089604886421
MHCI	Asc	2	Peptide_ContainA	0.14426183527084643
MHCI	Asc	2	CPP_ZHAC000104_Kurt_4	0.14421710426924106
MHCI	Asc	2	PeptDesc_KF7_Max_3	0.1439484165700504
MHCI	Asc	2	PeptDesc_VHSE4_Max_3	0.14163259944518897
MHCI	Asc	2	CPP_THOP960101_Q90_3	0.14105678549802153
MHCI	Asc	2	CPP_MOOG990101inv_Skew_3	0.140827333902193
MHCI	Asc	2	Peptide_ContainE	0.1407757023888389
MHCI	Asc	2	CPP_SIMK990105inv_Q90_4	0.14061116105604085
MHCI	Asc	2	CPP_BONM030102inv_MAD_8	0.13606355107560575
MHCI	Asc	2	CPP_SIMK990104_Skew_8	0.13428790304819938
MHCI	Asc	2	CPP_BETM990101_Kurt_8	0.13323786036916577
MHCI	Asc	2	CPP_KOLA930101inv_MAD_3	0.1319317734934393
MHCI	Asc	2	CPP_VENM980101inv_MAD_3	0.1316529678633453
MHCI	Asc	2	CPP_SIMK990105_Skew_8	0.13147937093141052
MHCI	Asc	2	PeptDesc_ProtFP4_Max_3	0.13124881388148676
MHCI	Asc	2	CPP_SIMK990103_Skew_8	0.1305381458794817
MHCI	Asc	2	CPP_TOBD000101inv_Q10_3	0.1297403249250813
MHCI	Asc	2	PeptDesc_ProtFP7_Median_4	0.12817889488956952
MHCI	Asc	2	CPP_ZHAC000104_Kurt_8	0.12777038645234676
MHCI	Asc	2	CPP_LIWA970101_Skew_6	0.1254417506068424
MHCI	Asc	2	CPP_TANS760101inv_SE_8	0.12511502250864193
MHCI	Asc	2	CPP_BONM030101_Kurt_7	0.12457810048562364
MHCI	Asc	2	CPP_BONM030102inv_Kurt_6	0.12430411533091824
MHCI	Asc	2	PeptDesc_BLOSUM9_Max_3	0.12280863993703325
MHCI	Asc	2	PeptDesc_ProtFP8_Min_4	0.12198478839498862
MHCI	Asc	2	CPP_SIMK990104_Q10_3	0.12180196142346723
MHCI	Asc	2	CPP_MIYS990106inv_Kurt_8	0.12156400764175589
MHCI	Asc	2	CPP_BONM030101_Kurt_3	0.12047967317928024
MHCI	Asc	2	CPP_ZHAC000106_MAD_3	0.11975356530883512
MHCI	Asc	2	PeptDesc_BLOSUM6_Max_6	0.11949385788093712
MHCI	Asc	2	CPP_MIYS990107_Kurt_6	0.11853824054271474
MHCI	Asc	2	CPP_MIYS990106_Skew_3	0.11780727422575138
MHCI	Asc	2	CPP_ZHAC000101_Kurt_3	0.11738153209684278
MHCI	Asc	2	PeptDesc_VHSE3_Min_3	0.11629408523639238
MHCI	Asc	2	CPP_SIMK990105inv_Q90_5	0.11574634959697817
MHCI	Asc	2	PeptDesc_BLOSUM8_Max_3	0.11546905622260602
MHCI	Asc	2	CPP_TOBD000102_Q90_3	0.11521025886395155
MHCI	Asc	2	PeptDesc_F5_Min_5	0.11472235891994671
MHCI	Asc	2	CPP_SIMK990102inv_Skew_3	0.11472132243067319
MHCI	Asc	2	PeptDesc_VHSE1_Min_3	0.1129992954244402
MHCI	Asc	2	CPP_SIMK990105inv_Q90_6	0.1126703296208294
MHCI	Asc	2	CPP_MICC010101inv_Skew_8	0.11193751922022917
MHCI	Asc	2	PeptDesc_ProtFP1_Min_4	0.11186063230017781
MHCI	Asc	2	CPP_ZHAC000106_Skew_4	0.11060204604609312
MHCI	Asc	2	CPP_BETM990101inv_Q10_7	0.11001287056965557
MHCI	Asc	2	CPP_VENM980101inv_Q90_3	0.10952286185245184
MHCI	Asc	2	CPP_SIMK990105inv_MAD_3	0.10950200338343104
MHCI	Asc	2	CPP_ZHAC000104_Skew_4	0.10898284725214813
MHCI	Asc	2	CPP_BASU010101_Q90_3	0.1077685290651107
MHCI	Asc	2	CPP_MICC010101inv_Q10_4	0.10774033612250296
MHCI	Asc	2	CPP_KESO980102_Q10_3	0.1074428574016925
MHCI	Asc	2	CPP_SIMK990101_IQR_3	0.10735457354026542
MHCI	Asc	2	CPP_MICC010101_Q90_3	0.10720702996661659
MHCI	Asc	2	CPP_SIMK990104inv_Q10_3	0.10644633823492518
MHCI	Asc	2	CPP_MICC010101inv_MAD_3	0.10583628730867083
MHCI	Asc	2	CPP_SKOJ000102_Skew_4	0.1055946575025323
MHCI	Asc	2	PeptDesc_PP1_Min_5	0.10422611705411043
MHCI	Asc	2	CPP_TANS760101inv_Skew_8	0.10397802388031353
MHCI	Asc	2	CPP_SKOJ970101inv_Skew_3	0.102935749009013
MHCI	Asc	2	PeptDesc_KF10_Max_3	0.10251040759868513
MHCI	Asc	2	CPP_THOP960101_MAD_3	0.10210319631082959
MHCI	Asc	2	CPP_TANS760101inv_SE_3	0.10037123881664119
MHCI	Asc	2	PeptDesc_KF1_Min_3	0.09947462600131787
MHCI	Asc	2	CPP_BONM030103_Kurt_5	0.09884663438578702
MHCI	Asc	2	CPP_BONM030101inv_Skew_5	0.09802858850984376
MHCI	Asc	2	CPP_BASU010101inv_Skew_5	0.09772679089767972
MHCI	Asc	2	CPP_SIMK990103inv_Kurt_3	0.09770460641846641
MHCI	Asc	2	PeptDesc_Z5_Max_3	0.09766592569283308
MHCI	Asc	2	CPP_KESO980102_Kurt_4	0.09733387755938436
MHCI	Asc	2	CPP_ZHAC000101inv_Skew_7	0.09730887078262368
MHCI	Asc	2	CPP_BRYS930101_Q10_3	0.09726692889366256
MHCI	Asc	2	CPP_ZHAC000106_Kurt_3	0.09690766224572499
MHCI	Asc	2	CPP_TOBD000102inv_Skew_5	0.09684523475862383
MHCI	Asc	2	CPP_BONM030102_Skew_3	0.0965725751860788
MHCI	Asc	2	CPP_MIYS960101inv_MAD_3	0.09647034080657557
MHCI	Asc	2	CPP_BONM030103_MAD_3	0.09585403554265809
MHCI	Asc	2	CPP_BONM030101_IQR_4	0.095170080428193915
MHCI	Asc	2	CPP_ZHAC000104_Kurt_5	0.09514988166121671
MHCI	Asc	2	CPP_ZHAC000101_Skew_3	0.0950493309863959
MHCI	Asc	2	CPP_BONM030102inv_Q10_3	0.09319266863745641
MHCI	Asc	2	CPP_SIMK990103inv_Skew_4	0.0929594104397336
MHCI	Asc	2	CPP_SIMK990102_Kurt_5	0.0925513852735205
MHCI	Asc	2	CPP_MIRL960101_MAD_3	0.09137572257456743
MHCI	Asc	2	CPP_BRYS930101inv_MAD_8	0.0907784939277372
MHCI	Asc	2	CPP_BONM030101_Kurt_5	0.09030510566007187
MHCI	Asc	2	CPP_THOP960101inv_Q10_3	0.09021729507236881
MHCI	Asc	2	CPP_BONM030102inv_Kurt_8	0.08895793127468414
MHCI	Asc	2	CPP_BASU010101inv_IQR_3	0.08873446543095734
MHCI	Asc	2	CPP_BETM990101inv_IQR_4	0.08852346772855044
MHCI	Asc	2	CPP_TOBD000101inv_IQR_8	0.0884949808868917
MHCI	Asc	2	CPP_BETM990101_MAD_3	0.08836621039170464
MHCI	Asc	2	PeptDesc_BLOSUM9_Min_3	0.08822091888263192
MHCI	Asc	2	PeptDesc_ProtFP6_Min_3	0.08813873399571764
MHCI	Asc	2	CPP_SIMK990104inv_Med_3	0.0880781021996736
MHCI	Asc	2	PeptDesc_KF5_Min_6	0.08758647833369869
MHCI	Asc	2	PeptDesc_ProtFP6_Max_3	0.086238168477619
MHCI	Asc	2	CPP_BONM030101inv_SD_3	0.0861855732919494
MHCI	Asc	2	CPP_BONM030102inv_Kurt_4	0.08546893708678867
MHCI	Asc	2	CPP_BONM030102_Kurt_3	0.08524605257764856
MHCI	Asc	2	CPP_BASU010101_MAD_3	0.08501875084751015
MHCI	Asc	2	CPP_ZHAC000101inv_Skew_5	0.08488355422281374
MHCI	Asc	2	CPP_TOBD000102inv_Q10_3	0.08467665644364249
MHCI	Asc	2	CPP_SIMK990103inv_Q10_3	0.08407935996374818
MHCI	Asc	2	PeptDesc_KF6_Max_3	0.0830148072192665
MHCI	Asc	2	CPP_MIYS990107inv_Skew_3	0.08208755166386386
MHCI	Asc	2	CPP_BONM030102_Kurt_8	0.08180804051152042
MHCI	Asc	2	CPP_BRYS930101_Q90_4	0.08168609146233059
MHCI	Asc	2	CPP_KOLA930101_Kurt_4	0.0816422240036967
MHCI	Asc	2	PeptDesc_Z4_Min_3	0.08153836101084301
MHCI	Asc	2	CPP_SIMK990102_Kurt_7	0.0811010449523577
MHCI	Asc	2	CPP_THOP960101inv_Skew_3	0.08080323553375397
MHCI	Asc	2	CPP_BASU010101_Kurt_3	0.08027761830985201
MHCI	Asc	2	CPP_TOBD000102inv_IQR_8	0.0799797136174626
MHCI	Asc	2	CPP_BETM990101inv_Med_3	0.07989205761004332
MHCI	Asc	2	CPP_MIYS850103inv_Kurt_3	0.07982157863352614
MHCI	Asc	2	CPP_MIYS990106_Kurt_6	0.07965959489493349
MHCI	Asc	2	CPP_SKOJ970101inv_IQR_3	0.07957131034472077
MHCI	Asc	2	CPP_MIYS850103inv_Kurt_8	0.07919683992259932
MHCI	Asc	2	CPP_SIMK990105_Kurt_6	0.07853744563869346
MHCI	Asc	2	CPP_MIRL960101inv_MAD_3	0.07768214436918303
MHCI	Asc	2	CPP_MOOG990101_Kurt_8	0.07756321848194903
MHCI	Asc	2	CPP_SKOJ000102_Skew_5	0.07751846994741052
MHCI	Asc	2	CPP_SKOJ000102inv_IQR_3	0.07743761801597965
MHCI	Asc	2	CPP_BETM990101inv_Kurt_3	0.07697284726167891
MHCI	Asc	2	CPP_LIWA970101_Kurt_6	0.07589333919583771
MHCI	Asc	2	PeptDesc_KF10_Min_3	0.07585855028116918
MHCI	Asc	2	Peptide_ContainG	0.0755549927128317
MHCI	Asc	2	CPP_MIYS960101_MAD_3	0.07532859041245288
MHCI	Asc	2	CPP_SKOJ000101_Skew_4	0.07463686896582496
MHCI	Asc	2	Peptide_ContainW	0.07462851717229618
MHCI	Asc	2	CPP_TOBD000101_Skew_8	0.07400012795686733
MHCI	Asc	2	PeptDesc_Z4_Max_3	0.07388266864377226
MHCI	Asc	2	CPP_LIWA970101_Skew_5	0.07314583897222575
MHCI	Asc	2	CPP_MIYS990107_Kurt_5	0.07287491977397251
MHCI	Asc	2	CPP_BETM990101_Kurt_3	0.07245620999593864
MHCI	Asc	2	CPP_BRYS930101inv_IQR_4	0.0720020676047675
MHCI	Asc	2	CPP_BRYS930101_Skew_8	0.0718530243165368
MHCI	Asc	2	CPP_ZHAC000101inv_Skew_8	0.07175261211834295
MHCI	Asc	2	CPP_BONM030102inv_Skew_4	0.07173963185855402
MHCI	Asc	2	CPP_TANS760101_Kurt_4	0.07152878807326914
MHCI	Asc	2	CPP_SIMK990101_Skew_5	0.0713217190404897
MHCI	Asc	2	CPP_SKOJ000102inv_Skew_8	0.07111873774552514
MHCI	Asc	2	CPP_KOLA930101_MAD_8	0.0707326678737679
MHCI	Asc	2	CPP_LIWA970101_Kurt_8	0.07056486090571802
MHCI	Asc	2	CPP_MIYS960102_Kurt_7	0.07042493411015154
MHCI	Asc	2	CPP_MIYS850102_Skew_3	0.07037843054610274
MHCI	Asc	2	CPP_MIYS960102_Skew_4	0.0702533404036828
MHCI	Asc	2	CPP_KESO980102inv_MAD_3	0.0701788178259703
MHCI	Asc	2	CPP_BETM990101inv_Kurt_5	0.0700742086876091
MHCI	Asc	2	CPP_KESO980101_Skew_3	0.06987202809261304
MHCI	Asc	2	CPP_KESO980101_Kurt_6	0.06986498523902458
MHCI	Asc	2	CPP_SKOJ000102_MAD_3	0.06964068064802412
MHCI	Asc	2	CPP_ZHAC000101inv_Skew_4	0.06963756999241447
MHCI	Asc	2	CPP_MICC010101_Mean_8	0.06951607072292226
MHCI	Asc	2	CPP_BETM990101inv_Skew_4	0.06938021014667803
MHCI	Asc	2	CPP_SKOJ000102inv_IQR_4	0.06920170977215102
MHCI	Asc	2	CPP_SKOJ000102_Kurt_4	0.06852568056538953
MHCI	Asc	2	CPP_ZHAC000106inv_Kurt_3	0.06841478945446777
MHCI	Asc	2	CPP_TANS760101_Skew_3	0.0678458386966276
MHCI	Asc	2	CPP_BONM030102_Kurt_6	0.06715894049083816
MHCI	Asc	2	CPP_BONM030101_Kurt_8	0.06702137398698926
MHCI	Asc	2	CPP_KESO980102_Skew_4	0.06678355930386524
MHCI	Asc	2	CPP_KESO980101inv_IQR_3	0.06676638477129221
MHCI	Asc	2	CPP_SKOJ000102_MAD_4	0.06676485942814203
MHCI	Asc	2	CPP_BONM030102_IQR_3	0.06675532403980064
MHCI	Asc	2	CPP_SIMK990105_IQR_3	0.06642752064537069
MHCI	Asc	2	CPP_MOOG990101_Kurt_3	0.06615747297590724
MHCI	Asc	2	CPP_SKOJ000102inv_Skew_5	0.06612682926363729
MHCI	Asc	2	CPP_ZHAC000104inv_Skew_7	0.06592198505988588
MHCI	Asc	2	CPP_LIWA970101_Kurt_3	0.06551982450818154
MHCI	Asc	2	CPP_MIYS990106_Kurt_4	0.06499011142930412
MHCI	Asc	2	PeptDesc_BLOSUM1_Max_3	0.06494561831729614
MHCI	Asc	2	CPP_BASU010101inv_Kurt_6	0.06488582797334407
MHCI	Asc	2	PeptDesc_KF6_Min_3	0.06471827334874374
MHCI	Asc	2	CPP_ZHAC000101_Kurt_4	0.0646763629993271
MHCI	Asc	2	CPP_BRYS930101_Skew_5	0.06453305432447576
MHCI	Asc	2	CPP_VENM980101inv_Kurt_3	0.0641297466071284
MHCI	Asc	2	CPP_ZHAC000101inv_Kurt_5	0.0638505227504534
MHCI	Asc	2	CPP_MIYS990107_Kurt_3	0.06335467596497171
MHCI	Asc	2	CPP_MICC010101_Q10_8	0.06315455868929933
MHCI	Asc	2	CPP_BONM030102inv_IQR_4	0.06295643698043701
MHCI	Asc	2	CPP_BONM030102_Skew_4	0.06270153013734436
MHCI	Asc	2	CPP_MIYS960101_Skew_4	0.06258290661028594
MHCI	Asc	2	CPP_MOOG990101inv_Kurt_8	0.06250738511356682
MHCI	Asc	2	CPP_KOLA930101inv_Q90_4	0.062368036138823545
MHCI	Asc	2	CPP_MOOG990101_SE_4	0.06216818848251372
MHCI	Asc	2	CPP_ZHAC000101inv_Skew_6	0.06152958504001672
MHCI	Asc	2	CPP_MOOG990101inv_SE_3	0.06152760689192074
MHCI	Asc	2	CPP_ZHAC000104_Skew_8	0.061323283399978355
MHCI	Asc	2	CPP_KESO980101inv_Kurt_4	0.06119066225179283
MHCI	Asc	2	CPP_BASU010101inv_Kurt_3	0.06064784212965544
MHCI	Asc	2	CPP_BASU010101_Kurt_6	0.06046594221073446
MHCI	Asc	2	CPP_ZHAC000106inv_Skew_8	0.05996479372207125
MHCI	Asc	2	PeptDesc_ProtFP5_Max_6	0.05991328722043391
MHCI	Asc	2	CPP_MIYS850102inv_IQR_3	0.059731544697114544
MHCI	Asc	2	CPP_SIMK990105_Skew_5	0.05955122739190622
MHCI	Asc	2	CPP_TOBD000102inv_Skew_4	0.05898594711626523
MHCI	Asc	2	CPP_KESO980102_SE_3	0.05874192237969584
MHCI	Asc	2	CPP_BASU010101_Skew_4	0.058540887684112926
MHCI	Asc	2	CPP_TANS760101_Skew_8	0.058461721836039975
MHCI	Asc	2	CPP_ZHAC000101_Skew_6	0.05800769914659855
MHCI	Asc	2	CPP_ZHAC000101_Skew_8	0.05800263298790458
MHCI	Asc	2	CPP_THOP960101_Skew_8	0.05789328013420909
MHCI	Asc	2	CPP_KESO980101inv_Kurt_6	0.057792316696292284
MHCI	Asc	2	CPP_MIYS960101inv_Kurt_4	0.05778539168016467
MHCI	Asc	2	CPP_SKOJ970101_Skew_5	0.05778387275535988
MHCI	Asc	2	PeptDesc_KF3_Max_3	0.05774699717633224
MHCI	Asc	2	CPP_BONM030103_Skew_8	0.05762839546163138
MHCI	Asc	2	CPP_BRYS930101_Kurt_3	0.05760432006927237
MHCI	Asc	2	CPP_SIMK990105_Kurt_7	0.057589217309757544
MHCI	Asc	2	CPP_TANS760101inv_Skew_7	0.057328766200834276
MHCI	Asc	2	CPP_MIYS850103_Kurt_6	0.05722065756264405
MHCI	Asc	2	CPP_SKOJ000101inv_IQR_3	0.05711816264644017
MHCI	Asc	2	PeptDesc_KF3_Min_3	0.05682566445644307
MHCI	Asc	2	CPP_MIRL960101_Skew_8	0.056748140470123117
MHCI	Asc	2	CPP_MIYS850103_Skew_3	0.05662021151466662
MHCI	Asc	2	CPP_THOP960101_Kurt_3	0.056511110162778974
MHCI	Asc	2	CPP_KOLA930101inv_Kurt_6	0.05648926480669324
MHCI	Asc	2	CPP_BONM030103inv_Skew_8	0.056342218261554784
MHCI	Asc	2	CPP_BONM030102inv_Kurt_5	0.05628208132778018
MHCI	Asc	2	CPP_TANS760101_Skew_7	0.05579271184423873
MHCI	Asc	2	PeptDesc_MSWHIM1_Min_3	0.055728595440246206
MHCI	Asc	2	PeptDesc_KF9_Max_3	0.055659724401210926
MHCI	Asc	2	CPP_KESO980101_Kurt_8	0.05554867521746881
MHCI	Asc	2	CPP_VENM980101inv_Kurt_4	0.05553722064910332
MHCI	Asc	2	CPP_TANS760101inv_Skew_6	0.055488213282779586
MHCI	Asc	2	CPP_BONM030103inv_Kurt_5	0.0553791527248685
MHCI	Asc	2	CPP_SKOJ970101_Kurt_7	0.055376327033576256
MHCI	Asc	2	CPP_ZHAC000104inv_Skew_8	0.055360653570064304
MHCI	Asc	2	CPP_ZHAC000101_Kurt_7	0.05532034018877856
MHCI	Asc	2	CPP_MIYS990106_Kurt_3	0.055063345911028426
MHCI	Asc	2	CPP_KOLA930101_Q10_8	0.054934042352094745
MHCI	Asc	2	CPP_MIYS960101_Skew_6	0.05486161111250083
MHCI	Asc	2	CPP_BONM030103inv_Skew_4	0.05483894321985758
MHCI	Asc	2	CPP_TANS760101inv_IQR_3	0.05468242414574187
MHCI	Asc	2	CPP_TOBD000101_Q90_3	0.054453566541413236
MHCI	Asc	2	CPP_LIWA970101_Skew_8	0.054056732878603374
MHCI	Asc	2	PeptDesc_pI_Max_3	0.053933075756659496
MHCI	Asc	2	CPP_SKOJ970101_Kurt_4	0.05364813249590359
MHCI	Asc	2	CPP_BONM030103inv_Kurt_8	0.05356112836838949
MHCI	Asc	2	CPP_KESO980102inv_Skew_8	0.05328367724681876
MHCI	Asc	2	CPP_ZHAC000104inv_Skew_3	0.05319646846529642
MHCI	Asc	2	CPP_SKOJ970101inv_MAD_4	0.05312657331995698
MHCI	Asc	2	CPP_TANS760101_Skew_5	0.053113306811828485
MHCI	Asc	2	CPP_SIMK990102inv_Kurt_4	0.05307564986102439
MHCI	Asc	2	CPP_THOP960101_Skew_4	0.05306054753011237
MHCI	Asc	2	CPP_TOBD000101inv_Skew_3	0.05300083514103376
MHCI	Asc	2	CPP_TANS760101_Kurt_8	0.05299715196672938
MHCI	Asc	2	CPP_MIYS850102_Skew_5	0.05294064328074115
MHCI	Asc	2	CPP_ZHAC000101_Skew_4	0.052813106115715915
MHCI	Asc	2	CPP_BONM030103inv_MAD_3	0.052757435753085585
MHCI	Asc	2	CPP_SKOJ000102_Kurt_7	0.05269733010855298
MHCI	Asc	2	CPP_BASU010101_Skew_8	0.052614516055475055
MHCI	Asc	2	CPP_KOLA930101_Kurt_5	0.05259688949324842
MHCI	Asc	2	CPP_TANS760101_Skew_4	0.052231432247090724
MHCI	Asc	2	CPP_BASU010101_Kurt_7	0.05222647546751131
MHCI	Asc	2	CPP_BASU010101inv_Kurt_4	0.052070435012253766
MHCI	Asc	2	CPP_BETM990101_Kurt_4	0.05205175749123551
MHCI	Asc	2	PeptDesc_VHSE8_Min_3	0.052007898946469226
MHCI	Asc	2	CPP_SKOJ970101_Skew_8	0.05195300984534474
MHCI	Asc	2	PeptDesc_AliphaticIndex_Min_4	0.051806059312628334
MHCI	Asc	2	CPP_MIYS850103_Kurt_3	0.051804949079206665
MHCI	Asc	2	PeptDesc_BLOSUM5_Min_3	0.051639167211384805
MHCI	Asc	2	CPP_SKOJ000101inv_IQR_4	0.05154143346328606
MHCI	Asc	2	CPP_BONM030102_Kurt_5	0.05151982581581075
MHCI	Asc	2	CPP_KESO980101inv_Kurt_5	0.05131915083550451
MHCI	Asc	2	CPP_KOLA930101inv_Skew_8	0.05101533764405593
MHCI	Asc	2	CPP_LIWA970101_Skew_7	0.05095635336836218
MHCI	Asc	2	CPP_BONM030101_Skew_8	0.05077409741438273
MHCI	Asc	2	CPP_TOBD000102_Skew_4	0.05058344095790938
MHCI	Asc	2	CPP_MIYS990106inv_Kurt_4	0.050437998997461056
MHCI	Asc	2	CPP_TANS760101inv_Skew_5	0.0504366301669358
MHCI	Asc	2	CPP_ZHAC000104inv_Skew_4	0.05010383717679645
MHCI	Asc	2	CPP_SIMK990102_MAD_3	0.05008037124033126
MHCI	Asc	2	CPP_LIWA970101_Kurt_5	0.050048941483228575
MHCI	Asc	2	CPP_KESO980101_Skew_4	0.049917130030562355
MHCI	Asc	2	CPP_BASU010101_Skew_5	0.04982814646790872
MHCI	Asc	2	CPP_BONM030103inv_Skew_5	0.04982267807566345
MHCI	Asc	2	CPP_KESO980102_Kurt_7	0.04978152165437506
MHCI	Asc	2	CPP_SIMK990103_Kurt_6	0.049684772353310536
MHCI	Asc	2	CPP_SKOJ000101inv_Skew_4	0.04931187400418108
MHCI	Asc	2	CPP_MIYS960102_Skew_3	0.049301921574293056
MHCI	Asc	2	CPP_SKOJ000102_Kurt_8	0.04920600836548517
MHCI	Asc	2	CPP_TANS760101inv_Skew_3	0.049180001403915596
MHCI	Asc	2	PeptDesc_MSWHIM2_Max_3	0.049153763693125116
MHCI	Asc	2	CPP_ZHAC000101_Kurt_8	0.049122046447540875
MHCI	Asc	2	CPP_BONM030102_Kurt_7	0.049068819509705756
MHCI	Asc	2	CPP_SIMK990101inv_Kurt_8	0.04892326353885679
MHCI	Asc	2	CPP_SKOJ970101_MAD_4	0.04837167886126129
MHCI	Asc	2	CPP_MOOG990101inv_Kurt_3	0.04837111064195102
MHCI	Asc	2	CPP_SIMK990103_Kurt_3	0.048159861212911576
MHCI	Asc	2	CPP_MICC010101inv_Kurt_7	0.04802086882971148
MHCI	Asc	2	CPP_MIYS990106inv_Skew_5	0.04781556965141373
MHCI	Asc	2	CPP_BONM030103inv_Kurt_7	0.047581545645553384
MHCI	Asc	2	CPP_SIMK990103_Skew_5	0.04733643322393249
MHCI	Asc	2	CPP_SKOJ000102inv_Kurt_4	0.047288824879710485
MHCI	Asc	2	CPP_MOOG990101inv_Skew_8	0.04703108763120382
MHCI	Asc	2	CPP_MIYS990107_Kurt_4	0.0465056848165444
MHCI	Asc	2	PeptDesc_Hydrophobicity_Min_8	0.046442288572873844
MHCI	Asc	2	CPP_TOBD000102inv_Kurt_3	0.04634115772399459
MHCI	Asc	2	CPP_BONM030101inv_Kurt_4	0.04618391617187857
MHCI	Asc	2	CPP_MOOG990101_Skew_8	0.04596425668226984
MHCI	Asc	2	CPP_BONM030101inv_MAD_5	0.04591075182361369
MHCI	Asc	2	CPP_ZHAC000106inv_Skew_4	0.04574295882782118
MHCI	Asc	2	CPP_MOOG990101inv_Skew_5	0.045707907519450655
MHCI	Asc	2	CPP_MIYS850103_Kurt_4	0.04562969633167773
MHCI	Asc	2	CPP_SKOJ970101_Skew_4	0.04552037723614912
MHCI	Asc	2	CPP_MOOG990101_Kurt_4	0.04548618963626929
MHCI	Asc	2	CPP_TOBD000101inv_Kurt_4	0.04546843187326535
MHCI	Asc	2	CPP_BONM030103inv_MAD_6	0.045392367770903934
MHCI	Asc	2	CPP_SIMK990101_Skew_3	0.04535706245561353
MHCI	Asc	2	CPP_BRYS930101_Kurt_5	0.045063819654127264
MHCI	Asc	2	CPP_TOBD000101_IQR_4	0.04500039137618948
MHCI	Asc	2	CPP_SIMK990101_Kurt_8	0.04497863279744054
MHCI	Asc	2	CPP_MIYS990106_Skew_6	0.0447794596303752
MHCI	Asc	2	CPP_BONM030102inv_Kurt_7	0.044597742614441944
MHCI	Asc	2	CPP_MOOG990101_Skew_4	0.04451593894855516
MHCI	Asc	2	CPP_BASU010101_Kurt_5	0.04433986141576633
MHCI	Asc	2	CPP_KOLA930101_Kurt_8	0.04426059001558284
MHCI	Asc	2	CPP_THOP960101inv_Kurt_6	0.04422252536234102
MHCI	Asc	2	CPP_ZHAC000106inv_Skew_7	0.04406781343831234
MHCI	Asc	2	CPP_BASU010101inv_Skew_8	0.04386621109652406
MHCI	Asc	2	CPP_MIRL960101_Kurt_8	0.04376761348717617
MHCI	Asc	2	CPP_SIMK990103_Kurt_4	0.04374406956026132
MHCI	Asc	2	CPP_ZHAC000106inv_Skew_3	0.04373133991372202
MHCI	Asc	2	CPP_MICC010101inv_Skew_7	0.04365728281401786
MHCI	Asc	2	CPP_TANS760101inv_Kurt_6	0.04364082952092542
MHCI	Asc	2	CPP_KESO980101inv_Kurt_8	0.04347968041207545
MHCI	Asc	2	CPP_TANS760101_Kurt_7	0.04347513341617146
MHCI	Asc	2	CPP_MIYS850103inv_Kurt_5	0.043330475305173415
MHCI	Asc	2	CPP_TOBD000102_Skew_3	0.0429766588631259
MHCI	Asc	2	CPP_MIRL960101inv_Skew_8	0.04266083264989216
MHCI	Asc	2	CPP_BASU010101_Kurt_4	0.04248737382972333
MHCI	Asc	2	CPP_BONM030103inv_Kurt_3	0.04214408972481841
MHCI	Asc	2	CPP_KESO980101_Skew_5	0.04214213280910772
MHCI	Asc	2	CPP_KESO980101inv_Skew_4	0.042075794546895653
MHCI	Asc	2	CPP_SIMK990104_IQR_3	0.04207295822317574
MHCI	Asc	2	CPP_LIWA970101_Kurt_4	0.042058822794066406
MHCI	Asc	2	CPP_MIYS960102_Q90_3	0.041983382860457566
MHCI	Asc	2	CPP_MIYS990106_Skew_4	0.04132831713796637
MHCI	Asc	2	CPP_TOBD000102inv_Kurt_4	0.04127195065108305
MHCI	Asc	2	CPP_ZHAC000101inv_Kurt_4	0.04123813843798747
MHCI	Asc	2	CPP_MICC010101inv_Kurt_6	0.04119673584295966
MHCI	Asc	2	CPP_ZHAC000106inv_Kurt_6	0.04115144639655495
MHCI	Asc	2	CPP_MOOG990101inv_Kurt_6	0.041083094896358585
MHCI	Asc	2	CPP_MIYS850102inv_Skew_3	0.04108007561585574
MHCI	Asc	2	CPP_MIYS960101_Skew_3	0.04100792025224591
MHCI	Asc	2	CPP_BONM030101inv_Skew_4	0.041000323743726676
MHCI	Asc	2	CPP_MICC010101inv_Skew_6	0.04065369513835034
MHCI	Asc	2	CPP_MOOG990101_Skew_5	0.04061815774658667
MHCI	Asc	2	CPP_MIYS850103_Kurt_5	0.04053273715042366
MHCI	Asc	2	CPP_VENM980101_Skew_8	0.04050914644653251
MHCI	Asc	2	CPP_TOBD000102_IQR_4	0.04036157713447018
MHCI	Asc	2	CPP_SIMK990105inv_Kurt_8	0.04027546577612179
MHCI	Asc	2	CPP_TANS760101inv_MAD_5	0.0401513464182946
MHCI	Asc	2	CPP_TANS760101inv_Kurt_4	0.03997441363495446
MHCI	Asc	2	CPP_KESO980101_Skew_6	0.03990505905752019
MHCI	Asc	2	CPP_BONM030102_Kurt_4	0.0398656122593261
MHCI	Asc	2	CPP_SIMK990105_Kurt_5	0.03984003966683248
MHCI	Asc	2	CPP_BONM030101_MAD_8	0.03983005917651703
MHCI	Asc	2	CPP_KESO980102_Kurt_8	0.03966572415994449
MHCI	Asc	2	CPP_TANS760101inv_Skew_4	0.03962831988527287
MHCI	Asc	2	CPP_VENM980101_Kurt_8	0.03938519159528065
MHCI	Asc	2	CPP_TOBD000102inv_IQR_4	0.039362399618511804
MHCI	Asc	2	CPP_SIMK990103_Skew_3	0.03918114607175344
MHCI	Asc	2	CPP_SIMK990103_Skew_4	0.03914543343847073
MHCI	Asc	2	CPP_BONM030101inv_Kurt_5	0.03908128854094906
MHCI	Asc	2	CPP_THOP960101inv_Kurt_5	0.038970336573524195
MHCI	Asc	2	CPP_BETM990101inv_Skew_3	0.03892364071546732
MHCI	Asc	2	CPP_BRYS930101inv_IQR_3	0.03883987468463421
MHCI	Asc	2	PeptDesc_MSWHIM3_Min_4	0.038788534176227324
MHCI	Asc	2	CPP_ZHAC000101inv_Skew_3	0.038523701497100375
MHCI	Asc	2	CPP_ZHAC000101inv_Kurt_6	0.038464549677654614
MHCI	Asc	2	CPP_TANS760101_IQR_3	0.03845742455781165
MHCI	Asc	2	CPP_BONM030101inv_IQR_3	0.03842763679860338
MHCI	Asc	2	PeptDesc_Instability_Min_5	0.03817889432149521
MHCI	Asc	2	CPP_ZHAC000104inv_Skew_5	0.0378463627742783
MHCI	Asc	2	CPP_KESO980102_Skew_8	0.03784407660869235
MHCI	Asc	2	CPP_SKOJ000101_MAD_4	0.03777006079746822
MHCI	Asc	2	CPP_MIYS850102_Kurt_4	0.037671284814079456
MHCI	Asc	2	CPP_TANS760101_IQR_6	0.03761644224367403
MHCI	Asc	2	CPP_SIMK990103_Kurt_5	0.03730931739312429
MHCI	Asc	2	CPP_SIMK990104inv_Skew_4	0.037176879297416074
MHCI	Asc	2	CPP_SKOJ000101inv_Kurt_7	0.037074386024760674
MHCI	Asc	2	CPP_KESO980101inv_Kurt_7	0.036812028252731686
MHCI	Asc	2	CPP_ZHAC000104inv_Skew_6	0.036776688974972216
MHCI	Asc	2	CPP_ZHAC000104inv_Kurt_7	0.03655603322891276
MHCI	Asc	2	CPP_TOBD000101_Kurt_3	0.03626414829106265
MHCI	Asc	2	CPP_TANS760101_IQR_4	0.036229161415618084
MHCI	Asc	2	CPP_KESO980101inv_Skew_5	0.03610879576438703
MHCI	Asc	2	CPP_ZHAC000104inv_Kurt_5	0.03576853718879136
MHCI	Asc	2	CPP_KOLA930101_Kurt_7	0.035697644227505404
MHCI	Asc	2	CPP_MIRL960101_Skew_4	0.035476403823480177
MHCI	Asc	2	CPP_ZHAC000104inv_Kurt_8	0.03535040651840255
MHCI	Asc	2	CPP_LIWA970101inv_Skew_7	0.03510531193565737
MHCI	Asc	2	CPP_THOP960101inv_Skew_4	0.034963166936028425
MHCI	Asc	2	CPP_LIWA970101inv_Kurt_7	0.03491360003545225
MHCI	Asc	2	CPP_BONM030102inv_MAD_3	0.03484418688985089
MHCI	Asc	2	CPP_ZHAC000106inv_Kurt_5	0.03473635677715353
MHCI	Asc	2	CPP_VENM980101_MAD_3	0.03461572999189672
MHCI	Asc	2	CPP_LIWA970101_Kurt_7	0.03461313707200514
MHCI	Asc	2	CPP_BONM030101inv_Kurt_8	0.034570498185867646
MHCI	Asc	2	CPP_BONM030101inv_Skew_8	0.034540958511386194
MHCI	Asc	2	CPP_KOLA930101inv_Kurt_8	0.03439339191854734
MHCI	Asc	2	CPP_TOBD000101inv_Skew_4	0.034367600008879305
MHCI	Asc	2	CPP_TOBD000101_Skew_3	0.03435026053296001
MHCI	Asc	2	CPP_KOLA930101_Kurt_6	0.03434099251904885
MHCI	Asc	2	CPP_MIRL960101inv_Skew_3	0.03430390900270213
MHCI	Asc	2	CPP_BONM030101inv_Kurt_7	0.03429912860900927
MHCI	Asc	2	CPP_VENM980101inv_Kurt_8	0.03423567919138636
MHCI	Asc	2	CPP_SKOJ000101inv_Kurt_8	0.03417678949377133
MHCI	Asc	2	CPP_BASU010101inv_Kurt_7	0.03394628139633755
MHCI	Asc	2	CPP_MIYS990107inv_Kurt_8	0.03391967479699384
MHCI	Asc	2	CPP_LIWA970101inv_Skew_3	0.03386519679677268
MHCI	Asc	2	CPP_ZHAC000101_Skew_5	0.03376912166875449
MHCI	Asc	2	CPP_TOBD000102inv_Skew_3	0.033629333998765595
MHCI	Asc	2	CPP_BRYS930101inv_Skew_4	0.03359039871809008
MHCI	Asc	2	CPP_MOOG990101_Kurt_5	0.033538307889065276
MHCI	Asc	2	CPP_MOOG990101_Kurt_7	0.033455309724686196
MHCI	Asc	2	CPP_SIMK990101_Kurt_7	0.0329662722157029
MHCI	Asc	2	CPP_THOP960101inv_Kurt_4	0.0329567475295382
MHCI	Asc	2	CPP_BONM030103_Kurt_4	0.03282191722669073
MHCI	Asc	2	CPP_SIMK990104_Skew_3	0.03251605118378676
MHCI	Asc	2	CPP_BETM990101_Kurt_5	0.03232553025983049
MHCI	Asc	2	CPP_SIMK990101_Kurt_3	0.03198762806433847
MHCI	Asc	2	Peptide_ContainI	0.03194549627125607
MHCI	Asc	2	CPP_SKOJ000101_MAD_3	0.03183623545429224
MHCI	Asc	2	CPP_SIMK990103_Kurt_8	0.03163257626994263
MHCI	Asc	2	CPP_MOOG990101_Kurt_6	0.0315275547725513
MHCI	Asc	2	CPP_KESO980101_Kurt_7	0.03151485225435155
MHCI	Asc	2	CPP_MOOG990101_MAD_3	0.03131929675239045
MHCI	Asc	2	CPP_BASU010101_Kurt_8	0.031160326678936985
MHCI	Asc	2	CPP_SIMK990101_Kurt_4	0.030942850823214924
MHCI	Asc	2	CPP_SIMK990102_Kurt_8	0.03087902973799848
MHCI	Asc	2	CPP_SIMK990102_Kurt_3	0.030864212325084756
MHCI	Asc	2	CPP_TOBD000101_Kurt_5	0.030756696496979555
MHCI	Asc	2	CPP_BETM990101_Kurt_7	0.030589703264979496
MHCI	Asc	2	CPP_VENM980101_Kurt_5	0.03043703147944394
MHCI	Asc	2	CPP_MIYS960101inv_Kurt_3	0.029959959229390327
MHCI	Asc	2	CPP_TOBD000102_Skew_8	0.029794840159777593
MHCI	Asc	2	CPP_BONM030101inv_MAD_4	0.029718220576654256
MHCI	Asc	2	CPP_MIYS960101_Kurt_5	0.02962391711183312
MHCI	Asc	2	CPP_TANS760101_MAD_5	0.0294788894329977
MHCI	Asc	2	CPP_SIMK990105_Kurt_3	0.029417918157525345
MHCI	Asc	2	CPP_ZHAC000101inv_Kurt_7	0.0293707599214965
MHCI	Asc	2	CPP_TOBD000101_Kurt_7	0.02934744103032161
MHCI	Asc	2	CPP_LIWA970101inv_Skew_6	0.029312322370159766
MHCI	Asc	2	CPP_MIYS850102_Kurt_6	0.029209540154657366
MHCI	Asc	2	CPP_THOP960101inv_Kurt_7	0.029137896182563662
MHCI	Asc	2	CPP_SKOJ970101inv_Skew_4	0.02912622815486067
MHCI	Asc	2	CPP_VENM980101_Kurt_6	0.0289817189095997
MHCI	Asc	2	CPP_SIMK990103inv_Kurt_8	0.028976349712004267
MHCI	Asc	2	CPP_BRYS930101inv_Kurt_3	0.028912125578098805
MHCI	Asc	2	CPP_BONM030103inv_MAD_4	0.02884770840593802
MHCI	Asc	2	CPP_TOBD000102_Kurt_3	0.02879256830705577
MHCI	Asc	2	CPP_SKOJ970101inv_Kurt_4	0.0287913792640227
MHCI	Asc	2	CPP_TANS760101_Skew_6	0.028747861746659546
MHCI	Asc	2	CPP_VENM980101_Kurt_3	0.028718570314200723
MHCI	Asc	2	CPP_TANS760101inv_Kurt_5	0.02858769892875565
MHCI	Asc	2	CPP_THOP960101_Kurt_7	0.02856840436994058
MHCI	Asc	2	CPP_BRYS930101inv_Skew_3	0.028490079588864407
MHCI	Asc	2	CPP_MOOG990101inv_Kurt_5	0.028434171864668754
MHCI	Asc	2	CPP_SKOJ970101_Kurt_8	0.028351453602074392
MHCI	Asc	2	CPP_SKOJ970101_MAD_3	0.02826108193479009
MHCI	Asc	2	CPP_MOOG990101inv_Kurt_4	0.028237495267127204
MHCI	Asc	2	CPP_BASU010101inv_Kurt_8	0.028135796215641922
MHCI	Asc	2	CPP_ZHAC000101_Skew_7	0.028126771488176473
MHCI	Asc	2	CPP_SIMK990101_Kurt_6	0.02811843553172668
MHCI	Asc	2	CPP_BONM030102inv_Kurt_3	0.02809858620290626
MHCI	Asc	2	CPP_TANS760101inv_Kurt_8	0.02808578116595071
MHCI	Asc	2	CPP_BRYS930101inv_Skew_7	0.028027377315544184
MHCI	Asc	2	CPP_MIYS960101inv_Kurt_6	0.027529706848764813
MHCI	Asc	2	CPP_TOBD000102inv_Skew_8	0.02751742358424637
MHCI	Asc	2	PeptDesc_Charge_Median_3	0.027506638747057086
MHCI	Asc	2	CPP_SIMK990105_Kurt_8	0.02735420585182858
MHCI	Asc	2	CPP_TANS760101inv_Kurt_7	0.027325508114383282
MHCI	Asc	2	CPP_MIYS960102_Kurt_8	0.027323220010746874
MHCI	Asc	2	CPP_MIYS960101_Kurt_8	0.02731982140094536
MHCI	Asc	2	CPP_VENM980101_Kurt_4	0.027312903131063566
MHCI	Asc	2	CPP_ZHAC000106inv_Skew_5	0.02700877235681506
MHCI	Asc	2	CPP_BONM030103_Kurt_8	0.02698480552129729
MHCI	Asc	2	CPP_ZHAC000106inv_Kurt_8	0.026922938915995186
MHCI	Asc	2	CPP_MIYS960101inv_Kurt_7	0.02686450457581941
MHCI	Asc	2	CPP_BONM030101inv_Kurt_6	0.02678038207558383
MHCI	Asc	2	CPP_LIWA970101inv_Kurt_5	0.026752357246973016
MHCI	Asc	2	CPP_SIMK990102_Kurt_4	0.02614605365091057
MHCI	Asc	2	CPP_MIYS990106inv_Kurt_3	0.026107270122965865
MHCI	Asc	2	CPP_ZHAC000106inv_Kurt_4	0.02575201080455987
MHCI	Asc	2	CPP_MOOG990101inv_Kurt_7	0.02568409894346323
MHCI	Asc	2	CPP_SIMK990104inv_Kurt_8	0.025596779952327224
MHCI	Asc	2	CPP_TOBD000101_Kurt_4	0.025508998963676092
MHCI	Asc	2	CPP_SKOJ000101inv_Kurt_6	0.025326260879881376
MHCI	Asc	2	CPP_TANS760101_Kurt_6	0.025041360731918292
MHCI	Asc	2	CPP_KESO980101inv_Skew_8	0.024523983858414977
MHCI	Asc	2	CPP_TOBD000102_Kurt_5	0.02440135904867042
MHCI	Asc	2	CPP_THOP960101inv_Kurt_3	0.024314132357484152
MHCI	Asc	2	CPP_TANS760101_MAD_3	0.02422277945577676
MHCI	Asc	2	CPP_ZHAC000104inv_Kurt_6	0.02410529205650112
MHCI	Asc	2	CPP_MIYS990106_Skew_7	0.024090478734392434
MHCI	Asc	2	CPP_SIMK990104_Kurt_3	0.024055761176610336
MHCI	Asc	2	CPP_SIMK990104_Kurt_4	0.02364986027572333
MHCI	Asc	2	CPP_TOBD000101_Kurt_8	0.02364783157637866
MHCI	Asc	2	CPP_KESO980101inv_Skew_6	0.023286244372157896
MHCI	Asc	2	CPP_SIMK990105_Kurt_4	0.023256926468762075
MHCI	Asc	2	CPP_KESO980101_Skew_7	0.022448096418227526
MHCI	Asc	2	CPP_MIRL960101_Kurt_7	0.022415112447237463
MHCI	Asc	2	CPP_VENM980101_Kurt_7	0.022347715373598826
MHCI	Asc	2	CPP_TOBD000101inv_Kurt_8	0.02232016910573429
MHCI	Asc	2	CPP_TOBD000102_Kurt_4	0.02206419049160845
MHCI	Asc	2	CPP_BRYS930101inv_Kurt_4	0.021959635800156
MHCI	Asc	2	CPP_SKOJ970101_Kurt_5	0.021888119387198365
MHCI	Asc	2	CPP_SIMK990104inv_Kurt_3	0.021549344978398503
MHCI	Asc	2	CPP_MIYS960101_Kurt_7	0.02101408251488826
MHCI	Asc	2	CPP_TOBD000101inv_Skew_8	0.02081704046797158
MHCI	Asc	2	CPP_TOBD000102inv_Kurt_8	0.020681153060161446
MHCI	Asc	2	CPP_BETM990101_Kurt_6	0.020217771957906524
MHCI	Asc	2	CPP_MIYS990106_Skew_8	0.020139244463341394
MHCI	Asc	2	CPP_ZHAC000104inv_Kurt_4	0.019533559468310705
MHCI	Asc	2	CPP_TOBD000102_Kurt_8	0.01947353816848128
MHCI	Asc	2	CPP_ZHAC000101inv_Kurt_3	0.019135528778056455
MHCI	Asc	2	CPP_MIYS960101inv_Kurt_8	0.018910079965928864
MHCI	Asc	2	CPP_VENM980101inv_Skew_7	0.018616741744810948
MHCI	Asc	2	CPP_TOBD000102_Kurt_6	0.01785292656726285
MHCI	Asc	2	PeptDesc_AliphaticIndex_Min_3	0.017575990374902248
MHCI	Asc	2	CPP_TOBD000101inv_Kurt_3	0.01642716881594274
MHCI	Asc	2	CPP_KESO980101inv_Skew_7	0.016276367205057006
MHCI	Asc	2	CPP_ZHAC000106inv_Kurt_7	0.0161340631972703
MHCI	Asc	2	CPP_BRYS930101inv_Kurt_8	0.015390896314822681
MHCI	Asc	2	Peptide_ContainV	0.015365818750726495
MHCI	Asc	2	CPP_THOP960101_Kurt_8	0.014990388090632065
MHCI	Asc	2	Peptide_ContainP	0.01392538329091602
MHCI	Asc	2	CPP_THOP960101inv_Skew_8	0.013562967396681995
MHCI	Asc	2	CPP_LIWA970101inv_Skew_5	0.01334517760540613
MHCI	Asc	2	CPP_TANS760101_Kurt_5	0.012352812164936684
MHCI	Asc	2	Peptide_ContainM	0.011314986163174834
MHCI	Asc	2	CPP_TANS760101inv_IQR_4	0.011291627761080792
MHCI	Asc	2	CPP_THOP960101inv_Kurt_8	0.010633664274491098
MHCI	Asc	2	Peptide_ContainS	0.008732564685332142
MHCI	Asc	2	Peptide_ContainQ	0.007818599198813852
MHCI	Asc	2	CPP_ZHAC000104inv_Kurt_3	0.006649236472932529
MHCI	Asc	2	CPP_LIWA970101inv_Kurt_6	0.0060010105920434995
MHCI	Asc	2	Peptide_ContainR	0.005778399816890325
MHCI	Asc	2	CPP_TOBD000101inv_Kurt_7	0.005772996972061132
MHCI	Asc	2	Peptide_Length	0.004933440948472261
MHCI	Asc	2	Peptide_ContainN	0.0036491283161904178
MHCI	Asc	2	CPP_TOBD000102_Kurt_7	0.0031583395782486872
MHCI	Asc	2	Peptide_ContainF	0.0031274335159969316
MHCI	Asc	2	CPP_LIWA970101inv_Kurt_8	0.0029663640920959476
MHCI	Asc	2	Peptide_ContainH	0.0011690883148298453
MHCI	Asc	2	Peptide_ContainD	0.0010515743343291807
MHCI	Asc	2	Peptide_ContainT	0
MHCI	Asc	3	CPP_KESO980101_IQR_3	1
MHCI	Asc	3	CPP_BETM990101inv_Skew_8	0.7328737380144985
MHCI	Asc	3	Peptide_ContainK	0.6404432644872478
MHCI	Asc	3	CPP_VENM980101inv_Q10_8	0.5841601873283303
MHCI	Asc	3	Peptide_ContainY	0.5526301945180236
MHCI	Asc	3	PeptDesc_Z1_Min_3	0.4941908982898774
MHCI	Asc	3	CPP_SKOJ000101_SE_3	0.48504134221283796
MHCI	Asc	3	PeptDesc_BLOSUM7_Max_4	0.479797512606268
MHCI	Asc	3	CPP_KESO980102inv_Q10_8	0.45766856449523396
MHCI	Asc	3	CPP_ZHAC000106_Kurt_4	0.4542931098751168
MHCI	Asc	3	CPP_BONM030102_Q90_3	0.4292396038670183
MHCI	Asc	3	CPP_KOLA930101_Kurt_3	0.42501478605228243
MHCI	Asc	3	CPP_TOBD000101_IQR_4	0.42091765458874014
MHCI	Asc	3	CPP_THOP960101_Kurt_3	0.4172748933020557
MHCI	Asc	3	CPP_VENM980101_Q90_8	0.41356429796253263
MHCI	Asc	3	PeptDesc_VHSE7_Min_3	0.4031810522423706
MHCI	Asc	3	CPP_BETM990101inv_Kurt_8	0.3903707101943931
MHCI	Asc	3	CPP_BONM030101inv_Kurt_5	0.38555895582015043
MHCI	Asc	3	CPP_MIYS990106_MAD_3	0.3749790424503282
MHCI	Asc	3	CPP_BONM030103inv_Skew_3	0.3527249391698587
MHCI	Asc	3	CPP_SKOJ000102_MAD_6	0.34731981482626206
MHCI	Asc	3	PeptDesc_BLOSUM4_Max_3	0.34594971287635257
MHCI	Asc	3	PeptDesc_BLOSUM3_Max_3	0.3393523598454109
MHCI	Asc	3	CPP_ZHAC000106_Skew_8	0.3384179429003301
MHCI	Asc	3	CPP_BONM030101_SE_3	0.33552420409107847
MHCI	Asc	3	CPP_MIYS990106inv_Skew_8	0.3334125583208147
MHCI	Asc	3	CPP_MICC010101inv_SE_7	0.3201203031810848
MHCI	Asc	3	CPP_MIYS990106_Kurt_8	0.31078335769884524
MHCI	Asc	3	PeptDesc_F4_Max_3	0.30638921863992963
MHCI	Asc	3	CPP_TANS760101inv_Skew_8	0.30552554583069236
MHCI	Asc	3	CPP_SKOJ000102_MAD_5	0.3041277022972398
MHCI	Asc	3	CPP_BETM990101_Q90_3	0.2986448024535886
MHCI	Asc	3	CPP_BRYS930101_MAD_3	0.2959060454110937
MHCI	Asc	3	CPP_KESO980101_IQR_4	0.29189451270343986
MHCI	Asc	3	PeptDesc_KF7_Min_3	0.2798271539170845
MHCI	Asc	3	CPP_SIMK990102inv_MAD_3	0.27612843453033353
MHCI	Asc	3	CPP_ZHAC000104_Kurt_3	0.2746687789390857
MHCI	Asc	3	CPP_THOP960101inv_Skew_3	0.2741466461012401
MHCI	Asc	3	PeptDesc_VHSE5_Max_3	0.2678430764956149
MHCI	Asc	3	CPP_BONM030102inv_Kurt_4	0.2636547468850919
MHCI	Asc	3	CPP_SIMK990103inv_Skew_4	0.26252267505671656
MHCI	Asc	3	CPP_BONM030103_Kurt_3	0.25346772691879516
MHCI	Asc	3	PeptDesc_VHSE7_Max_3	0.2514902669301599
MHCI	Asc	3	CPP_SIMK990104inv_Kurt_3	0.2493331590777168
MHCI	Asc	3	CPP_MICC010101inv_SE_4	0.24523237276518436
MHCI	Asc	3	CPP_ZHAC000101inv_Kurt_5	0.24278095436584005
MHCI	Asc	3	CPP_BETM990101_Kurt_3	0.2401425148625692
MHCI	Asc	3	CPP_SIMK990105_Kurt_6	0.23966533644529078
MHCI	Asc	3	CPP_BONM030103inv_Skew_4	0.23603209114140933
MHCI	Asc	3	CPP_VENM980101inv_Kurt_8	0.23253815507447578
MHCI	Asc	3	CPP_SIMK990102_SE_8	0.23242706559781168
MHCI	Asc	3	CPP_TANS760101_Skew_3	0.23225738990792602
MHCI	Asc	3	CPP_TANS760101inv_IQR_8	0.22850452348557007
MHCI	Asc	3	CPP_SIMK990103_Skew_8	0.22769935123064955
MHCI	Asc	3	CPP_BASU010101_Skew_3	0.22709474164435528
MHCI	Asc	3	PeptDesc_BLOSUM2_Max_3	0.22367667143766756
MHCI	Asc	3	CPP_SKOJ000101inv_Kurt_6	0.2204580323424751
MHCI	Asc	3	CPP_SIMK990105_Skew_8	0.21825880902934716
MHCI	Asc	3	CPP_KESO980101_Kurt_3	0.2145901061417492
MHCI	Asc	3	CPP_ZHAC000106_Kurt_5	0.2145525384442583
MHCI	Asc	3	Peptide_ContainP	0.21360734427925554
MHCI	Asc	3	CPP_TANS760101inv_Skew_5	0.21055509561132651
MHCI	Asc	3	CPP_MOOG990101_Kurt_6	0.21053724564214002
MHCI	Asc	3	PeptDesc_F1_Min_3	0.20862838951408852
MHCI	Asc	3	CPP_MICC010101_IQR_3	0.20859941488623937
MHCI	Asc	3	CPP_SKOJ000101_Kurt_4	0.20801226849648186
MHCI	Asc	3	CPP_SKOJ000101inv_Kurt_7	0.20773415488674618
MHCI	Asc	3	PeptDesc_ProtFP7_Median_4	0.2059245927204951
MHCI	Asc	3	CPP_MOOG990101_Kurt_7	0.2058874897180488
MHCI	Asc	3	CPP_MIYS850102_Skew_8	0.20494109775671526
MHCI	Asc	3	CPP_KOLA930101inv_MAD_3	0.20421440926419263
MHCI	Asc	3	CPP_SIMK990102inv_Kurt_4	0.20389521564188529
MHCI	Asc	3	CPP_SIMK990102_Kurt_7	0.20346767024786275
MHCI	Asc	3	CPP_LIWA970101_Kurt_6	0.19996096153004678
MHCI	Asc	3	CPP_BONM030103_Kurt_6	0.19828819975300355
MHCI	Asc	3	CPP_SKOJ000101inv_MAD_8	0.1939776339083845
MHCI	Asc	3	CPP_ZHAC000106_Kurt_3	0.19069989225937875
MHCI	Asc	3	CPP_SKOJ000101_Kurt_6	0.1899721272374448
MHCI	Asc	3	CPP_BONM030101_Kurt_3	0.18875197724283366
MHCI	Asc	3	PeptDesc_KF10_Min_3	0.18817867313221057
MHCI	Asc	3	CPP_SIMK990102_Kurt_6	0.18631017620302895
MHCI	Asc	3	CPP_MICC010101_Kurt_7	0.18369752836112677
MHCI	Asc	3	CPP_LIWA970101_Kurt_8	0.18275811091857455
MHCI	Asc	3	CPP_TOBD000102_Skew_4	0.18219688737504258
MHCI	Asc	3	CPP_BONM030101_Kurt_4	0.18084802814187917
MHCI	Asc	3	CPP_BETM990101inv_Kurt_3	0.17962750051229115
MHCI	Asc	3	CPP_THOP960101_Kurt_8	0.17954156427852208
MHCI	Asc	3	CPP_BONM030103_Skew_8	0.1786754603810873
MHCI	Asc	3	CPP_BONM030101inv_Kurt_4	0.1760290286865649
MHCI	Asc	3	CPP_BONM030101_Kurt_6	0.17558175575704005
MHCI	Asc	3	CPP_SIMK990104_Q90_3	0.17312956409724678
MHCI	Asc	3	CPP_TOBD000101inv_Kurt_4	0.1707351862238432
MHCI	Asc	3	CPP_BONM030103_Kurt_8	0.16975474479650698
MHCI	Asc	3	CPP_TANS760101inv_IQR_7	0.16919860946656054
MHCI	Asc	3	CPP_BONM030101_IQR_3	0.16884257682232015
MHCI	Asc	3	CPP_SIMK990103_Kurt_5	0.16844186844352296
MHCI	Asc	3	CPP_SKOJ000102_MAD_3	0.16754536736082146
MHCI	Asc	3	CPP_TOBD000101inv_Kurt_8	0.1673859127227163
MHCI	Asc	3	CPP_KESO980101_Kurt_5	0.16716917399728132
MHCI	Asc	3	CPP_MIYS990107inv_Kurt_8	0.1671212021208187
MHCI	Asc	3	CPP_BONM030103_Kurt_4	0.16662154953932506
MHCI	Asc	3	CPP_LIWA970101inv_Skew_7	0.16641824409082562
MHCI	Asc	3	PeptDesc_VHSE3_Min_3	0.1631046206375025
MHCI	Asc	3	CPP_BONM030101inv_IQR_3	0.16029027191590867
MHCI	Asc	3	CPP_ZHAC000106_Skew_5	0.16009491001702822
MHCI	Asc	3	CPP_SIMK990103_Skew_4	0.15497441100756876
MHCI	Asc	3	Peptide_ContainG	0.1549675459480717
MHCI	Asc	3	CPP_BONM030103_Med_3	0.1548443431313091
MHCI	Asc	3	CPP_MICC010101inv_Kurt_3	0.1527596881425599
MHCI	Asc	3	CPP_TANS760101_Skew_7	0.15075260928800233
MHCI	Asc	3	CPP_ZHAC000101inv_MAD_3	0.1502015723411226
MHCI	Asc	3	PeptDesc_KF8_Median_3	0.1497318300785108
MHCI	Asc	3	PeptDesc_BLOSUM3_Min_3	0.1482718192093094
MHCI	Asc	3	CPP_LIWA970101inv_Kurt_5	0.1477810177537642
MHCI	Asc	3	CPP_TOBD000101inv_Kurt_3	0.14718636860154785
MHCI	Asc	3	CPP_ZHAC000106_Kurt_8	0.14612501455351348
MHCI	Asc	3	CPP_SKOJ970101_Skew_3	0.1450659393057647
MHCI	Asc	3	CPP_BRYS930101inv_Skew_4	0.14347121140089883
MHCI	Asc	3	CPP_ZHAC000106_MAD_3	0.14319441556139326
MHCI	Asc	3	CPP_ZHAC000106_Kurt_6	0.14268819668934832
MHCI	Asc	3	CPP_BETM990101_Kurt_8	0.14123977819595998
MHCI	Asc	3	CPP_TOBD000102inv_Skew_5	0.1399743877639436
MHCI	Asc	3	CPP_BONM030102inv_MAD_8	0.1379105403919543
MHCI	Asc	3	CPP_THOP960101inv_IQR_3	0.13751098600393866
MHCI	Asc	3	PeptDesc_VHSE4_Max_3	0.1370530789413717
MHCI	Asc	3	PeptDesc_KF9_Min_3	0.13631853301943042
MHCI	Asc	3	CPP_KOLA930101_MAD_3	0.1355573117044897
MHCI	Asc	3	CPP_SIMK990104_Q10_3	0.13327154667583258
MHCI	Asc	3	CPP_LIWA970101inv_Kurt_6	0.13247923286453409
MHCI	Asc	3	CPP_SKOJ000102_Kurt_3	0.13128044314525864
MHCI	Asc	3	CPP_THOP960101_IQR_8	0.13091303835586302
MHCI	Asc	3	PeptDesc_F6_Max_5	0.12944363602176265
MHCI	Asc	3	CPP_MOOG990101inv_Skew_3	0.12676297364536154
MHCI	Asc	3	PeptDesc_VHSE8_Max_3	0.12429721405794397
MHCI	Asc	3	CPP_BONM030102_Kurt_6	0.12393590205459391
MHCI	Asc	3	CPP_SKOJ000101_MAD_5	0.12287248367752038
MHCI	Asc	3	PeptDesc_ProtFP4_Max_3	0.12257956775802349
MHCI	Asc	3	CPP_KESO980101inv_Q10_3	0.12223500645668257
MHCI	Asc	3	PeptDesc_BLOSUM1_Min_3	0.12026916196571007
MHCI	Asc	3	CPP_ZHAC000106_Kurt_7	0.1194550707374083
MHCI	Asc	3	PeptDesc_KF7_Max_3	0.11944204137789613
MHCI	Asc	3	PeptDesc_VHSE1_Min_3	0.11668292972239977
MHCI	Asc	3	CPP_BONM030101_Kurt_7	0.11557147987335623
MHCI	Asc	3	PeptDesc_PP1_Min_5	0.11420557552978254
MHCI	Asc	3	CPP_KESO980101inv_MAD_4	0.11351689367990914
MHCI	Asc	3	CPP_SIMK990101_Q90_3	0.11208230183855017
MHCI	Asc	3	PeptDesc_ProtFP1_Min_4	0.11188888122225561
MHCI	Asc	3	CPP_ZHAC000104_Kurt_4	0.11170689687092568
MHCI	Asc	3	CPP_KESO980102_Q10_3	0.11165756748182736
MHCI	Asc	3	CPP_MICC010101inv_Q10_4	0.10946520252258574
MHCI	Asc	3	PeptDesc_BLOSUM8_Max_3	0.10776250808882495
MHCI	Asc	3	CPP_ZHAC000104_Kurt_8	0.10663308065018998
MHCI	Asc	3	CPP_MIYS990106_Kurt_7	0.10597151728056044
MHCI	Asc	3	CPP_BONM030103_MAD_3	0.10581572426275922
MHCI	Asc	3	Peptide_ContainE	0.10580313918124655
MHCI	Asc	3	CPP_MIYS850102_MAD_3	0.10459009990599177
MHCI	Asc	3	PeptDesc_BLOSUM9_Min_3	0.10381171401315008
MHCI	Asc	3	CPP_ZHAC000104_Kurt_5	0.10373512467197046
MHCI	Asc	3	CPP_MIYS990106inv_Kurt_8	0.10288464855251413
MHCI	Asc	3	CPP_ZHAC000106inv_MAD_3	0.10135100755350565
MHCI	Asc	3	CPP_BETM990101inv_Kurt_5	0.1013054466677903
MHCI	Asc	3	CPP_MOOG990101inv_Q90_3	0.10088600035779004
MHCI	Asc	3	CPP_KESO980102_Q90_3	0.10045998631539928
MHCI	Asc	3	CPP_SIMK990105inv_Q90_5	0.09929948935932412
MHCI	Asc	3	CPP_KESO980101_Skew_3	0.09913284385301116
MHCI	Asc	3	CPP_SKOJ000101_Kurt_5	0.09909600512520711
MHCI	Asc	3	CPP_ZHAC000104_Skew_4	0.09833749207721246
MHCI	Asc	3	CPP_MICC010101inv_Skew_8	0.09822631966417383
MHCI	Asc	3	CPP_BONM030102_Kurt_3	0.09751242931771524
MHCI	Asc	3	CPP_BONM030102inv_Kurt_8	0.0969579028736656
MHCI	Asc	3	PeptDesc_F4_Min_3	0.09618873380396306
MHCI	Asc	3	CPP_SIMK990104_Skew_8	0.09400274991910364
MHCI	Asc	3	PeptDesc_F5_Min_5	0.0938834523732996
MHCI	Asc	3	CPP_MIYS960101inv_MAD_3	0.09377633218422862
MHCI	Asc	3	CPP_BONM030101inv_Skew_5	0.09311956765598015
MHCI	Asc	3	CPP_THOP960101_MAD_3	0.09291808384020485
MHCI	Asc	3	CPP_ZHAC000101inv_Skew_7	0.09287177322253334
MHCI	Asc	3	PeptDesc_ProtFP4_Min_3	0.0927714700873551
MHCI	Asc	3	CPP_MIYS960102_Skew_4	0.09268407177758452
MHCI	Asc	3	CPP_VENM980101inv_Q90_3	0.09214208776090992
MHCI	Asc	3	CPP_BASU010101_Q90_3	0.09194998557804956
MHCI	Asc	3	CPP_THOP960101_Q90_3	0.0910540365846423
MHCI	Asc	3	CPP_BRYS930101_Q10_3	0.09073156076392745
MHCI	Asc	3	CPP_SIMK990101_IQR_3	0.0903721130233848
MHCI	Asc	3	CPP_BETM990101inv_Skew_4	0.0902217320074639
MHCI	Asc	3	PeptDesc_ProtFP8_Min_4	0.08993032603350097
MHCI	Asc	3	CPP_BASU010101_Kurt_3	0.08911629061838977
MHCI	Asc	3	CPP_MIYS990107_Kurt_6	0.08902904287851775
MHCI	Asc	3	CPP_BONM030103_Kurt_5	0.08879845839373954
MHCI	Asc	3	CPP_BETM990101inv_IQR_4	0.08858597672087938
MHCI	Asc	3	CPP_MIYS990106_Skew_3	0.08817326165119799
MHCI	Asc	3	PeptDesc_BLOSUM6_Max_6	0.08747880730927744
MHCI	Asc	3	CPP_TOBD000102_Q90_3	0.08735039313554967
MHCI	Asc	3	CPP_SIMK990104inv_Med_3	0.08731679073997621
MHCI	Asc	3	CPP_SIMK990105inv_MAD_3	0.08531538912385478
MHCI	Asc	3	CPP_SIMK990105inv_Q90_6	0.0845842544494711
MHCI	Asc	3	CPP_SKOJ000102_Skew_4	0.08443571855767575
MHCI	Asc	3	PeptDesc_Hydrophobicity_Min_3	0.08442203336985131
MHCI	Asc	3	CPP_SIMK990104inv_Q10_3	0.08434401847716
MHCI	Asc	3	PeptDesc_Z5_Max_3	0.08404794164757254
MHCI	Asc	3	CPP_BETM990101_MAD_3	0.08361064147366307
MHCI	Asc	3	CPP_SIMK990105inv_Q90_4	0.08176453128178927
MHCI	Asc	3	PeptDesc_KF1_Min_3	0.08122876842735068
MHCI	Asc	3	CPP_BASU010101_MAD_3	0.0809648071173239
MHCI	Asc	3	PeptDesc_KF5_Min_6	0.08080917187133173
MHCI	Asc	3	CPP_BONM030103_Kurt_7	0.08072923034720227
MHCI	Asc	3	CPP_VENM980101_Skew_5	0.08037777279637652
MHCI	Asc	3	CPP_BONM030102_Kurt_8	0.07960210529616375
MHCI	Asc	3	CPP_MIYS990106_Kurt_6	0.07942261812618064
MHCI	Asc	3	CPP_TANS760101_IQR_8	0.0792319679847286
MHCI	Asc	3	CPP_MICC010101_Q90_3	0.07901326236671098
MHCI	Asc	3	CPP_MIYS990107inv_Skew_3	0.07888922423597881
MHCI	Asc	3	CPP_LIWA970101_Skew_5	0.07881523718853224
MHCI	Asc	3	CPP_BASU010101inv_IQR_3	0.078168054569663
MHCI	Asc	3	CPP_SIMK990105inv_SE_8	0.07780096124282819
MHCI	Asc	3	CPP_THOP960101inv_Q10_3	0.076945947511393
MHCI	Asc	3	CPP_KOLA930101_Kurt_4	0.0767460001610304
MHCI	Asc	3	PeptDesc_KF6_Max_3	0.0762321209733372
MHCI	Asc	3	CPP_BRYS930101inv_MAD_8	0.07574160328100611
MHCI	Asc	3	CPP_TOBD000101inv_Q10_3	0.07513554182192635
MHCI	Asc	3	PeptDesc_KF3_Max_3	0.07512058081176665
MHCI	Asc	3	CPP_BETM990101inv_Q10_7	0.07499217852310436
MHCI	Asc	3	PeptDesc_BLOSUM9_Max_3	0.07467141084510835
MHCI	Asc	3	CPP_ZHAC000101inv_Skew_8	0.07448023434870438
MHCI	Asc	3	CPP_TOBD000101inv_IQR_8	0.07428669071361102
MHCI	Asc	3	CPP_SIMK990101_Skew_5	0.07427733633923242
MHCI	Asc	3	PeptDesc_KF3_Min_3	0.07408088994865188
MHCI	Asc	3	CPP_MIYS990106_Kurt_5	0.07388521870738958
MHCI	Asc	3	CPP_SIMK990102inv_Skew_3	0.07357694303018035
MHCI	Asc	3	CPP_SIMK990103inv_Kurt_3	0.07330291515776884
MHCI	Asc	3	Peptide_ContainW	0.07324914792964142
MHCI	Asc	3	CPP_MICC010101inv_Kurt_6	0.07300450851661597
MHCI	Asc	3	CPP_LIWA970101_Kurt_3	0.072563362545684
MHCI	Asc	3	CPP_ZHAC000106_Skew_4	0.0717101461572903
MHCI	Asc	3	PeptDesc_ProtFP6_Min_3	0.07164159201424392
MHCI	Asc	3	CPP_MIRL960101_MAD_3	0.07145615836330974
MHCI	Asc	3	CPP_ZHAC000101inv_Skew_6	0.0711942218932262
MHCI	Asc	3	CPP_TANS760101inv_SE_3	0.07094819241230561
MHCI	Asc	3	CPP_TANS760101_Kurt_4	0.0703819107503825
MHCI	Asc	3	CPP_MIYS990106inv_Kurt_7	0.07014796898561963
MHCI	Asc	3	Peptide_ContainA	0.06988667929292763
MHCI	Asc	3	CPP_ZHAC000101_Skew_3	0.06949340186522049
MHCI	Asc	3	CPP_BETM990101inv_Med_3	0.0690922553217017
MHCI	Asc	3	CPP_BONM030102inv_Skew_4	0.06881635059743252
MHCI	Asc	3	CPP_BONM030102inv_Q10_3	0.06880130191516329
MHCI	Asc	3	CPP_SIMK990103inv_Q10_3	0.068764197459353
MHCI	Asc	3	CPP_BASU010101inv_Kurt_6	0.06868242005101896
MHCI	Asc	3	PeptDesc_ProtFP6_Max_3	0.06859775594551504
MHCI	Asc	3	CPP_ZHAC000101_Kurt_3	0.0683823162509728
MHCI	Asc	3	CPP_KESO980101_Kurt_6	0.06779714481597994
MHCI	Asc	3	CPP_BONM030103inv_Skew_8	0.06757700302650275
MHCI	Asc	3	CPP_KESO980102_Kurt_4	0.06668166893346247
MHCI	Asc	3	PeptDesc_Z4_Min_3	0.06646928447354543
MHCI	Asc	3	CPP_ZHAC000101inv_Skew_5	0.0652045396288066
MHCI	Asc	3	CPP_ZHAC000101inv_Skew_4	0.06516353056409076
MHCI	Asc	3	CPP_KESO980102_SE_3	0.06504855024282198
MHCI	Asc	3	CPP_BONM030102_Skew_4	0.06498963469507894
MHCI	Asc	3	CPP_VENM980101inv_MAD_3	0.06493212282454389
MHCI	Asc	3	CPP_LIWA970101_Skew_6	0.06489396399182175
MHCI	Asc	3	CPP_BASU010101inv_Skew_5	0.06456955599303271
MHCI	Asc	3	CPP_BONM030101inv_SD_3	0.064461921471336045
MHCI	Asc	3	CPP_BONM030102_Skew_3	0.06432853413986236
MHCI	Asc	3	CPP_MICC010101inv_MAD_3	0.0640750464692185
MHCI	Asc	3	CPP_BONM030102inv_Kurt_5	0.06368728132590132
MHCI	Asc	3	CPP_MIYS960102_Kurt_7	0.06366332886109055
MHCI	Asc	3	PeptDesc_KF10_Max_3	0.06336001634501731
MHCI	Asc	3	CPP_BASU010101_Skew_4	0.06313520222791444
MHCI	Asc	3	CPP_BONM030102_IQR_3	0.06295183516247609
MHCI	Asc	3	CPP_BONM030101_Kurt_5	0.06287334775497157
MHCI	Asc	3	CPP_BONM030103inv_Skew_5	0.06286094981669348
MHCI	Asc	3	PeptDesc_ProtFP5_Max_6	0.06223702814852019
MHCI	Asc	3	CPP_TOBD000101_Skew_8	0.06221375445553989
MHCI	Asc	3	CPP_TOBD000102inv_IQR_8	0.06183885658223846
MHCI	Asc	3	CPP_MIYS960102_Skew_5	0.061757584097034315
MHCI	Asc	3	CPP_BONM030101_Kurt_8	0.06161450056390922
MHCI	Asc	3	CPP_SKOJ970101inv_IQR_3	0.061449981324314326
MHCI	Asc	3	PeptDesc_pI_Max_3	0.06134124330801278
MHCI	Asc	3	CPP_SKOJ000102inv_IQR_4	0.06100495874721397
MHCI	Asc	3	CPP_VENM980101inv_Kurt_4	0.06015322418965007
MHCI	Asc	3	CPP_KESO980101inv_IQR_3	0.05993799444200492
MHCI	Asc	3	CPP_MIYS850102_Skew_3	0.059656015015339486
MHCI	Asc	3	CPP_SIMK990101inv_Q10_3	0.05958174191138882
MHCI	Asc	3	CPP_SKOJ000102_Kurt_4	0.05925965614986706
MHCI	Asc	3	CPP_KOLA930101inv_Kurt_6	0.059101805675567005
MHCI	Asc	3	CPP_BRYS930101_Q90_4	0.05855318300542321
MHCI	Asc	3	PeptDesc_MSWHIM2_Max_3	0.05844849840781201
MHCI	Asc	3	CPP_MICC010101_Q10_8	0.058267534801487185
MHCI	Asc	3	PeptDesc_AliphaticIndex_Min_4	0.0581175104214317
MHCI	Asc	3	CPP_SKOJ970101inv_Skew_3	0.058067071473881314
MHCI	Asc	3	CPP_TOBD000102inv_Kurt_4	0.05805479582343622
MHCI	Asc	3	CPP_SIMK990102_MAD_3	0.057832095974916065
MHCI	Asc	3	CPP_BRYS930101_Kurt_3	0.05762691988882735
MHCI	Asc	3	PeptDesc_VHSE8_Min_3	0.05756841984743665
MHCI	Asc	3	CPP_BRYS930101inv_IQR_3	0.05730559433687322
MHCI	Asc	3	CPP_BONM030102inv_Skew_3	0.057241197415402637
MHCI	Asc	3	CPP_ZHAC000101_Kurt_4	0.05718748758085256
MHCI	Asc	3	CPP_BONM030103inv_MAD_3	0.05714429370344494
MHCI	Asc	3	CPP_BONM030101inv_IQR_4	0.05704676838935466
MHCI	Asc	3	CPP_SKOJ000102_Skew_5	0.05646443421674956
MHCI	Asc	3	PeptDesc_BLOSUM1_Max_3	0.05645701331372544
MHCI	Asc	3	CPP_MIRL960101_Skew_8	0.05617236252674574
MHCI	Asc	3	CPP_TANS760101inv_Skew_6	0.056145643452995275
MHCI	Asc	3	PeptDesc_BLOSUM5_Min_3	0.055927059918957876
MHCI	Asc	3	CPP_ZHAC000104_Skew_8	0.055824202968656665
MHCI	Asc	3	CPP_BRYS930101_Skew_5	0.0557279114732657
MHCI	Asc	3	CPP_ZHAC000104inv_Skew_7	0.05562960705842071
MHCI	Asc	3	CPP_MIYS960101_MAD_3	0.05559324206441685
MHCI	Asc	3	CPP_TOBD000102inv_Skew_4	0.05502503899812134
MHCI	Asc	3	CPP_SKOJ000102inv_Kurt_4	0.05489122311699813
MHCI	Asc	3	CPP_BONM030101_MAD_8	0.054772266068359554
MHCI	Asc	3	CPP_BONM030101_IQR_4	0.05460662887824455
MHCI	Asc	3	CPP_MOOG990101inv_Skew_5	0.05460637650963401
MHCI	Asc	3	CPP_MIYS960101_Skew_4	0.0542428741096031
MHCI	Asc	3	CPP_SKOJ000101inv_Skew_4	0.054191277592773895
MHCI	Asc	3	CPP_MIYS990106_Kurt_3	0.054190911856495924
MHCI	Asc	3	CPP_SIMK990104_IQR_3	0.054186196293965046
MHCI	Asc	3	CPP_MOOG990101_Kurt_8	0.05407672258453613
MHCI	Asc	3	CPP_BRYS930101inv_IQR_4	0.053987122500213244
MHCI	Asc	3	CPP_BASU010101inv_Kurt_4	0.053818043902145424
MHCI	Asc	3	CPP_SIMK990101_Skew_3	0.053802311858658115
MHCI	Asc	3	CPP_ZHAC000101_Kurt_8	0.05352832303806506
MHCI	Asc	3	PeptDesc_Z4_Max_3	0.05335063205697351
MHCI	Asc	3	CPP_BETM990101_Kurt_7	0.053218817687323124
MHCI	Asc	3	CPP_ZHAC000101inv_Kurt_4	0.05299495493698056
MHCI	Asc	3	CPP_SKOJ000101inv_Kurt_5	0.052974173939412596
MHCI	Asc	3	CPP_KOLA930101inv_Q90_4	0.05263867452735484
MHCI	Asc	3	CPP_SKOJ000101_Skew_4	0.0517816474264452
MHCI	Asc	3	CPP_BONM030103inv_Kurt_5	0.051567183582061506
MHCI	Asc	3	CPP_MICC010101inv_Kurt_7	0.05142017580028985
MHCI	Asc	3	CPP_SIMK990101inv_Kurt_8	0.05138469247619009
MHCI	Asc	3	CPP_KESO980101inv_Kurt_5	0.05126654007779188
MHCI	Asc	3	CPP_BASU010101_Kurt_6	0.05096112313889472
MHCI	Asc	3	CPP_KESO980102inv_MAD_3	0.05043976789540399
MHCI	Asc	3	CPP_KESO980101inv_Skew_4	0.05042582300212867
MHCI	Asc	3	CPP_LIWA970101_Kurt_5	0.050388974483108535
MHCI	Asc	3	CPP_SKOJ000102inv_IQR_3	0.050042741650200874
MHCI	Asc	3	CPP_SKOJ000102_MAD_4	0.050035118709847046
MHCI	Asc	3	CPP_SIMK990105_IQR_3	0.04956149587888763
MHCI	Asc	3	CPP_MIYS960102_Q90_3	0.04940215760616851
MHCI	Asc	3	CPP_MIYS850102_Skew_5	0.04934915344357227
MHCI	Asc	3	CPP_KOLA930101_Skew_8	0.049334649092104825
MHCI	Asc	3	CPP_MOOG990101_Skew_4	0.04916853291213562
MHCI	Asc	3	CPP_MIYS850102inv_IQR_3	0.04900410621936426
MHCI	Asc	3	CPP_MIYS850103_Kurt_3	0.04890809015590323
MHCI	Asc	3	CPP_MOOG990101_Skew_8	0.04868912181685473
MHCI	Asc	3	CPP_MICC010101inv_Skew_7	0.0486314530547238
MHCI	Asc	3	CPP_ZHAC000101_Skew_6	0.04859592688188099
MHCI	Asc	3	CPP_KOLA930101_MAD_8	0.04809542352214726
MHCI	Asc	3	CPP_BONM030102inv_Kurt_3	0.04807782887844897
MHCI	Asc	3	CPP_BASU010101_Skew_7	0.04793399841092336
MHCI	Asc	3	CPP_BONM030102_Kurt_5	0.04765408323176304
MHCI	Asc	3	CPP_MIYS960102inv_Kurt_3	0.04762718607640855
MHCI	Asc	3	CPP_SKOJ970101_Skew_5	0.04737513340283472
MHCI	Asc	3	CPP_KOLA930101inv_Kurt_8	0.0473085277811047
MHCI	Asc	3	CPP_BONM030102_Kurt_4	0.04728194250044797
MHCI	Asc	3	CPP_MIYS990106_Kurt_4	0.04723658875091292
MHCI	Asc	3	CPP_MIRL960101inv_MAD_3	0.047219050855759614
MHCI	Asc	3	CPP_SKOJ000102inv_Skew_5	0.0471992814123438
MHCI	Asc	3	PeptDesc_KF6_Min_3	0.04717442282023402
MHCI	Asc	3	CPP_LIWA970101inv_Skew_8	0.04714671742456406
MHCI	Asc	3	CPP_MOOG990101inv_Kurt_8	0.04709424735823718
MHCI	Asc	3	CPP_MIYS850103inv_Kurt_8	0.04696475790316293
MHCI	Asc	3	CPP_KESO980101_Skew_5	0.04691794133452552
MHCI	Asc	3	CPP_SIMK990105_Q10_3	0.046783364071909965
MHCI	Asc	3	CPP_MIYS960102_Skew_3	0.04633202157077158
MHCI	Asc	3	CPP_SKOJ970101_Kurt_7	0.046160723053659716
MHCI	Asc	3	CPP_TOBD000102inv_IQR_3	0.046070998736951564
MHCI	Asc	3	CPP_ZHAC000106inv_Kurt_3	0.04596693235810195
MHCI	Asc	3	CPP_MOOG990101_Skew_5	0.04586891076244544
MHCI	Asc	3	CPP_LIWA970101_Skew_7	0.045827409533782074
MHCI	Asc	3	CPP_SKOJ000102inv_Kurt_3	0.04580549637888295
MHCI	Asc	3	CPP_MIYS960101_Skew_3	0.045791503695057384
MHCI	Asc	3	CPP_BASU010101_Skew_5	0.045783698045413115
MHCI	Asc	3	CPP_ZHAC000101_Skew_7	0.04574808845499172
MHCI	Asc	3	CPP_ZHAC000106inv_Skew_8	0.045729200394904114
MHCI	Asc	3	CPP_BONM030103inv_Kurt_8	0.045538685373873816
MHCI	Asc	3	CPP_ZHAC000101_Kurt_7	0.045516650368386216
MHCI	Asc	3	CPP_KOLA930101_Q10_8	0.04551081703693344
MHCI	Asc	3	PeptDesc_MSWHIM3_Min_4	0.04549650704528526
MHCI	Asc	3	CPP_KESO980102_Kurt_7	0.04548956708412836
MHCI	Asc	3	CPP_ZHAC000106inv_Skew_3	0.04540846677742906
MHCI	Asc	3	CPP_SKOJ000101inv_IQR_3	0.04535227629214153
MHCI	Asc	3	CPP_TOBD000102_IQR_4	0.04533480902635499
MHCI	Asc	3	CPP_SKOJ970101_MAD_4	0.045123852308243
MHCI	Asc	3	CPP_ZHAC000101_Skew_8	0.04497676102986199
MHCI	Asc	3	CPP_ZHAC000106inv_Kurt_6	0.04489759443711814
MHCI	Asc	3	CPP_MOOG990101_Kurt_3	0.04489346816656817
MHCI	Asc	3	CPP_KESO980101inv_Kurt_6	0.04486531894292609
MHCI	Asc	3	CPP_SKOJ970101inv_Skew_4	0.044744746538576165
MHCI	Asc	3	CPP_KOLA930101_Kurt_5	0.04427972900558476
MHCI	Asc	3	CPP_MIRL960101inv_Skew_3	0.04411051062134005
MHCI	Asc	3	CPP_SKOJ970101_Skew_8	0.04383518780706225
MHCI	Asc	3	CPP_BASU010101inv_Skew_8	0.0437942907825055
MHCI	Asc	3	CPP_BASU010101inv_Kurt_3	0.04375177894477808
MHCI	Asc	3	CPP_ZHAC000104inv_Skew_4	0.04365725680119642
MHCI	Asc	3	CPP_SIMK990105_Kurt_5	0.043453083787613485
MHCI	Asc	3	CPP_BONM030102inv_IQR_4	0.0434136843100217
MHCI	Asc	3	CPP_MIYS850103_Kurt_4	0.04340657177888629
MHCI	Asc	3	CPP_SIMK990103_Skew_5	0.04306938564053638
MHCI	Asc	3	CPP_LIWA970101_Skew_8	0.04295595370312571
MHCI	Asc	3	CPP_TANS760101inv_IQR_3	0.042882235590552396
MHCI	Asc	3	CPP_SIMK990104_Kurt_4	0.04272666847170604
MHCI	Asc	3	CPP_SIMK990101_Kurt_6	0.04261438505787129
MHCI	Asc	3	CPP_MIYS850103_Skew_3	0.04244137415923902
MHCI	Asc	3	CPP_KESO980101_Skew_8	0.042430338317647566
MHCI	Asc	3	CPP_ZHAC000106inv_Kurt_7	0.04234333814688397
MHCI	Asc	3	CPP_TOBD000101inv_Skew_3	0.042127526817861506
MHCI	Asc	3	CPP_LIWA970101_Kurt_7	0.04196053306799734
MHCI	Asc	3	CPP_LIWA970101_Kurt_4	0.04186415364907966
MHCI	Asc	3	CPP_ZHAC000104inv_Skew_8	0.04119851480050726
MHCI	Asc	3	CPP_MOOG990101inv_Skew_8	0.041069113898195106
MHCI	Asc	3	CPP_MOOG990101inv_Kurt_3	0.041014017119500853
MHCI	Asc	3	CPP_VENM980101_Kurt_8	0.04100666292456236
MHCI	Asc	3	CPP_MIYS850103_Kurt_7	0.040672945240464456
MHCI	Asc	3	CPP_TANS760101_IQR_6	0.04063040415009533
MHCI	Asc	3	CPP_SIMK990103_Skew_3	0.04060145491809325
MHCI	Asc	3	CPP_SIMK990104inv_Skew_3	0.040587316559584925
MHCI	Asc	3	CPP_MIYS850102_Kurt_4	0.04053517654856857
MHCI	Asc	3	CPP_MIYS850103inv_Kurt_3	0.04051765509353576
MHCI	Asc	3	CPP_MIYS850103_Kurt_8	0.0405157625875191
MHCI	Asc	3	CPP_SIMK990102_Kurt_5	0.040489225511040415
MHCI	Asc	3	CPP_BRYS930101_Skew_8	0.04033991851129559
MHCI	Asc	3	CPP_MIYS990106inv_Kurt_4	0.04032007095805194
MHCI	Asc	3	CPP_BETM990101_Kurt_5	0.040193552117943454
MHCI	Asc	3	CPP_SIMK990105_Skew_5	0.040096342740159364
MHCI	Asc	3	CPP_KESO980101inv_Kurt_4	0.040091141299069794
MHCI	Asc	3	CPP_KESO980101_Kurt_8	0.03994404216633186
MHCI	Asc	3	CPP_THOP960101inv_Skew_4	0.039923578892666615
MHCI	Asc	3	CPP_SIMK990101_Kurt_4	0.03988397003854197
MHCI	Asc	3	CPP_MIYS990106_Skew_6	0.03980172118634408
MHCI	Asc	3	CPP_SIMK990101_Kurt_3	0.03978124862062887
MHCI	Asc	3	CPP_BONM030102_Kurt_7	0.039532478805552926
MHCI	Asc	3	CPP_SIMK990103_Kurt_8	0.03937219252005047
MHCI	Asc	3	CPP_BONM030103inv_Kurt_4	0.03933418032695034
MHCI	Asc	3	CPP_TOBD000101_Q90_3	0.0392640039247445
MHCI	Asc	3	CPP_KESO980101_Skew_4	0.03918979790070892
MHCI	Asc	3	CPP_KOLA930101inv_Kurt_3	0.03910562309467333
MHCI	Asc	3	CPP_KESO980102inv_Skew_8	0.03891249591270062
MHCI	Asc	3	CPP_SIMK990105_Kurt_7	0.038672583069806435
MHCI	Asc	3	CPP_THOP960101_Skew_4	0.038620592178035644
MHCI	Asc	3	CPP_MIYS990106_Skew_7	0.038433490259877884
MHCI	Asc	3	CPP_TANS760101inv_MAD_5	0.03838115203197338
MHCI	Asc	3	CPP_KESO980102_Skew_8	0.03821142078854706
MHCI	Asc	3	CPP_VENM980101_Skew_8	0.0381595578875211
MHCI	Asc	3	CPP_MIYS990106inv_Skew_5	0.038046441805448944
MHCI	Asc	3	CPP_BETM990101_Kurt_4	0.03802712856375407
MHCI	Asc	3	PeptDesc_MSWHIM1_Min_3	0.03802593386612328
MHCI	Asc	3	CPP_ZHAC000101_Skew_4	0.038021112080143686
MHCI	Asc	3	PeptDesc_KF9_Max_3	0.03789069532410942
MHCI	Asc	3	CPP_BONM030103inv_Kurt_3	0.03786951224547507
MHCI	Asc	3	CPP_MIYS850102_Kurt_5	0.037644168430476126
MHCI	Asc	3	CPP_ZHAC000106inv_Kurt_5	0.037641905327263823
MHCI	Asc	3	CPP_BONM030101inv_Skew_8	0.037599995987366866
MHCI	Asc	3	CPP_MIYS960101inv_Kurt_4	0.03752736403735561
MHCI	Asc	3	CPP_THOP960101inv_Kurt_5	0.03742635229999457
MHCI	Asc	3	CPP_BONM030101_Skew_8	0.037305002220851785
MHCI	Asc	3	CPP_BRYS930101inv_Skew_3	0.037276196104327336
MHCI	Asc	3	CPP_MICC010101_Mean_8	0.03718301504816415
MHCI	Asc	3	CPP_TOBD000101_Kurt_7	0.03718054966293695
MHCI	Asc	3	CPP_BONM030103inv_MAD_4	0.03701933362229413
MHCI	Asc	3	CPP_KESO980101_Skew_6	0.03696722151347596
MHCI	Asc	3	CPP_KESO980101_Kurt_4	0.036934076355928006
MHCI	Asc	3	CPP_KOLA930101_Kurt_7	0.03682584724134073
MHCI	Asc	3	CPP_SKOJ000101inv_IQR_4	0.03677804682557046
MHCI	Asc	3	CPP_SKOJ970101inv_MAD_4	0.0366783837544339
MHCI	Asc	3	CPP_BONM030101inv_Kurt_7	0.03665592888347555
MHCI	Asc	3	CPP_MIYS990106inv_Kurt_3	0.03652114565487533
MHCI	Asc	3	CPP_MIYS850102inv_Skew_3	0.036243083959395794
MHCI	Asc	3	CPP_BONM030101inv_Skew_4	0.03615478470302307
MHCI	Asc	3	CPP_ZHAC000104inv_Kurt_8	0.035958463466452824
MHCI	Asc	3	CPP_BRYS930101_Kurt_5	0.0358207515589213
MHCI	Asc	3	CPP_TANS760101inv_Kurt_6	0.0357313240885287
MHCI	Asc	3	CPP_SKOJ970101_Kurt_4	0.0356660929875655
MHCI	Asc	3	CPP_KESO980101inv_Skew_5	0.0355512155841282
MHCI	Asc	3	CPP_BASU010101_Skew_8	0.03545697772385443
MHCI	Asc	3	CPP_SKOJ000102inv_Skew_8	0.03541652492121609
MHCI	Asc	3	CPP_TANS760101inv_Skew_3	0.035359129574343874
MHCI	Asc	3	CPP_MIYS990107_Kurt_5	0.035245840286975694
MHCI	Asc	3	CPP_ZHAC000101inv_Kurt_7	0.03521276162160582
MHCI	Asc	3	CPP_TOBD000101_Skew_3	0.03519824436888871
MHCI	Asc	3	CPP_ZHAC000104inv_Skew_6	0.03512619602919952
MHCI	Asc	3	CPP_TANS760101_Skew_4	0.03504943176907238
MHCI	Asc	3	CPP_BRYS930101inv_Skew_7	0.03468685822354111
MHCI	Asc	3	CPP_MIYS850103_Kurt_6	0.03462342142431405
MHCI	Asc	3	CPP_MIRL960101inv_Skew_8	0.03440063752661167
MHCI	Asc	3	CPP_KESO980101inv_Skew_7	0.034332156209319835
MHCI	Asc	3	CPP_BASU010101inv_Kurt_8	0.03416400645902689
MHCI	Asc	3	CPP_MIYS990106_Skew_4	0.034137996717718756
MHCI	Asc	3	CPP_KESO980101_Kurt_7	0.03412878267590662
MHCI	Asc	3	CPP_TANS760101_Skew_8	0.03410423724796503
MHCI	Asc	3	CPP_TANS760101_IQR_4	0.0340919208939816
MHCI	Asc	3	CPP_BONM030102inv_MAD_3	0.03394284318620818
MHCI	Asc	3	CPP_SKOJ970101_Skew_4	0.033839398349643716
MHCI	Asc	3	CPP_KOLA930101inv_Skew_8	0.03373628914815024
MHCI	Asc	3	CPP_SIMK990103_Kurt_3	0.03370871684615539
MHCI	Asc	3	CPP_BASU010101inv_Kurt_7	0.033645151057810685
MHCI	Asc	3	CPP_SIMK990104_Skew_3	0.03357115059076979
MHCI	Asc	3	CPP_KESO980101_Skew_7	0.03353086096708563
MHCI	Asc	3	CPP_ZHAC000106inv_Skew_6	0.033430255381293524
MHCI	Asc	3	CPP_KOLA930101_Kurt_6	0.03340052368604014
MHCI	Asc	3	CPP_BONM030101inv_MAD_5	0.033299909696499944
MHCI	Asc	3	CPP_SIMK990103_Kurt_6	0.033258830635151414
MHCI	Asc	3	CPP_BONM030101inv_Kurt_8	0.03321922106187934
MHCI	Asc	3	CPP_VENM980101_Kurt_3	0.033211294698649085
MHCI	Asc	3	CPP_LIWA970101inv_Skew_3	0.03313415438656699
MHCI	Asc	3	CPP_SIMK990103inv_Kurt_8	0.03306309754159105
MHCI	Asc	3	CPP_KESO980101inv_Skew_6	0.03304597957346538
MHCI	Asc	3	CPP_TOBD000102_Skew_8	0.03287940004596895
MHCI	Asc	3	CPP_MIRL960101_Skew_4	0.032618493772781185
MHCI	Asc	3	CPP_MOOG990101_MAD_4	0.03256845038566974
MHCI	Asc	3	CPP_TOBD000101inv_Skew_4	0.03246189885371202
MHCI	Asc	3	CPP_VENM980101inv_Skew_3	0.03233438266727886
MHCI	Asc	3	CPP_BASU010101_Kurt_7	0.03223526547510562
MHCI	Asc	3	CPP_SKOJ000101_MAD_3	0.03208990098598614
MHCI	Asc	3	PeptDesc_Charge_Median_3	0.03199350860842377
MHCI	Asc	3	CPP_TOBD000102inv_Skew_3	0.031869211528923753
MHCI	Asc	3	CPP_VENM980101_Kurt_6	0.03169903327123232
MHCI	Asc	3	CPP_BONM030101inv_Kurt_3	0.031667229033693546
MHCI	Asc	3	CPP_TANS760101_Kurt_8	0.03159149229072235
MHCI	Asc	3	CPP_TOBD000102inv_Kurt_3	0.0315651393949402
MHCI	Asc	3	CPP_MIYS990107_Kurt_3	0.031385502491524664
MHCI	Asc	3	CPP_BETM990101_Kurt_6	0.031258485951068664
MHCI	Asc	3	CPP_ZHAC000104inv_Skew_3	0.031217210186941874
MHCI	Asc	3	CPP_TOBD000102_Skew_3	0.03097101576432521
MHCI	Asc	3	CPP_ZHAC000106inv_Skew_4	0.030881972460150803
MHCI	Asc	3	CPP_BASU010101_Kurt_5	0.03079915875384861
MHCI	Asc	3	CPP_SIMK990105inv_Kurt_8	0.030734149872674643
MHCI	Asc	3	PeptDesc_Hydrophobicity_Min_8	0.030716729015409786
MHCI	Asc	3	CPP_BONM030103inv_Kurt_7	0.030594064572134854
MHCI	Asc	3	CPP_VENM980101_Kurt_5	0.03045788268722264
MHCI	Asc	3	CPP_TOBD000101_Kurt_3	0.030364817110985227
MHCI	Asc	3	CPP_SKOJ000102_Kurt_7	0.030325541183563533
MHCI	Asc	3	CPP_SIMK990102_Kurt_4	0.030318043666801724
MHCI	Asc	3	CPP_MOOG990101inv_Kurt_6	0.030317982638893765
MHCI	Asc	3	Peptide_ContainI	0.03017534823639804
MHCI	Asc	3	CPP_BONM030102inv_Kurt_7	0.029862078833199274
MHCI	Asc	3	CPP_MIYS850103_Kurt_5	0.029840533949037556
MHCI	Asc	3	CPP_SIMK990103_Kurt_4	0.029610866536185297
MHCI	Asc	3	CPP_MOOG990101_Kurt_4	0.02947243536573821
MHCI	Asc	3	CPP_MIYS850102_Skew_6	0.02946502480544557
MHCI	Asc	3	CPP_BASU010101_Kurt_4	0.0294113953524822
MHCI	Asc	3	CPP_TANS760101inv_Kurt_5	0.02939458514958783
MHCI	Asc	3	CPP_SIMK990102_Kurt_8	0.029382626919355077
MHCI	Asc	3	CPP_KESO980101inv_Kurt_8	0.02918868476656662
MHCI	Asc	3	CPP_MOOG990101inv_Kurt_5	0.02904101993031988
MHCI	Asc	3	CPP_TOBD000102inv_Skew_8	0.028733083365631386
MHCI	Asc	3	CPP_BETM990101inv_Skew_3	0.028726677223722224
MHCI	Asc	3	CPP_TANS760101_Skew_6	0.028714016900377035
MHCI	Asc	3	CPP_MIYS990107_Kurt_4	0.02864614519580396
MHCI	Asc	3	CPP_BONM030103inv_Kurt_6	0.028404559257006138
MHCI	Asc	3	CPP_TANS760101inv_Skew_7	0.028195849621735273
MHCI	Asc	3	CPP_SIMK990105_Kurt_3	0.0281709792872403
MHCI	Asc	3	CPP_MIYS960101_Skew_6	0.028131661664181778
MHCI	Asc	3	CPP_BETM990101_Skew_8	0.02795816869140622
MHCI	Asc	3	CPP_TOBD000102_Kurt_3	0.027944877988741252
MHCI	Asc	3	CPP_MIYS960101inv_Kurt_7	0.027934588870397827
MHCI	Asc	3	CPP_VENM980101inv_Kurt_3	0.027641056630523634
MHCI	Asc	3	CPP_MOOG990101inv_SE_3	0.027638006043338714
MHCI	Asc	3	CPP_VENM980101_MAD_3	0.027620677978805047
MHCI	Asc	3	CPP_SKOJ000101_MAD_4	0.027587393538800985
MHCI	Asc	3	CPP_BONM030102inv_Kurt_6	0.027559442044941627
MHCI	Asc	3	CPP_SIMK990101_Kurt_7	0.027441771067855638
MHCI	Asc	3	CPP_ZHAC000106inv_Skew_7	0.027370312448260915
MHCI	Asc	3	CPP_SKOJ970101inv_Kurt_4	0.027336347170414787
MHCI	Asc	3	CPP_ZHAC000104inv_Kurt_4	0.02732863635154134
MHCI	Asc	3	CPP_KESO980101inv_Kurt_3	0.02725172480177469
MHCI	Asc	3	CPP_TOBD000102inv_IQR_4	0.027231910795231774
MHCI	Asc	3	CPP_MOOG990101_Kurt_5	0.0271324839049811
MHCI	Asc	3	CPP_SIMK990102_Kurt_3	0.027027687643445743
MHCI	Asc	3	CPP_VENM980101_Kurt_7	0.026876735126145832
MHCI	Asc	3	CPP_ZHAC000104inv_Kurt_7	0.026729562301630247
MHCI	Asc	3	CPP_LIWA970101inv_Skew_5	0.026659241928037005
MHCI	Asc	3	CPP_BASU010101_Kurt_8	0.02652029626432833
MHCI	Asc	3	CPP_ZHAC000104inv_Kurt_6	0.026509786255941293
MHCI	Asc	3	CPP_TANS760101inv_IQR_4	0.025979899623731553
MHCI	Asc	3	CPP_MIYS960101_Kurt_8	0.025938291038076856
MHCI	Asc	3	CPP_ZHAC000101inv_Kurt_6	0.025794532650621912
MHCI	Asc	3	CPP_THOP960101_Skew_8	0.025731939427370447
MHCI	Asc	3	CPP_LIWA970101inv_Skew_6	0.025584400418490964
MHCI	Asc	3	CPP_ZHAC000104inv_Skew_5	0.025284390851265628
MHCI	Asc	3	CPP_KESO980102_Kurt_8	0.025101088241845808
MHCI	Asc	3	CPP_TANS760101_Skew_5	0.02487878661210669
MHCI	Asc	3	CPP_ZHAC000101inv_Skew_3	0.02482734192692095
MHCI	Asc	3	CPP_ZHAC000106inv_Kurt_8	0.02481620812073338
MHCI	Asc	3	CPP_THOP960101inv_Kurt_3	0.02451308672534887
MHCI	Asc	3	CPP_MIYS960101_Kurt_7	0.02417071556130887
MHCI	Asc	3	CPP_MIYS960101_Kurt_6	0.024074612727484138
MHCI	Asc	3	CPP_BRYS930101inv_Kurt_3	0.02368566824446043
MHCI	Asc	3	CPP_THOP960101inv_Kurt_8	0.02360001954631475
MHCI	Asc	3	CPP_SKOJ970101_MAD_3	0.023536443669338054
MHCI	Asc	3	CPP_KOLA930101_Kurt_8	0.02353613343782659
MHCI	Asc	3	CPP_MIYS960101inv_Kurt_3	0.023262696367568936
MHCI	Asc	3	CPP_MOOG990101inv_Kurt_4	0.023006282689867368
MHCI	Asc	3	CPP_MOOG990101inv_Kurt_7	0.02298125415486678
MHCI	Asc	3	CPP_ZHAC000104inv_Kurt_5	0.022708021277167874
MHCI	Asc	3	PeptDesc_AliphaticIndex_Min_3	0.022636447824244118
MHCI	Asc	3	CPP_SIMK990104inv_Kurt_8	0.022571273573622975
MHCI	Asc	3	CPP_SKOJ970101_Kurt_8	0.022531853328714355
MHCI	Asc	3	CPP_SIMK990105_Kurt_8	0.022499411876697312
MHCI	Asc	3	CPP_MIYS990106_Skew_8	0.02248984991780787
MHCI	Asc	3	CPP_ZHAC000106inv_Kurt_4	0.022118871527142717
MHCI	Asc	3	CPP_ZHAC000104inv_Kurt_3	0.02198346150125338
MHCI	Asc	3	CPP_TOBD000102_Kurt_5	0.021613311479188303
MHCI	Asc	3	CPP_KESO980101inv_Kurt_7	0.021381914509998587
MHCI	Asc	3	CPP_SKOJ000102_Kurt_8	0.02137730667688081
MHCI	Asc	3	CPP_ZHAC000101_Skew_5	0.02134248701756175
MHCI	Asc	3	CPP_MIYS960101inv_Kurt_6	0.021298638077396317
MHCI	Asc	3	CPP_KESO980101inv_Skew_8	0.021008657033096997
MHCI	Asc	3	CPP_BRYS930101inv_Kurt_4	0.02095395478867431
MHCI	Asc	3	CPP_SIMK990105_Kurt_4	0.02092692919747114
MHCI	Asc	3	CPP_TANS760101inv_Kurt_4	0.02075254227710052
MHCI	Asc	3	PeptDesc_Instability_Min_5	0.020722127144788806
MHCI	Asc	3	CPP_TANS760101_Kurt_6	0.02063213810748579
MHCI	Asc	3	CPP_THOP960101_Kurt_7	0.02054036764048815
MHCI	Asc	3	CPP_MOOG990101_MAD_3	0.02041394596777455
MHCI	Asc	3	CPP_ZHAC000106inv_Skew_5	0.020056943214262258
MHCI	Asc	3	CPP_BRYS930101inv_Kurt_8	0.019986121211456313
MHCI	Asc	3	CPP_LIWA970101inv_Kurt_7	0.019712709362855282
MHCI	Asc	3	CPP_TOBD000102_Kurt_7	0.019306326718363714
MHCI	Asc	3	CPP_THOP960101inv_Skew_8	0.019212373376824285
MHCI	Asc	3	CPP_TANS760101inv_Kurt_8	0.019187168891520823
MHCI	Asc	3	CPP_TOBD000102inv_Kurt_5	0.019086142279152504
MHCI	Asc	3	CPP_TANS760101_MAD_5	0.018957555253024647
MHCI	Asc	3	CPP_BONM030101inv_Kurt_6	0.01879293754766648
MHCI	Asc	3	CPP_SIMK990101_Kurt_8	0.0186643445098688
MHCI	Asc	3	CPP_TOBD000101_Kurt_4	0.018562066244873384
MHCI	Asc	3	CPP_TANS760101inv_Skew_4	0.01845659566566752
MHCI	Asc	3	CPP_SKOJ000101inv_Kurt_8	0.01841555258408331
MHCI	Asc	3	CPP_TOBD000101_Kurt_8	0.018362878197114036
MHCI	Asc	3	CPP_TOBD000101_Kurt_5	0.018091425631847964
MHCI	Asc	3	CPP_SIMK990104_Kurt_3	0.017558551108874335
MHCI	Asc	3	CPP_TANS760101_Kurt_5	0.01723888723458852
MHCI	Asc	3	CPP_SIMK990101_Kurt_5	0.0172067708908515
MHCI	Asc	3	CPP_TOBD000102_Kurt_8	0.01719075392574323
MHCI	Asc	3	CPP_THOP960101inv_Kurt_6	0.01669348175205056
MHCI	Asc	3	CPP_MIYS850102_Kurt_6	0.016348874509542772
MHCI	Asc	3	CPP_TOBD000101inv_Skew_8	0.015906514470219842
MHCI	Asc	3	CPP_VENM980101inv_Skew_7	0.015526718752855481
MHCI	Asc	3	CPP_TOBD000102inv_Kurt_8	0.015471016383490997
MHCI	Asc	3	CPP_MIYS960101inv_Kurt_8	0.015314304802812066
MHCI	Asc	3	CPP_MIYS960102_Kurt_8	0.015155774344855707
MHCI	Asc	3	CPP_ZHAC000101inv_Kurt_8	0.01502514742997665
MHCI	Asc	3	CPP_MIYS850102_Skew_7	0.014905001430995822
MHCI	Asc	3	CPP_LIWA970101inv_Kurt_8	0.014291392852590741
MHCI	Asc	3	CPP_ZHAC000101inv_Kurt_3	0.013752263428416463
MHCI	Asc	3	CPP_TOBD000101inv_Kurt_7	0.013651392728813964
MHCI	Asc	3	CPP_TANS760101inv_Kurt_7	0.013426522669272661
MHCI	Asc	3	CPP_TOBD000102_Kurt_4	0.013083231845900403
MHCI	Asc	3	CPP_VENM980101_Kurt_4	0.01136578597086318
MHCI	Asc	3	CPP_TANS760101_MAD_3	0.011005066864600848
MHCI	Asc	3	CPP_TANS760101_IQR_3	0.010890607528398996
MHCI	Asc	3	Peptide_ContainM	0.010710290847954435
MHCI	Asc	3	CPP_THOP960101inv_Kurt_7	0.010591052420890978
MHCI	Asc	3	CPP_SKOJ970101_Kurt_5	0.010017776827161963
MHCI	Asc	3	CPP_TOBD000102_Kurt_6	0.009675790505555601
MHCI	Asc	3	CPP_THOP960101inv_Kurt_4	0.008921714376992806
MHCI	Asc	3	CPP_BRYS930101inv_Kurt_5	0.008527704198212409
MHCI	Asc	3	Peptide_ContainV	0.007797123775099428
MHCI	Asc	3	Peptide_ContainQ	0.005322948034745953
MHCI	Asc	3	Peptide_ContainF	0.0046712203775651955
MHCI	Asc	3	CPP_TANS760101_Kurt_7	0.003972156835357907
[truncated: 13,129 more rows]
