# Supplementary material for: Quantitative Prediction of the Landscape of T Cell Epitope Immunogenicity in Sequence Space
Source: Front Immunol. 2019 Apr 16;10:827. doi: 10.3389/fimmu.2019.00827 (PMC6477061; doi:10.3389/fimmu.2019.00827)
Supplement: Supplementary file 5 [file Data_Sheet_4.csv]

DatasetType	MHCType	Peptide	ImmunogenicityScore
Human	MHC-I	AAAAAAAALY	0.3616
Human	MHC-I	AAAARAAAL	0.2268
Human	MHC-I	AACIVGCENV	0.402
Human	MHC-I	AADKAAAAY	0.1008
Human	MHC-I	AAFDRKSDAK	0.5928
Human	MHC-I	AAGLQDCTMLV	0.5204
Human	MHC-I	AAKAKAAL	0.2564
Human	MHC-I	AAKLSALGLN	0.738
Human	MHC-I	AAKPEQIQKW	0.2824
Human	MHC-I	AALDLSHFL	0.394
Human	MHC-I	AAPAYSRAL	0.3388
Human	MHC-I	AAPPPQRAA	0.5376
Human	MHC-I	AARDRFPGL	0.4968
Human	MHC-I	AASKERGSVSL	0.1624
Human	MHC-I	ACDPHSGHFV	0.3296
Human	MHC-I	ACFAVYTTK	0.2604
Human	MHC-I	ADAFILLNY	0.2924
Human	MHC-I	AEAAAVHGARF	0.3452
Human	MHC-I	AEAEKLGGQSY	0.2244
Human	MHC-I	AEAERAAEA	0.2208
Human	MHC-I	AEAKDLFTKA	0.2412
Human	MHC-I	AEALQRPV	0.4852
Human	MHC-I	AEALSNQQKA	0.238
Human	MHC-I	AEAQLHTTA	0.3504
Human	MHC-I	AEARPGATA	0.3316
Human	MHC-I	AEARQSPAA	0.3372
Human	MHC-I	AEASMISKL	0.3012
Human	MHC-I	AECQFLKSVL	0.2904
Human	MHC-I	AEDKENYKKF	0.0708
Human	MHC-I	AEDRGTLSA	0.386
Human	MHC-I	AEDSYGCTL	0.224
Human	MHC-I	AEEKLEGRVA	0.2352
Human	MHC-I	AEELERQGY	0.1528
Human	MHC-I	AEELGHRDV	0.2584
Human	MHC-I	AEELPHIHAF	0.3156
Human	MHC-I	AEEQLLKHGW	0.2556
Human	MHC-I	AEFAGKDFDT	0.2204
Human	MHC-I	AEFKEAFQLF	0.1812
Human	MHC-I	AEFTVPKFLY	0.2164
Human	MHC-I	AEGDLIEHF	0.238
Human	MHC-I	AEGIHTGQFVY	0.3028
Human	MHC-I	AEIDARNDSF	0.2164
Human	MHC-I	AEIDDRKQL	0.196
Human	MHC-I	AEIEDLIFL	0.5272
Human	MHC-I	AEIEDLIFS	0.4708
Human	MHC-I	AEIIKGELW	0.2544
Human	MHC-I	AEIKNSQEA	0.1556
Human	MHC-I	AEIKTGISSF	0.1728
Human	MHC-I	AEIMKICST	0.4656
Human	MHC-I	AEKALGKAA	0.2812
Human	MHC-I	AEKEGPYDTY	0.1168
Human	MHC-I	AEKELESHSSW	0.132
Human	MHC-I	AELALQKKY	0.25
Human	MHC-I	AELEGVWQPA	0.4752
Human	MHC-I	AELIVQPEL	0.3628
Human	MHC-I	AELVHFLLL	0.3912
Human	MHC-I	AEMAQNAVRL	0.4032
Human	MHC-I	AEMIEKYFVSP	0.1512
Human	MHC-I	AEMQLKIDKL	0.1356
Human	MHC-I	AEMRLLSIY	0.262
Human	MHC-I	AENAGNDAC	0.2708
Human	MHC-I	AENFRRYDTY	0.1468
Human	MHC-I	AENGWGFYF	0.294
Human	MHC-I	AENLFRAFL	0.3856
Human	MHC-I	AENPDIFAV	0.3
Human	MHC-I	AENPHSEYGL	0.252
Human	MHC-I	AEPDDVDCW	0.3476
Human	MHC-I	AEQELANLEKW	0.1912
Human	MHC-I	AEQQGKGVAL	0.3172
Human	MHC-I	AEQQHNPAA	0.3376
Human	MHC-I	AEQTGVSHNL	0.2588
Human	MHC-I	AERPGEAAVA	0.3804
Human	MHC-I	AERQLQVQW	0.4304
Human	MHC-I	AERSTNIAA	0.294
Human	MHC-I	AESVVKLTA	0.2712
Human	MHC-I	AETAGARLVV	0.394
Human	MHC-I	AETSAERV	0.2816
Human	MHC-I	AEVAAEKSF	0.2008
Human	MHC-I	AEVDAAGPA	0.298
Human	MHC-I	AEVEGRLPA	0.2572
Human	MHC-I	AEVEVKKAGY	0.2124
Human	MHC-I	AEVKGVYQF	0.2368
Human	MHC-I	AEVLGLILRY	0.4108
Human	MHC-I	AEVQAKQQA	0.2172
Human	MHC-I	AEVTQHGSY	0.238
Human	MHC-I	AEWDRVHPV	0.3272
Human	MHC-I	AEWLGVLKA	0.426
Human	MHC-I	AEYDFRNDSV	0.1288
Human	MHC-I	AEYNGRLAA	0.3456
Human	MHC-I	AFAAVEGIF	0.4992
Human	MHC-I	AFGYLHEDK	0.1548
Human	MHC-I	AFHHVAREK	0.1956
Human	MHC-I	AFLLRHYYNK	0.1212
Human	MHC-I	AFLSKCDQR	0.268
Human	MHC-I	AFNDDGIYI	0.2392
Human	MHC-I	AFNSAKNSW	0.2168
Human	MHC-I	AFRNIVNML	0.4332
Human	MHC-I	AFTASITSPL	0.3348
Human	MHC-I	AFTSEHSHFSL	0.5528
Human	MHC-I	AFVDINKSL	0.2168
Human	MHC-I	AFVENPSFK	0.3348
Human	MHC-I	AFYGVWPLL	0.5132
Human	MHC-I	AGCLRGRAYGL	0.7268
Human	MHC-I	AGDGNCFVY	0.2872
Human	MHC-I	AGHLRGRAYGL	0.6564
Human	MHC-I	AGNLRGRAYGL	0.768
Human	MHC-I	AGTLRGRAYGL	0.8968
Human	MHC-I	AGYLMELCM	0.5076
Human	MHC-I	AGYLMELCV	0.7892
Human	MHC-I	AHVDKCLEL	0.2516
Human	MHC-I	AIFCITYYI	0.2636
Human	MHC-I	AIFKLTYQNK	0.1436
Human	MHC-I	AIFLSSMTK	0.4604
Human	MHC-I	AIFQSSMTK	0.6948
Human	MHC-I	AIFQSSMTKI	0.3556
Human	MHC-I	AIGGAATGI	0.4644
Human	MHC-I	AIIDPLIYA	0.4036
Human	MHC-I	AIIRILQQL	0.3792
Human	MHC-I	AIKKKDSTK	0.3172
Human	MHC-I	AILALLPALL	0.7364
Human	MHC-I	AIMDKVIIL	0.4036
Human	MHC-I	AIMEKNIIL	0.8336
Human	MHC-I	AIRKELNEF	0.2704
Human	MHC-I	AIRQQIESY	0.178
Human	MHC-I	AITEVECFL	0.5628
Human	MHC-I	AIVTCGAETL	0.4172
Human	MHC-I	AKKLHFSTA	0.2348
Human	MHC-I	ALACILPKYY	0.3536
Human	MHC-I	ALAETSYVK	0.3076
Human	MHC-I	ALAKAAAAAV	0.1712
Human	MHC-I	ALANGIEEV	0.2988
Human	MHC-I	ALATFTVNI	0.4784
Human	MHC-I	ALATQITKK	0.3444
Human	MHC-I	ALDEKWNEFK	0.1636
Human	MHC-I	ALDGTFQRK	0.2608
Human	MHC-I	ALDKATVLL	0.364
Human	MHC-I	ALDLSHFLR	0.442
Human	MHC-I	ALDTFGIPV	0.3812
Human	MHC-I	ALEAFAIAVA	0.4676
Human	MHC-I	ALEEANSKL	0.3332
Human	MHC-I	ALEEFIMCTK	0.406
Human	MHC-I	ALEGSLQKR	0.334
Human	MHC-I	ALFGALFLA	0.5924
Human	MHC-I	ALFMYYAKR	0.2524
Human	MHC-I	ALFVMLRQL	0.4616
Human	MHC-I	ALGINAVAYY	0.8344
Human	MHC-I	ALGLGLLPV	0.5776
Human	MHC-I	ALGLMTLKL	0.4716
Human	MHC-I	ALGSTAPPV	0.5412
Human	MHC-I	ALILVSFVL	0.4664
Human	MHC-I	ALINDQLIM	0.3512
Human	MHC-I	ALITVSGLY	0.4508
Human	MHC-I	ALKAYFTAK	0.2612
Human	MHC-I	ALKGTNESL	0.2216
Human	MHC-I	ALKHRAYEL	0.3596
Human	MHC-I	ALKKALAAA	0.2868
Human	MHC-I	ALKRAQSEL	0.274
Human	MHC-I	ALKRRLRTL	0.4456
Human	MHC-I	ALKRRYTRR	0.4464
Human	MHC-I	ALLAVGATK	0.4892
Human	MHC-I	ALLCYSCKA	0.274
Human	MHC-I	ALLEDPVGT	0.4884
Human	MHC-I	ALLKDTVYT	0.2088
Human	MHC-I	ALLKHRFEI	0.3856
Human	MHC-I	ALLLLVAHYA	0.4028
Human	MHC-I	ALLMYNLLTI	0.2416
Human	MHC-I	ALLNIKVKL	0.2656
Human	MHC-I	ALLPASLKK	0.3568
Human	MHC-I	ALLRQLAEL	0.4572
Human	MHC-I	ALLTYMIAHI	0.31
Human	MHC-I	ALNDTWKMEK	0.2672
Human	MHC-I	ALNFPGSQK	0.4148
Human	MHC-I	ALNIALIAV	0.6012
Human	MHC-I	ALNKMFCQL	0.286
Human	MHC-I	ALNKMFCQLA	0.268
Human	MHC-I	ALNSKDAAL	0.3448
Human	MHC-I	ALPGFFPYL	0.5556
Human	MHC-I	ALPPPLMLL	0.5948
Human	MHC-I	ALQDSGLEV	0.304
Human	MHC-I	ALQQKQVSL	0.232
Human	MHC-I	ALQQLSKKL	0.3044
Human	MHC-I	ALQVTNHRYL	0.3592
Human	MHC-I	ALRDDGRPL	0.4532
Human	MHC-I	ALRKSEIEYY	0.1772
Human	MHC-I	ALSALLTKL	0.3516
Human	MHC-I	ALSEGVYRI	0.3704
Human	MHC-I	ALSELPETL	0.47
Human	MHC-I	ALSGVFCGV	0.5192
Human	MHC-I	ALSKFPRQL	0.3488
Human	MHC-I	ALSPGPIIDY	0.3156
Human	MHC-I	ALSPVPPVV	0.5224
Human	MHC-I	ALSTGLIHL	0.3848
Human	MHC-I	ALSVMGVYV	0.3876
Human	MHC-I	ALTEMDYFI	0.2856
Human	MHC-I	ALTVEELKY	0.2604
Human	MHC-I	ALVDHVAEL	0.3448
Human	MHC-I	ALVEICTEM	0.5464
Human	MHC-I	ALVGACITL	0.5364
Human	MHC-I	ALVSIIKV	0.2516
Human	MHC-I	ALWGFFPTL	0.5812
Human	MHC-I	ALWGFFPVL	0.79
Human	MHC-I	ALWGPDPAA	0.688
Human	MHC-I	ALWGPDPAAAF	0.698
Human	MHC-I	ALYAANNTRV	0.3312
Human	MHC-I	ALYLNSSLR	0.3128
Human	MHC-I	ALYLQQNWW	0.5404
Human	MHC-I	ALYLVCGER	0.3628
Human	MHC-I	ALYLVCGERGF	0.514
Human	MHC-I	AMADVIIDDV	0.3064
Human	MHC-I	AMAIHKQSQ	0.2784
Human	MHC-I	AMEKSSKYY	0.2396
Human	MHC-I	AMENLKAMLY	0.2392
Human	MHC-I	AMFWSVPTV	0.5052
Human	MHC-I	AMKGLPIRY	0.4044
Human	MHC-I	AMLDLLKSV	0.394
Human	MHC-I	AMLNGLIYV	0.3336
Human	MHC-I	AMLQDMAIL	0.456
Human	MHC-I	AMLQLDPNA	0.4836
Human	MHC-I	AMNNGMEDL	0.4088
Human	MHC-I	AMPPELNTA	0.4172
Human	MHC-I	ANADLEVKI	0.2984
Human	MHC-I	ANFQSSMTK	0.3496
Human	MHC-I	APCKIPFEI	0.464
Human	MHC-I	APCMGLIY	0.6268
Human	MHC-I	APDGAKVASL	0.2948
Human	MHC-I	APDTRPAP	0.4324
Human	MHC-I	APEITKDCIF	0.2448
Human	MHC-I	APFEPLASGIL	0.4464
Human	MHC-I	APGWVCARL	0.5888
Human	MHC-I	APIDRVGQTL	0.388
Human	MHC-I	APILLPSSTV	0.4304
Human	MHC-I	APKRPPSAF	0.3528
Human	MHC-I	APLILIKWL	0.3384
Human	MHC-I	APLLRWVL	0.5664
Human	MHC-I	APPGQHMLL	0.5616
Human	MHC-I	APPPAPAPA	0.374
Human	MHC-I	APPPQRAAM	0.4556
Human	MHC-I	APPQHLIRV	0.4472
Human	MHC-I	APQPAPENAY	0.3692
Human	MHC-I	APRAAAAAA	0.3864
Human	MHC-I	APRQWPMPL	0.4936
Human	MHC-I	APRTWCRLL	0.5792
Human	MHC-I	APSMTMRCI	0.4072
Human	MHC-I	APSYSAEMRL	0.2172
Human	MHC-I	APTLWARMI	0.5892
Human	MHC-I	APTQGSASSL	0.3344
Human	MHC-I	APTRVVASEM	0.5
Human	MHC-I	APVFVLLEYV	0.394
Human	MHC-I	APVIKARMM	0.3628
Human	MHC-I	APVLRDIDL	0.3272
Human	MHC-I	APYAGLIMI	0.4992
Human	MHC-I	APYIALLTI	0.2608
Human	MHC-I	APYPGNVLVY	0.4148
Human	MHC-I	AQADSAVLL	0.3252
Human	MHC-I	AQAFIHNSL	0.4344
Human	MHC-I	AQASVTHGA	0.3984
Human	MHC-I	AQATGKPPQY	0.28
Human	MHC-I	AQHLFIQTF	0.3808
Human	MHC-I	AQILLKAL	0.4812
Human	MHC-I	AQKEPHPLQFL	0.3184
Human	MHC-I	AQKMQTVTA	0.2928
Human	MHC-I	AQKVSSQSF	0.1884
Human	MHC-I	AQLDAVLSA	0.4164
Human	MHC-I	AQLELGGGPGA	0.1596
Human	MHC-I	AQLKVVQTKY	0.2372
Human	MHC-I	AQLQAVPGA	0.4672
Human	MHC-I	AQMFTDPPK	0.3784
Human	MHC-I	AQNAKVIEK	0.2216
Human	MHC-I	AQQFCQYLIK	0.2824
Human	MHC-I	AQQHPQAAASY	0.2772
Human	MHC-I	AQRILPNCIR	0.4768
Human	MHC-I	AQRQDIAFAY	0.26
Human	MHC-I	AQSVAVEEAK	0.2352
Human	MHC-I	AQYENPPHIY	0.268
Human	MHC-I	AQYPSQPQRF	0.2468
Human	MHC-I	ARAVRAKLI	0.3548
Human	MHC-I	AREIELEDK	0.2548
Human	MHC-I	ARGPESRLL	0.372
Human	MHC-I	ARHGFLPRH	0.3708
Human	MHC-I	ARIKMLRGV	0.372
Human	MHC-I	ARLFGIRAK	0.3764
Human	MHC-I	ARLYGIRAK	0.2352
Human	MHC-I	ARRGREILL	0.3748
Human	MHC-I	ARVYEIKCR	0.2404
Human	MHC-I	ARYQKSTEL	0.7788
Human	MHC-I	ASAAAAAAK	0.2836
Human	MHC-I	ASDDQTIRVW	0.2304
Human	MHC-I	ASEFPGAQHY	0.2908
Human	MHC-I	ASFNDTFVHV	0.3424
Human	MHC-I	ASGQRCHFIK	0.288
Human	MHC-I	ASNDGPTLI	0.4636
Human	MHC-I	ASPVAQSYL	0.43
Human	MHC-I	ASPYNFFKR	0.2028
Human	MHC-I	ASSSYNMVI	0.1616
Human	MHC-I	ASTKSFTVY	0.1768
Human	MHC-I	ASVAQCHEY	0.2912
Human	MHC-I	ATAAAAAAK	0.0604
Human	MHC-I	ATALPTGTSK	0.34
Human	MHC-I	ATDALMTGFT	0.6584
Human	MHC-I	ATDALMTGYT	0.672
Human	MHC-I	ATDKAAAAAY	0.1532
Human	MHC-I	ATDKAAAAY	0.184
Human	MHC-I	ATEDKTSGY	0.1464
Human	MHC-I	ATEIRASVGK	0.2332
Human	MHC-I	ATEKHLQKY	0.1928
Human	MHC-I	ATEVDSRWQEY	0.1384
Human	MHC-I	ATEVRTLQQ	0.3324
Human	MHC-I	ATEYKNEEY	0.11
Human	MHC-I	ATFAEIGHK	0.2684
Human	MHC-I	ATFTVNIFK	0.3152
Human	MHC-I	ATGPSIKI	0.354
Human	MHC-I	ATLAFHLTS	0.358
Human	MHC-I	ATLGFGAYM	0.5144
Human	MHC-I	ATLKGNAAW	0.3484
Human	MHC-I	ATLLKVVER	0.3244
Human	MHC-I	ATLLVAVSF	0.3608
Human	MHC-I	ATMTDDIGM	0.422
Human	MHC-I	ATRKAFTTF	0.22
Human	MHC-I	ATRSGQDLW	0.3516
Human	MHC-I	ATSIYTIER	0.1732
Human	MHC-I	ATSTGDVVY	0.2384
Human	MHC-I	ATTFITPMLR	0.3032
Human	MHC-I	ATTILEMVK	0.4776
Human	MHC-I	ATVTGGIFLF	0.3708
Human	MHC-I	ATVTPSPVK	0.3484
Human	MHC-I	ATWAENIQV	0.3252
Human	MHC-I	AVADRKSDAK	0.3584
Human	MHC-I	AVAEEALVDHV	0.284
Human	MHC-I	AVAIFCITY	0.2616
Human	MHC-I	AVAPSMTMR	0.4956
Human	MHC-I	AVAVLDNIIY	0.338
Human	MHC-I	AVCLLFIQGY	0.4148
Human	MHC-I	AVDSQIPTLY	0.2376
Human	MHC-I	AVEELKSEY	0.1612
Human	MHC-I	AVERYLKDQQL	0.2424
Human	MHC-I	AVEYDGDIY	0.2808
Human	MHC-I	AVFDVEQKL	0.242
Human	MHC-I	AVHDTLFYCV	0.2908
Human	MHC-I	AVILQNAWK	0.3936
Human	MHC-I	AVINTTCNYGQ	0.2592
Human	MHC-I	AVIRANNNR	0.3304
Human	MHC-I	AVLLHEESM	0.4488
Human	MHC-I	AVLPLLELV	0.4948
Human	MHC-I	AVLSVVNRV	0.4244
Human	MHC-I	AVNGVMWTV	0.674
Human	MHC-I	AVNYEKKMYY	0.1336
Human	MHC-I	AVPDEIPPL	0.4712
Human	MHC-I	AVPEVTDVTL	0.3304
Human	MHC-I	AVQTKPGLFK	0.1528
Human	MHC-I	AVSDGVIKV	0.2872
Human	MHC-I	AVTDFSVIK	0.5968
Human	MHC-I	AVTRFLAYY	0.4372
Human	MHC-I	AVVLMGLDK	0.39
Human	MHC-I	AVYEKNGYIY	0.1636
Human	MHC-I	AVYSHVIQK	0.1592
Human	MHC-I	AWQNGLLPF	0.4588
Human	MHC-I	AYALYGVWPLL	0.5972
Human	MHC-I	AYFSTILIPF	0.18
Human	MHC-I	AYGLDFYIL	0.346
Human	MHC-I	AYGSEVDYI	0.264
Human	MHC-I	AYLNTPGL	0.3692
Human	MHC-I	AYLYTEYFL	0.4116
Human	MHC-I	AYMSKAHGI	0.2964
Human	MHC-I	AYQHALNEL	0.2916
Human	MHC-I	AYRAILHI	0.374
Human	MHC-I	AYRPQNAPI	0.3856
Human	MHC-I	AYRPVSRNI	0.3112
Human	MHC-I	AYSSSIFRF	0.146
Human	MHC-I	AYVHMVTHF	0.27
Human	MHC-I	CAPAGFAIL	0.564
Human	MHC-I	CCFHCQVC	0.454
Human	MHC-I	CDYVSNKGVD	0.1368
Human	MHC-I	CEDDSQIITL	0.2728
Human	MHC-I	CEMMKTYIEF	0.2392
Human	MHC-I	CERCPPHTY	0.332
Human	MHC-I	CGERGFFYTPK	0.2512
Human	MHC-I	CINGCVWTV	0.7656
Human	MHC-I	CINGVCWTV	0.9372
Human	MHC-I	CISYYFTYY	0.268
Human	MHC-I	CLDAGINYV	0.3936
Human	MHC-I	CLERDLQRL	0.4276
Human	MHC-I	CLGLSYDGL	0.3376
Human	MHC-I	CLKMLLEKL	0.2732
Human	MHC-I	CLLDILDTAGL	0.366
Human	MHC-I	CLLPKMDSV	0.404
Human	MHC-I	CLLQSLQQI	0.5052
Human	MHC-I	CLTFGRETV	0.45
Human	MHC-I	CLVFPAPAKAV	0.526
Human	MHC-I	CMFNLDNDY	0.1476
Human	MHC-I	CPIGENSPL	0.3636
Human	MHC-I	CPNAECQPL	0.49
Human	MHC-I	CPTQGEAYL	0.4404
Human	MHC-I	CQLAKTCPV	0.3456
Human	MHC-I	CQLMYALEPR	0.5028
Human	MHC-I	CQLVLHQIL	0.4712
Human	MHC-I	CQWGRLWQL	0.6096
Human	MHC-I	CRVLCCYVL	0.51
Human	MHC-I	CTASNKNRGI	0.2344
Human	MHC-I	CTELKLNDY	0.3588
Human	MHC-I	CTELKLSDY	0.3368
Human	MHC-I	CTELKLTDY	0.4572
Human	MHC-I	CVDDRLFSY	0.2384
Human	MHC-I	CVIGGAGNNT	0.4308
Human	MHC-I	CVNGVCWTV	0.9056
Human	MHC-I	CVQSTHVDI	0.2692
Human	MHC-I	CWGPLTEML	0.4696
Human	MHC-I	CYDHAQTHL	0.1592
Human	MHC-I	CYGLNTDHI	0.212
Human	MHC-I	CYGSYSLYL	0.3028
Human	MHC-I	CYSLYGTTL	0.18
Human	MHC-I	CYTWNQMNL	0.358
Human	MHC-I	DAPAHHLF	0.4092
Human	MHC-I	DCKTILKAL	0.3956
Human	MHC-I	DEATIRAIIAV	0.406
Human	MHC-I	DEAVGVQKW	0.2432
Human	MHC-I	DECHSTDATS	0.5048
Human	MHC-I	DEDDIMELL	0.4
Human	MHC-I	DEDSKIKFF	0.1536
Human	MHC-I	DEDSSRPVW	0.2444
Human	MHC-I	DEEEAIVAY	0.3644
Human	MHC-I	DEELSDKIF	0.2536
Human	MHC-I	DEEYDMVRL	0.132
Human	MHC-I	DEFERLYTLY	0.1368
Human	MHC-I	DEIDAIATKRF	0.2008
Human	MHC-I	DEIDAIGTKRY	0.1192
Human	MHC-I	DEIENVAKQF	0.1116
Human	MHC-I	DEIIKSGGL	0.2988
Human	MHC-I	DEIVVTREY	0.1656
Human	MHC-I	DEKFLEVAKY	0.1212
Human	MHC-I	DEKSPIYYFL	0.084
Human	MHC-I	DELDDYDYDY	0.1268
Human	MHC-I	DELRRKMMY	0.652
Human	MHC-I	DELTSLLGY	0.3764
Human	MHC-I	DELVDPINY	0.1832
Human	MHC-I	DEMTYNLYDL	0.1948
Human	MHC-I	DENELFKHYY	0.0952
Human	MHC-I	DERFSTCSL	0.2316
Human	MHC-I	DERFVEELL	0.2996
Human	MHC-I	DERINAHKL	0.216
Human	MHC-I	DERKLALRF	0.2684
Human	MHC-I	DERKLALRFF	0.2428
Human	MHC-I	DERRIIVFEF	0.314
Human	MHC-I	DESDYALRY	0.2084
Human	MHC-I	DESIFINKL	0.194
Human	MHC-I	DESRDRKWLY	0.162
Human	MHC-I	DETEYESFL	0.1536
Human	MHC-I	DEVASTHDW	0.252
Human	MHC-I	DEVFAILNL	0.2396
Human	MHC-I	DEVIERINL	0.2432
Human	MHC-I	DEVLTSKGDAW	0.2104
Human	MHC-I	DEYILRGLL	0.3304
Human	MHC-I	DFSLDPTFTI	0.308
Human	MHC-I	DHLDFWESV	0.2404
Human	MHC-I	DINIYDLFV	0.2176
Human	MHC-I	DIPERIYSL	0.218
Human	MHC-I	DIRQERTAW	0.378
Human	MHC-I	DISEMGANF	0.2928
Human	MHC-I	DIYRIFARL	0.3008
Human	MHC-I	DLERKVESL	0.1624
Human	MHC-I	DLFVVYRDSI	0.2536
Human	MHC-I	DLIAQPIRLL	0.4916
Human	MHC-I	DLIDEYITWR	0.2476
Human	MHC-I	DLILELLDL	0.4104
Human	MHC-I	DLITRQKQL	0.2968
Human	MHC-I	DLKVATDNIV	0.252
Human	MHC-I	DLLKGQRIL	0.3216
Human	MHC-I	DLLNFMVSV	0.4488
Human	MHC-I	DLMCHATFTM	0.5732
Human	MHC-I	DLMGYIPAV	0.6404
Human	MHC-I	DLPPPPPLL	0.5068
Human	MHC-I	DLPSRLGKI	0.2944
Human	MHC-I	DLSFTICGY	0.358
Human	MHC-I	DLWKLLPENNV	0.2808
Human	MHC-I	DMANPMSPV	0.4404
Human	MHC-I	DMWEHAFYLQ	0.3884
Human	MHC-I	DPDSFQDYI	0.2564
Human	MHC-I	DPIPYDPKF	0.2752
Human	MHC-I	DPKKTGGPI	0.306
Human	MHC-I	DPLKNDEDH	0.1664
Human	MHC-I	DPLVVAASI	0.4208
Human	MHC-I	DPRRRSRNL	0.39
Human	MHC-I	DQKVHNVSF	0.2376
Human	MHC-I	DQREGGQVY	0.2672
Human	MHC-I	DRASFIKNL	0.1804
Human	MHC-I	DRFYKTLRA	0.5392
Human	MHC-I	DRFYKTLRAE	0.3684
Human	MHC-I	DRYRRIHSL	0.2472
Human	MHC-I	DSLTNLRAL	0.424
Human	MHC-I	DSRLAFHHV	0.5908
Human	MHC-I	DSTITFMKY	0.1884
Human	MHC-I	DSTLRLCVQS	0.3136
Human	MHC-I	DSTQTTTQK	0.2388
Human	MHC-I	DSVPAEVWTRY	0.2876
Human	MHC-I	DTAAQITQR	0.3864
Human	MHC-I	DTDSQRLAY	0.2496
Human	MHC-I	DTFKAFNSAK	0.1856
Human	MHC-I	DTGILDSIGRF	0.2708
Human	MHC-I	DTINEEAAEW	0.5772
Human	MHC-I	DTPLIPLTIF	0.51
Human	MHC-I	DTSRPLGDSMY	0.2944
Human	MHC-I	DTVLEDINL	0.2932
Human	MHC-I	DTWAGVEAIIR	0.4472
Human	MHC-I	DVASVIVTKL	0.3104
Human	MHC-I	DVIGDLHQCQ	0.3848
Human	MHC-I	DVISRRDQR	0.3536
Human	MHC-I	DVKQLTEVV	0.302
Human	MHC-I	DVNGLRRVL	0.3972
Human	MHC-I	DVQSLQQYK	0.2556
Human	MHC-I	DVRTLLPILL	0.3736
Human	MHC-I	DVSQEVRKY	0.1512
Human	MHC-I	DVSVIPTSGD	0.4168
Human	MHC-I	DWANKQYKF	0.1916
Human	MHC-I	DYCLTHIVNL	0.2808
Human	MHC-I	DYIHIRIQQR	0.1772
Human	MHC-I	DYNFVKQLF	0.2296
Human	MHC-I	DYNPPLLESW	0.3132
Human	MHC-I	DYPHFEAIL	0.3688
Human	MHC-I	DYVSNKGVDT	0.0624
Human	MHC-I	EAVRHFPRI	0.4212
Human	MHC-I	EDMNLPGRW	0.436
Human	MHC-I	EEADGGLKSW	0.2604
Human	MHC-I	EEADKLVRQY	0.1436
Human	MHC-I	EEAKRKLTEL	0.2416
Human	MHC-I	EECIVDIYL	0.2356
Human	MHC-I	EEDTLFDDEL	0.1684
Human	MHC-I	EEERLSIQNF	0.2492
Human	MHC-I	EEESQPAKKTY	0.1404
Human	MHC-I	EEGAVDKSY	0.1248
Human	MHC-I	EEGLVHNGW	0.3268
Human	MHC-I	EEHEILTKSY	0.1148
Human	MHC-I	EEIAKYGHSF	0.13
Human	MHC-I	EEIRRIWRQ	0.3996
Human	MHC-I	EELDPESREY	0.1244
Human	MHC-I	EELGKEIRPTY	0.2152
Human	MHC-I	EELLYKISL	0.244
Human	MHC-I	EELNDLIQRF	0.2152
Human	MHC-I	EELTTVFIKY	0.2068
Human	MHC-I	EELTVQVARVY	0.2404
Human	MHC-I	EEMCLKNDY	0.1796
Human	MHC-I	EEMDLKVLQF	0.2348
Human	MHC-I	EENLLDFVR	0.4484
Human	MHC-I	EENLLDFVRF	0.538
Human	MHC-I	EENLLDFVRFM	0.4932
Human	MHC-I	EENMDVEIW	0.3676
Human	MHC-I	EENMEVEIW	0.4316
Human	MHC-I	EENPIVLEF	0.3084
Human	MHC-I	EERRIKLQLF	0.2532
Human	MHC-I	EESKYVESKL	0.1236
Human	MHC-I	EETWGLKIGL	0.2812
Human	MHC-I	EEVNIDNSF	0.1984
Human	MHC-I	EEYDMVRLPY	0.1792
Human	MHC-I	EFDASISQVN	0.2084
Human	MHC-I	EFFWDANDIY	0.5356
Human	MHC-I	EFKTLYNLF	0.1936
Human	MHC-I	EFQAAISRK	0.2636
Human	MHC-I	EFWESVFTGL	0.4456
Human	MHC-I	EGDCAPEEK	0.3068
Human	MHC-I	EHAHNMRVM	0.2908
Human	MHC-I	EHPTFTSQYR	0.454
Human	MHC-I	EHSEHFKQK	0.1324
Human	MHC-I	EHTEKFNKK	0.1324
Human	MHC-I	EIAPVFVLL	0.4672
Human	MHC-I	EIESLEATY	0.2172
Human	MHC-I	EILGFVFTK	0.4812
Human	MHC-I	EILGFVFTL	0.7936
Human	MHC-I	EIYKRWIIL	0.4352
Human	MHC-I	EKAPAPAPE	0.3264
Human	MHC-I	EKDYALYIY	0.2072
Human	MHC-I	EKLFEEKEKP	0.2296
Human	MHC-I	ELAAEPTEV	0.3876
Human	MHC-I	ELAEYLYNI	0.3588
Human	MHC-I	ELANEVKVLL	0.2648
Human	MHC-I	ELDDYDYDY	0.1712
Human	MHC-I	ELDSNLYRI	0.2696
Human	MHC-I	ELFLAVQFV	0.4376
Human	MHC-I	ELGDFREFV	0.388
Human	MHC-I	ELIEANLLW	0.6204
Human	MHC-I	ELKKKTNL	0.4404
Human	MHC-I	ELKRKMIY	0.6992
Human	MHC-I	ELKRKMIYM	0.6272
Human	MHC-I	ELKRKMMY	0.776
Human	MHC-I	ELLEQQKAA	0.2564
Human	MHC-I	ELMTLATWV	0.528
Human	MHC-I	ELNAELSDKL	0.224
Human	MHC-I	ELNTSLQDI	0.3656
Human	MHC-I	ELPQWLSANR	0.4416
Human	MHC-I	ELRAREEAY	0.2836
Human	MHC-I	ELRAREESY	0.2412
Human	MHC-I	ELRHYSDSV	0.176
Human	MHC-I	ELRRKMMY	0.7912
Human	MHC-I	ELVHFLLLK	0.3336
Human	MHC-I	EMKTDAATL	0.4544
Human	MHC-I	EMREHYEKF	0.182
Human	MHC-I	EMTQKLEAL	0.2936
Human	MHC-I	ENFVRSSNL	0.2948
Human	MHC-I	EPARIACVL	0.4936
Human	MHC-I	EPEKDIRELL	0.1504
Human	MHC-I	EPILRSLAY	0.2664
Human	MHC-I	EPKEGTKKL	0.366
Human	MHC-I	EPLPQGQLTAY	0.4028
Human	MHC-I	EPRDLDQRPY	0.1172
Human	MHC-I	EPSGNNYHIL	0.2524
Human	MHC-I	EPSQLPPTA	0.52
Human	MHC-I	EPVPLQLPPL	0.564
Human	MHC-I	EPYLDPATM	0.3536
Human	MHC-I	EQKQLMLYY	0.2656
Human	MHC-I	ERAWALKNPH	0.2836
Human	MHC-I	ERGFFYTPK	0.1428
Human	MHC-I	ERGFFYTPMSR	0.2824
Human	MHC-I	ERLKIRGSL	0.3012
Human	MHC-I	ERYLKDQQLL	0.4684
Human	MHC-I	ERYLKDQQLLG	0.4432
Human	MHC-I	ESDPEGALW	0.3636
Human	MHC-I	ESEYYPRRY	0.1724
Human	MHC-I	ESLKTFEQVTE	0.21
Human	MHC-I	ESRDRKWLYY	0.1736
Human	MHC-I	ETDDYMFFV	0.2244
Human	MHC-I	ETDIVVDHY	0.1452
Human	MHC-I	ETDPDAQAKAY	0.1896
Human	MHC-I	ETEKMIEKY	0.1632
Human	MHC-I	ETFNTPAMY	0.3196
Human	MHC-I	ETFYVDGAANR	0.5344
Human	MHC-I	ETIELGERY	0.1468
Human	MHC-I	ETMETLLLL	0.4232
Human	MHC-I	ETMPCRIIPK	0.3924
Human	MHC-I	ETNMITLLV	0.3548
Human	MHC-I	ETRNYLYKY	0.2196
Human	MHC-I	ETSSKKPDY	0.0896
Human	MHC-I	ETSVMLAKR	0.3996
Human	MHC-I	ETTDLYCY	0.3204
Human	MHC-I	ETTHHAVSR	0.3108
Human	MHC-I	ETTKHAVSR	0.18
Human	MHC-I	ETVNRIMTL	0.4104
Human	MHC-I	ETVSEQSNV	0.2016
Human	MHC-I	ETYGDTWTGV	0.26
Human	MHC-I	EVAPPEYHRK	0.3272
Human	MHC-I	EVDPTSNTY	0.3168
Human	MHC-I	EVEDPQVAQLE	0.228
Human	MHC-I	EVENVSVNV	0.2512
Human	MHC-I	EVIAPAVQTNW	0.5548
Human	MHC-I	EVKNWMTETL	0.33
Human	MHC-I	EVLKPLLLY	0.3388
Human	MHC-I	EVMRSRWSR	0.428
Human	MHC-I	EVNKALYDL	0.2088
Human	MHC-I	EVYDYLNTNK	0.164
Human	MHC-I	EWLWRTLGR	0.5292
Human	MHC-I	EYCLKETKL	0.2536
Human	MHC-I	EYILLLFLL	0.164
Human	MHC-I	EYKTDVNTL	0.1092
Human	MHC-I	EYLLPNHDQW	0.2604
Human	MHC-I	EYNDLVTLI	0.2708
Human	MHC-I	EYRALQLHL	0.3844
Human	MHC-I	EYRHYCYSL	0.3036
Human	MHC-I	EYSISNDLL	0.1356
Human	MHC-I	EYTRLGVWL	0.4384
Human	MHC-I	EYVEVTRVGDF	0.2176
Human	MHC-I	EYVNARHCL	0.2584
Human	MHC-I	EYYFRNEVF	0.1104
Human	MHC-I	EYYSKNLNSF	0.2844
Human	MHC-I	FACYDLCIVY	0.2696
Human	MHC-I	FADKPDEST	0.2292
Human	MHC-I	FAEHNDLQY	0.2708
Human	MHC-I	FAGDDAPRA	0.4228
Human	MHC-I	FAGKDFDTV	0.2036
Human	MHC-I	FAIEALAKA	0.3568
Human	MHC-I	FALGFFPYL	0.5448
Human	MHC-I	FAPYNKPSL	0.2528
Human	MHC-I	FASAHTPFY	0.3604
Human	MHC-I	FAVCISLSSI	0.306
Human	MHC-I	FCIKVLCPY	0.262
Human	MHC-I	FEALEATKL	0.3704
Human	MHC-I	FEARIVDKF	0.2232
Human	MHC-I	FEDENFIL	0.3568
Human	MHC-I	FEDLRVLS	0.4476
Human	MHC-I	FEDLRVLSF	0.386
Human	MHC-I	FEDLRVSSF	0.2492
Human	MHC-I	FEEPNYDEF	0.1496
Human	MHC-I	FEFTYMINF	0.2752
Human	MHC-I	FEICNNHGL	0.366
Human	MHC-I	FEIINVLLEL	0.386
Human	MHC-I	FEPEKDIREL	0.1384
Human	MHC-I	FEQENIPPPF	0.3464
Human	MHC-I	FEQYFIYTY	0.2084
Human	MHC-I	FERMIKEHT	0.2472
Human	MHC-I	FESHGENRFL	0.2148
Human	MHC-I	FESSGIHVA	0.2968
Human	MHC-I	FESVTNSVYL	0.1604
Human	MHC-I	FETFNKEFVY	0.1016
Human	MHC-I	FETIYYGAL	0.362
Human	MHC-I	FETLAHDEL	0.2752
Human	MHC-I	FETYQLWTAL	0.452
Human	MHC-I	FEVFVVFIL	0.2564
Human	MHC-I	FFINFFNLL	0.2996
Human	MHC-I	FFLDRVLNI	0.4032
Human	MHC-I	FFLLTRILTI	0.534
Human	MHC-I	FFMAFSAIY	0.348
Human	MHC-I	FFNPVSFRL	0.3624
Human	MHC-I	FFNTCKPTI	0.2896
Human	MHC-I	FFPRTICTL	0.4864
Human	MHC-I	FFPSIRDLL	0.3896
Human	MHC-I	FFQFCPLIF	0.6136
Human	MHC-I	FFSYLMKDK	0.156
Human	MHC-I	FFTHGYFLK	0.1024
Human	MHC-I	FFTIHNIKM	0.2696
Human	MHC-I	FFVEVYSWF	0.2492
Human	MHC-I	FFWQVLEAV	0.5156
Human	MHC-I	FGDSKEPVPY	0.1264
Human	MHC-I	FHSEDVELCY	0.2028
Human	MHC-I	FIAFLRFLA	0.5312
Human	MHC-I	FIAGLIAIV	0.452
Human	MHC-I	FIAKHFLEL	0.3348
Human	MHC-I	FIALNLSFI	0.4332
Human	MHC-I	FIANNDCRYY	0.2076
Human	MHC-I	FIASNGVKLV	0.3024
Human	MHC-I	FIDKFTPPV	0.2732
Human	MHC-I	FIDNTDSVV	0.3504
Human	MHC-I	FIDRRTQVRY	0.1648
Human	MHC-I	FIDTVSVYT	0.1592
Human	MHC-I	FIFDALAEV	0.4244
Human	MHC-I	FIFLLFLTL	0.2756
Human	MHC-I	FIFLQMALL	0.48
Human	MHC-I	FIFPASKVYL	0.2276
Human	MHC-I	FIFQSSMTK	0.5192
Human	MHC-I	FILPVLGAV	0.566
Human	MHC-I	FILVILFFGV	0.222
Human	MHC-I	FILVNLLIFH	0.3616
Human	MHC-I	FIPENQRTV	0.3432
Human	MHC-I	FIRMWNQAAL	0.4792
Human	MHC-I	FISSFLLPL	0.3612
Human	MHC-I	FIVNCTVNVQD	0.328
Human	MHC-I	FIVVATAAV	0.47
Human	MHC-I	FLAARLWRA	0.4916
Human	MHC-I	FLADAVVRL	0.45
Human	MHC-I	FLAKEEVEV	0.286
Human	MHC-I	FLAYYPPMM	0.298
Human	MHC-I	FLCLLMKLSI	0.4136
Human	MHC-I	FLDGNELTL	0.3232
Human	MHC-I	FLDGNEMTL	0.3504
Human	MHC-I	FLDLEPIPGA	0.46
Human	MHC-I	FLDWMDTFGL	0.3924
Human	MHC-I	FLEFEALGF	0.612
Human	MHC-I	FLEFSNRVY	0.2268
Human	MHC-I	FLEGVSGATW	0.2376
Human	MHC-I	FLEQQNKIL	0.2448
Human	MHC-I	FLEQQNKILL	0.2756
Human	MHC-I	FLFDGSPTY	0.306
Human	MHC-I	FLFDGSPTYV	0.5728
Human	MHC-I	FLFLRNFSL	0.5896
Human	MHC-I	FLFWFLKSGA	0.3676
Human	MHC-I	FLFYPSMFT	0.2156
Human	MHC-I	FLGAAGSTM	0.4488
Human	MHC-I	FLGERVTLT	0.5484
Human	MHC-I	FLGGGGAGI	0.236
Human	MHC-I	FLGGPPVCL	0.6172
Human	MHC-I	FLGKYIKVKK	0.3156
Human	MHC-I	FLGLFILSHL	0.474
Human	MHC-I	FLGTTVGGV	0.3968
Human	MHC-I	FLHCIVFNV	0.3668
Human	MHC-I	FLHHLIAEI	0.308
Human	MHC-I	FLHHLIAEIH	0.4708
Human	MHC-I	FLHSGTAKSV	0.1884
Human	MHC-I	FLIDLAFLI	0.3128
Human	MHC-I	FLILCYFILI	0.0772
Human	MHC-I	FLIMYSVIGV	0.2796
Human	MHC-I	FLIPKGFYA	0.1944
Human	MHC-I	FLIRESETL	0.3176
Human	MHC-I	FLKEKKGL	0.3688
Human	MHC-I	FLKQQYMNL	0.2488
Human	MHC-I	FLLCFCVLL	0.4148
Human	MHC-I	FLLENAAYL	0.4012
Human	MHC-I	FLLGLLFFV	0.484
Human	MHC-I	FLLGLLVHV	0.4476
Human	MHC-I	FLLLLLIQSK	0.3428
Human	MHC-I	FLLLYTIIVL	0.0984
Human	MHC-I	FLLPLTSLV	0.562
Human	MHC-I	FLLRWEQEI	0.2964
Human	MHC-I	FLLSLLIL	0.4428
Human	MHC-I	FLLWATAEA	0.5028
Human	MHC-I	FLMDRHIIV	0.3516
Human	MHC-I	FLMPVEDVFI	0.4676
Human	MHC-I	FLNINHYLL	0.1808
Human	MHC-I	FLNSLAIHEK	0.3028
Human	MHC-I	FLPETEPPEI	0.6604
Human	MHC-I	FLPNDFFPSA	0.5184
Human	MHC-I	FLPNDFFPSV	0.538
Human	MHC-I	FLPPDFFPSV	0.5208
Human	MHC-I	FLPSDFFPSV	0.7852
Human	MHC-I	FLPSDFFPSVR	0.6012
Human	MHC-I	FLPSDFLPSV	0.4684
Human	MHC-I	FLPWHRLFL	0.5992
Human	MHC-I	FLQLLLVTL	0.6124
Human	MHC-I	FLQMNSLRV	0.532
Human	MHC-I	FLRGRAYGIDL	0.5168
Human	MHC-I	FLRGRAYSL	0.4348
Human	MHC-I	FLRNLVPRT	0.5284
Human	MHC-I	FLRVPCWKI	0.4564
Human	MHC-I	FLRYLLFGI	0.3872
Human	MHC-I	FLSELTQQLA	0.3288
Human	MHC-I	FLSGRGLGK	0.2692
Human	MHC-I	FLSIVVDHV	0.314
Human	MHC-I	FLTGNQLAV	0.4772
Human	MHC-I	FLTGTFVTA	0.4544
Human	MHC-I	FLTLLGIGCV	0.632
Human	MHC-I	FLTNVPYKR	0.306
Human	MHC-I	FLTSGTQFSDA	0.3384
Human	MHC-I	FLTSVINRV	0.3684
Human	MHC-I	FLVHKELKL	0.3116
Human	MHC-I	FLWGPRALV	0.6384
Human	MHC-I	FLYHTSAAK	0.1784
Human	MHC-I	FLYMLDVAT	0.3224
Human	MHC-I	FLYNRPLNS	0.2404
Human	MHC-I	FLYNVYPGA	0.3184
Human	MHC-I	FLYSFFLCI	0.266
Human	MHC-I	FLYTLLREV	0.38
Human	MHC-I	FLYVVCSLAV	0.4
Human	MHC-I	FMASPENVI	0.3988
Human	MHC-I	FMFIGSPMYL	0.4064
Human	MHC-I	FMGDIHQPL	0.3656
Human	MHC-I	FMHNRLQYSL	0.2436
Human	MHC-I	FMIDFEYDNY	0.1752
Human	MHC-I	FMLNVSYLC	0.2996
Human	MHC-I	FMQELVDGLY	0.3468
Human	MHC-I	FMRDWNSKY	0.2396
Human	MHC-I	FMREYWFHV	0.29
Human	MHC-I	FMVFLQTHI	0.3444
Human	MHC-I	FMVLAWIY	0.3848
Human	MHC-I	FMYEGDTPL	0.4296
Human	MHC-I	FNCRGEFFY	0.338
Human	MHC-I	FPDSNSPIM	0.3868
Human	MHC-I	FPFFVAFLAI	0.3924
Human	MHC-I	FPGKTVWFVP	0.2808
Human	MHC-I	FPITIENAL	0.4264
Human	MHC-I	FPKTTNGCSQA	0.2524
Human	MHC-I	FPPEGVSIW	0.4788
Human	MHC-I	FPRFKFVWV	0.3152
Human	MHC-I	FPRYHSIEL	0.2044
Human	MHC-I	FPSELLSFL	0.4388
Human	MHC-I	FPTKDVALR	0.4668
Human	MHC-I	FPTPKTFTPL	0.2528
Human	MHC-I	FPVKPQEPLI	0.2744
Human	MHC-I	FPVKPQVSL	0.2608
Human	MHC-I	FPVPTIKSV	0.3072
Human	MHC-I	FPVRPQVPL	0.4508
Human	MHC-I	FPVRPQVPV	0.4108
Human	MHC-I	FPVTPQVPV	0.486
Human	MHC-I	FPYLVAYQA	0.3924
Human	MHC-I	FQAITVTKL	0.2428
Human	MHC-I	FQASPEDHEKY	0.0952
Human	MHC-I	FQDYIKSYL	0.1784
Human	MHC-I	FQKKGASQSF	0.156
Human	MHC-I	FQKQLLEDY	0.1696
Human	MHC-I	FQKVITEY	0.1724
Human	MHC-I	FQRALIFIL	0.4788
Human	MHC-I	FQRGYYRYY	0.288
Human	MHC-I	FQYLLPGFVL	0.2668
Human	MHC-I	FQYSDRRWCF	0.3836
Human	MHC-I	FRYNGLIHR	0.3392
Human	MHC-I	FSDIKRILPY	0.1656
Human	MHC-I	FSDKLHSKY	0.1436
Human	MHC-I	FSDLYYLTM	0.2988
Human	MHC-I	FSGKDIYTY	0.1156
Human	MHC-I	FSKRLLSTY	0.152
Human	MHC-I	FSLGAAVKA	0.4668
Human	MHC-I	FSNDAILVY	0.2464
Human	MHC-I	FSNDKGFPK	0.1228
Human	MHC-I	FSNGCDYVSN	0.1656
Human	MHC-I	FSPEVIPMF	0.4472
Human	MHC-I	FSRENSLSGV	0.27
Human	MHC-I	FSSSVGVV	0.3468
Human	MHC-I	FSTSKLEGY	0.1588
Human	MHC-I	FTASLFLHL	0.4664
Human	MHC-I	FTDALGIDEY	0.1988
Human	MHC-I	FTETSKLQY	0.174
Human	MHC-I	FTFGDTALY	0.4092
Human	MHC-I	FTGITLFLL	0.4116
Human	MHC-I	FTHDQSISQKL	0.0988
Human	MHC-I	FTHNEYKFYV	0.1472
Human	MHC-I	FTIPSINNET	0.2144
Human	MHC-I	FTIYTDEVY	0.1216
Human	MHC-I	FTLVAPVSI	0.4932
Human	MHC-I	FTNAACMAL	0.5112
Human	MHC-I	FTNDSIISH	0.226
Human	MHC-I	FTNEEMCLK	0.4128
Human	MHC-I	FTNLVVQLI	0.4036
Human	MHC-I	FTSAVLLLVV	0.7896
Human	MHC-I	FTWEGLYNV	0.2896
Human	MHC-I	FTYPVLEEM	0.2616
Human	MHC-I	FTYTGGYDV	0.2872
Human	MHC-I	FVDDYTVRV	0.1772
Human	MHC-I	FVDTMSIYI	0.3104
Human	MHC-I	FVEALARSI	0.4212
Human	MHC-I	FVEALFQEY	0.466
Human	MHC-I	FVETESVRY	0.2588
Human	MHC-I	FVFADLRIVY	0.4256
Human	MHC-I	FVFPGELL	0.5188
Human	MHC-I	FVFPTKDVAL	0.5156
Human	MHC-I	FVFYQLFVV	0.2636
Human	MHC-I	FVGKTVWFV	0.4852
Human	MHC-I	FVKQHLCGPHL	0.1776
Human	MHC-I	FVKQHLCGSHL	0.126
Human	MHC-I	FVLMHPDFCK	0.3072
Human	MHC-I	FVNAFTVDK	0.2688
Human	MHC-I	FVNFNSVKDL	0.1516
Human	MHC-I	FVNQCLWCHK	0.3948
Human	MHC-I	FVNYDFTIV	0.438
Human	MHC-I	FVRAQELHTF	0.2596
Human	MHC-I	FVRNPFFAV	0.4496
Human	MHC-I	FVSCCGELTV	0.434
Human	MHC-I	FVSNKVFDK	0.1812
Human	MHC-I	FVSSQESLEY	0.156
Human	MHC-I	FVSSVREVFY	0.1612
Human	MHC-I	FVTLITGNM	0.41
Human	MHC-I	FVWLHYYSV	0.252
Human	MHC-I	FVYGGSKTSL	0.526
Human	MHC-I	FVYVNGKKI	0.1632
Human	MHC-I	FWFVVVRAI	0.404
Human	MHC-I	FWISNGMYY	0.3952
Human	MHC-I	FYEDKEKVI	0.1844
Human	MHC-I	FYFANGIEW	0.314
Human	MHC-I	FYGKAIPIEAI	0.3768
Human	MHC-I	FYHISTGGY	0.2808
Human	MHC-I	FYKDNLENI	0.1612
Human	MHC-I	FYNEVASWL	0.2016
Human	MHC-I	FYNNSRIKY	0.2236
Human	MHC-I	FYQIRKPPWL	0.2924
Human	MHC-I	FYTPKTRRE	0.2408
Human	MHC-I	FYVAMFASL	0.3652
Human	MHC-I	FYVFDEPLL	0.27
Human	MHC-I	FYVYEPLEY	0.2316
Human	MHC-I	GAAQYIGLV	0.4144
Human	MHC-I	GADEDDIKA	0.2504
Human	MHC-I	GAETFYVDGA	0.4688
Human	MHC-I	GAFDLSFFL	0.56
Human	MHC-I	GALLPGNLV	0.5356
Human	MHC-I	GATWVDLVL	0.53
Human	MHC-I	GCDYVSNKGV	0.1376
Human	MHC-I	GDIYKRWII	0.3816
Human	MHC-I	GEAPPGTPP	0.4292
Human	MHC-I	GEARPPTPA	0.3972
Human	MHC-I	GEASKLQQF	0.214
Human	MHC-I	GECHMSESY	0.2
Human	MHC-I	GEDGCWYGM	0.3856
Human	MHC-I	GEDSSVIHY	0.1628
Human	MHC-I	GEDVVTLL	0.4136
Human	MHC-I	GEEDGAGGHSL	0.22
Human	MHC-I	GEGLHKLGY	0.38
Human	MHC-I	GEHLGTTEA	0.3056
Human	MHC-I	GEIASFDKA	0.192
Human	MHC-I	GEIESKAA	0.244
Human	MHC-I	GEIESKFNQA	0.1932
Human	MHC-I	GEIGAIALDF	0.5448
Human	MHC-I	GEILDVFDA	0.284
Human	MHC-I	GEKFEDENFIL	0.174
Human	MHC-I	GEPIIITSYL	0.2668
Human	MHC-I	GEPIIVAGF	0.3784
Human	MHC-I	GERGFFYTPKS	0.1848
Human	MHC-I	GESRKTFVE	0.2636
Human	MHC-I	GESRKTFVEL	0.4816
Human	MHC-I	GEVEQQRTY	0.1056
Human	MHC-I	GEYKQCLSDL	0.1832
Human	MHC-I	GFADLMGYIPL	0.4592
Human	MHC-I	GFCYLSHWK	0.2572
Human	MHC-I	GFFLRKLTSR	0.1996
Human	MHC-I	GFLTSMFPK	0.3144
Human	MHC-I	GFNYPEYNR	0.2736
Human	MHC-I	GFYMISLLRK	0.272
Human	MHC-I	GGKKKYKL	0.6976
Human	MHC-I	GGKKQYRLK	0.4452
Human	MHC-I	GGPGAGDLQTL	0.174
Human	MHC-I	GGRKKYKFK	0.4572
Human	MHC-I	GGRKKYKL	0.7
Human	MHC-I	GGRKKYQLK	0.398
Human	MHC-I	GHDPRAQGTL	0.3612
Human	MHC-I	GHQAAMEMLKE	0.5404
Human	MHC-I	GHQAAMQML	0.54
Human	MHC-I	GIFDFLRYA	0.3392
Human	MHC-I	GIFEDRAPV	0.4556
Human	MHC-I	GIGGFVFTL	0.6236
Human	MHC-I	GIHKQKEKSR	0.2516
Human	MHC-I	GIKCTTSSLIY	0.2476
Human	MHC-I	GILAFVFTL	0.7724
Human	MHC-I	GILGFVFTA	0.8156
Human	MHC-I	GILGFVFTE	0.5988
Human	MHC-I	GILGFVTTL	0.4396
Human	MHC-I	GILGKVFTLTV	0.3612
Human	MHC-I	GILTVILGV	0.6412
Human	MHC-I	GIPHPAGLK	0.4684
Human	MHC-I	GIRPYEILA	0.3356
Human	MHC-I	GIVCPICSQK	0.3032
Human	MHC-I	GIVDQCCTSIC	0.3304
Human	MHC-I	GKKKYKLKH	0.426
Human	MHC-I	GKLGFVFTL	0.4732
Human	MHC-I	GLAGGAATA	0.5064
Human	MHC-I	GLAPPQHLI	0.5264
Human	MHC-I	GLCPHCINV	0.5588
Human	MHC-I	GLEQQIQEI	0.3244
Human	MHC-I	GLFDINVIGL	0.4052
Human	MHC-I	GLFGCIITSL	0.456
Human	MHC-I	GLFGGGFGG	0.0396
Human	MHC-I	GLFGGGGGF	0.1356
Human	MHC-I	GLFGGGGGI	0.1868
Human	MHC-I	GLFGGGGGM	0.07
Human	MHC-I	GLFGGGGGY	0.1988
Human	MHC-I	GLGFGGGGV	0.1056
Human	MHC-I	GLGIFCFRI	0.4384
Human	MHC-I	GLGINAVAYY	0.698
Human	MHC-I	GLGPGFSSY	0.3512
Human	MHC-I	GLGQVPLIV	0.5
Human	MHC-I	GLILFVLAL	0.2848
Human	MHC-I	GLIYNRMGA	0.474
Human	MHC-I	GLKRGPSTE	0.298
Human	MHC-I	GLLGCIITSL	0.5604
Human	MHC-I	GLLQFIVFL	0.4244
Human	MHC-I	GLNAVAYYR	0.4988
Human	MHC-I	GLNDYLHSV	0.254
Human	MHC-I	GLNKIVRMY	0.4064
Human	MHC-I	GLPPPPPLL	0.6364
Human	MHC-I	GLPVGGNEK	0.3324
Human	MHC-I	GLRALRETL	0.4948
Human	MHC-I	GLRRVLDEL	0.4256
Human	MHC-I	GLRYRSMLL	0.4832
Human	MHC-I	GLSAMSTTDL	0.4284
Human	MHC-I	GLSTHEGALL	0.3756
Human	MHC-I	GLTHIDAHFL	0.354
Human	MHC-I	GLVGLLTPGA	0.5272
Human	MHC-I	GLVGLVTFL	0.7472
Human	MHC-I	GLVILLVLAL	0.3444
Human	MHC-I	GLVRLNAFL	0.5444
Human	MHC-I	GLVTAPSVLY	0.4092
Human	MHC-I	GLWLSVAAV	0.5532
Human	MHC-I	GLYRQWALA	0.5136
Human	MHC-I	GLYSGVTTV	0.4188
Human	MHC-I	GMDPRMCSL	0.4376
Human	MHC-I	GMFNMLSTV	0.584
Human	MHC-I	GMFNMLSTVL	0.5892
Human	MHC-I	GMLQGRGPLK	0.3272
Human	MHC-I	GMPGGMPGGM	0.4096
Human	MHC-I	GMQWNSTAF	0.38
Human	MHC-I	GMSWITQGL	0.5196
Human	MHC-I	GMSYSMCTGK	0.3808
Human	MHC-I	GMVTTSTTL	0.4092
Human	MHC-I	GNFGGVGGV	0.1184
Human	MHC-I	GNIPALLDV	0.476
Human	MHC-I	GPAATLEEM	0.396
Human	MHC-I	GPCFLWLKL	0.4688
Human	MHC-I	GPGAGDLQTLA	0.1976
Human	MHC-I	GPGGLSALL	0.4156
Human	MHC-I	GPGHKARVLA	0.52
Human	MHC-I	GPHETITAL	0.384
Human	MHC-I	GPISGHVL	0.474
Human	MHC-I	GPLRLFMAL	0.5304
Human	MHC-I	GPMAAVGLLI	0.5048
Human	MHC-I	GPMKLVMAF	0.536
Human	MHC-I	GPMKLVMAFI	0.5536
Human	MHC-I	GPMPVTAASA	0.5164
Human	MHC-I	GPMPVTHASA	0.474
Human	MHC-I	GPPSWNVGYK	0.3996
Human	MHC-I	GPQRLPVPV	0.4828
Human	MHC-I	GPRLGFRAT	0.4664
Human	MHC-I	GPRSASLLSL	0.3968
Human	MHC-I	GPSGLGKTAI	0.304
Human	MHC-I	GPSHKARVL	0.3644
Human	MHC-I	GPVRPYFSL	0.3872
Human	MHC-I	GPWKLDAAW	0.4124
Human	MHC-I	GQAPPGKAL	0.2952
Human	MHC-I	GQFKNCALR	0.3076
Human	MHC-I	GQFLTPNSH	0.3268
Human	MHC-I	GQFMIDFEY	0.3172
Human	MHC-I	GQGGSPTAM	0.4564
Human	MHC-I	GQGQWTYQI	0.3208
Human	MHC-I	GQHPTNPNL	0.3788
Human	MHC-I	GQHSHVVRY	0.2184
Human	MHC-I	GQIHLAIMA	0.4748
Human	MHC-I	GQIKTVYPASY	0.2748
Human	MHC-I	GQIMLLVLC	0.5572
Human	MHC-I	GQISIQPTFS	0.4144
Human	MHC-I	GQIVGGVYL	0.5688
Human	MHC-I	GQIYDRQGATY	0.2856
Human	MHC-I	GQKGSSGLF	0.2572
Human	MHC-I	GQKGTLIGY	0.204
Human	MHC-I	GQNGKDEVVAY	0.1768
Human	MHC-I	GQRCHFIKK	0.334
Human	MHC-I	GQRKGAGSVF	0.2696
Human	MHC-I	GQRPGFGYG	0.2672
Human	MHC-I	GQRQVGVGY	0.3248
Human	MHC-I	GQSPLSQKY	0.244
Human	MHC-I	GQSSFYSDWY	0.3724
Human	MHC-I	GQTASGKTY	0.1564
Human	MHC-I	GQVKAAVKY	0.2152
Human	MHC-I	GQVQKIVLY	0.1972
Human	MHC-I	GQYAVILARK	0.2636
Human	MHC-I	GQYNKEDPTSF	0.1336
Human	MHC-I	GRAAICGKY	0.2924
Human	MHC-I	GRFSGLLGR	0.3756
Human	MHC-I	GRGRLGTYRY	0.3332
Human	MHC-I	GRNSFEVRV	0.2684
Human	MHC-I	GRNVVLDKS	0.2184
Human	MHC-I	GRRGWEALK	0.4352
Human	MHC-I	GRVGDVYIPR	0.2876
Human	MHC-I	GSADKTVALW	0.2392
Human	MHC-I	GSAPGTHIRY	0.4116
Human	MHC-I	GSDCTTIHY	0.206
Human	MHC-I	GSFGGVGGV	0.1568
Human	MHC-I	GSHLVEALYLV	0.248
Human	MHC-I	GSKDKNFQW	0.1584
Human	MHC-I	GSSFQHGGRY	0.2316
Human	MHC-I	GSSVSSATY	0.1752
Human	MHC-I	GTDELRLLY	0.3296
Human	MHC-I	GTDGFPFKL	0.3264
Human	MHC-I	GTDNSVVLSR	0.2716
Human	MHC-I	GTDNSVVLSRK	0.2456
Human	MHC-I	GTFGGVGGV	0.11
Human	MHC-I	GTGDAWMVKK	0.3708
Human	MHC-I	GTHTMEVTV	0.3708
Human	MHC-I	GTHVGKVNI	0.2368
Human	MHC-I	GTHVLLPFY	0.3124
Human	MHC-I	GTILVCYILY	0.232
Human	MHC-I	GTLARKIIK	0.2616
Human	MHC-I	GTLKGHNGW	0.336
Human	MHC-I	GTLNQPLTK	0.3484
Human	MHC-I	GTPTVAHIY	0.2748
Human	MHC-I	GTSGAPIVNR	0.5308
Human	MHC-I	GTSGSPIADK	0.4156
Human	MHC-I	GTSGSPIINR	0.6192
Human	MHC-I	GTTNSCVSV	0.3204
Human	MHC-I	GTVLKTSSW	0.144
Human	MHC-I	GTWESNANV	0.2988
Human	MHC-I	GTYGVRAAW	0.4256
Human	MHC-I	GTYKGVSHLK	0.1924
Human	MHC-I	GVALQTMKQ	0.4416
Human	MHC-I	GVETFYVDGA	0.5264
Human	MHC-I	GVIAAFAEGH	0.3924
Human	MHC-I	GVKSVGQGY	0.3416
Human	MHC-I	GVLPNIQAV	0.5392
Human	MHC-I	GVLVGVALI	0.492
Human	MHC-I	GVSKKNIWLK	0.2784
Human	MHC-I	GVTSAPDTR	0.394
Human	MHC-I	GVTSSGAIYK	0.5084
Human	MHC-I	GVYDGREHTV	0.296
Human	MHC-I	GWVESDAAH	0.3528
Human	MHC-I	GYCASLFAIL	0.356
Human	MHC-I	GYDVGHGPL	0.318
Human	MHC-I	GYPVTNAVI	0.3896
Human	MHC-I	GYRWMCLRR	0.3824
Human	MHC-I	GYYIFLPVYF	0.1908
Human	MHC-I	HAATSLSVY	0.3428
Human	MHC-I	HAMHISTGL	0.4496
Human	MHC-I	HAVGIFRAAV	0.708
Human	MHC-I	HDGAGKRVY	0.3912
Human	MHC-I	HDGAGKRVYYL	0.506
Human	MHC-I	HDIILECV	0.478
Human	MHC-I	HEATLRCWAL	0.4424
Human	MHC-I	HEDPYYQPF	0.192
Human	MHC-I	HEDVTAMILL	0.2912
Human	MHC-I	HEEAVSVDRVL	0.2184
Human	MHC-I	HEHINDQKF	0.1236
Human	MHC-I	HEHSEHFKQ	0.0944
Human	MHC-I	HEILTVKRPL	0.2836
Human	MHC-I	HEIYTVGKRF	0.11
Human	MHC-I	HEKPLPNYTF	0.1724
Human	MHC-I	HEKRTNYEY	0.1464
Human	MHC-I	HEMTKTASA	0.2544
Human	MHC-I	HENEVKSVAW	0.2128
Human	MHC-I	HEQEAILHNF	0.3232
Human	MHC-I	HERPVILSL	0.3272
Human	MHC-I	HEYHKRPKL	0.2292
Human	MHC-I	HEYPVGSQL	0.2648
Human	MHC-I	HFASAHTPF	0.3624
Human	MHC-I	HFLPLLALLAL	0.296
Human	MHC-I	HFTEDIQTRQY	0.112
Human	MHC-I	HGPTPLLYR	0.3772
Human	MHC-I	HHIWQNLL	0.3884
Human	MHC-I	HIADVSHFI	0.3972
Human	MHC-I	HIAGSLAVV	0.5048
Human	MHC-I	HILLGVFML	0.5192
Human	MHC-I	HIRGRAYSL	0.3728
Human	MHC-I	HLFGYSWYK	0.2812
Human	MHC-I	HLGNVKYLV	0.3364
Human	MHC-I	HLIRVEGNL	0.3312
Human	MHC-I	HLIRWCLAL	0.5056
Human	MHC-I	HLLFEEYTNI	0.4516
Human	MHC-I	HLPETKFSEL	0.1632
Human	MHC-I	HLPSDFTPAV	0.4048
Human	MHC-I	HLRIHTGEQPY	0.2292
Human	MHC-I	HLVEALYLV	0.3024
Human	MHC-I	HLVWASREL	0.2924
Human	MHC-I	HLWVKNVFL	0.3084
Human	MHC-I	HLYISLYLL	0.2364
Human	MHC-I	HMAQTLGSL	0.48
Human	MHC-I	HMDHFSLGV	0.3052
Human	MHC-I	HMWNFISGI	0.582
Human	MHC-I	HPALVFDITK	0.4676
Human	MHC-I	HPASAWTLYA	0.6992
Human	MHC-I	HPDIVIYQY	0.3532
Human	MHC-I	HPDNRIRLM	0.3772
Human	MHC-I	HPELIFDITKL	0.2548
Human	MHC-I	HPGAGKTKRY	0.334
Human	MHC-I	HPGFTIMAA	0.3528
Human	MHC-I	HPGQLGAFL	0.4492
Human	MHC-I	HPITKFIMACM	0.3396
Human	MHC-I	HPKFMTNTM	0.3032
Human	MHC-I	HPKISSEVHI	0.1788
Human	MHC-I	HPKYKTEL	0.3288
Human	MHC-I	HPNIEEVAL	0.4876
Human	MHC-I	HPNIEEVALS	0.4484
Human	MHC-I	HPNNTIFSV	0.3016
Human	MHC-I	HPREENSIV	0.364
Human	MHC-I	HPRIFYQSL	0.2632
Human	MHC-I	HPRISSEVHI	0.4804
Human	MHC-I	HPRQEQIAL	0.4492
Human	MHC-I	HPSDGKCNLY	0.1296
Human	MHC-I	HPTISNGYL	0.268
Human	MHC-I	HPTYLPKVL	0.2644
Human	MHC-I	HQAVIAEQL	0.3112
Human	MHC-I	HQEIARSSY	0.136
Human	MHC-I	HQNPVTGLLL	0.4392
Human	MHC-I	HQRPDKQNLF	0.1928
Human	MHC-I	HQRTVITEEF	0.2284
Human	MHC-I	HRFLPVKTR	0.4196
Human	MHC-I	HRFLPVRTR	0.3512
Human	MHC-I	HRYQKSTEL	0.642
Human	MHC-I	HSGDHGKRLF	0.2304
Human	MHC-I	HSGPRGTHDLW	0.3644
Human	MHC-I	HSITSDNHKW	0.182
Human	MHC-I	HSIVYAVEY	0.1804
Human	MHC-I	HSKKKCDEF	0.8536
Human	MHC-I	HSKKKCDEV	0.9072
Human	MHC-I	HSKRKCDEF	0.5536
Human	MHC-I	HSRKKCDEL	0.3336
Human	MHC-I	HSRNLHHKW	0.2164
Human	MHC-I	HSTDSTSILG	0.3832
Human	MHC-I	HSTNGVTRIY	0.2088
Human	MHC-I	HSVDSGSKRW	0.1388
Human	MHC-I	HTEKFNKKM	0.0908
Human	MHC-I	HTELPRGDHY	0.2472
Human	MHC-I	HTIENTSAN	0.2728
Human	MHC-I	HTKRMQHVI	0.2572
Human	MHC-I	HTSDVPGKLIY	0.2228
Human	MHC-I	HTWNGIRHL	0.45
Human	MHC-I	HTWTEQYKF	0.2328
Human	MHC-I	HTYLQQYTK	0.1732
Human	MHC-I	HVAGIFRAAV	0.5756
Human	MHC-I	HVDIRTLED	0.2004
Human	MHC-I	HVRVSQPSL	0.3188
Human	MHC-I	HVYAHQAQT	0.2372
Human	MHC-I	HVYKPGECRK	0.2072
Human	MHC-I	HWQIISSEF	0.2816
Human	MHC-I	HYFTTLKQYL	0.2048
Human	MHC-I	HYLVDVETI	0.1708
Human	MHC-I	HYVQMAFMKL	0.1688
Human	MHC-I	IAARTVEI	0.3152
Human	MHC-I	IADAKYEYY	0.2544
Human	MHC-I	IAHLGKPSY	0.2516
Human	MHC-I	IAIIPSKKL	0.2864
Human	MHC-I	IALPPIAKW	0.3984
Human	MHC-I	IALYLQQNW	0.3592
Human	MHC-I	IANQATVLM	0.4264
Human	MHC-I	IAPYAGLIMI	0.5344
Human	MHC-I	IAQSLEHSW	0.35
Human	MHC-I	IASDIVSRF	0.3096
Human	MHC-I	IASIKGKSY	0.1624
Human	MHC-I	IATDFSVIK	0.5152
Human	MHC-I	IATVDSYVI	0.3156
Human	MHC-I	IAVASGLLW	0.6784
Human	MHC-I	IAVGLLLYCKA	0.2876
Human	MHC-I	IAVSTANIF	0.4708
Human	MHC-I	ICDDYFVDY	0.26
Human	MHC-I	ICSLYQLENYC	0.2484
Human	MHC-I	IECHFDKKF	0.1724
Human	MHC-I	IECKKSSTL	0.1848
Human	MHC-I	IECKKSSTLL	0.2288
Human	MHC-I	IECLVILDL	0.3988
Human	MHC-I	IEDDVNLAY	0.2172
Human	MHC-I	IEDFNIKHL	0.1784
Human	MHC-I	IEDRYARTIF	0.1656
Human	MHC-I	IEEICNTDQF	0.17
Human	MHC-I	IEEIEKVEKY	0.0792
Human	MHC-I	IEERGVKL	0.2564
Human	MHC-I	IEIEEDTLF	0.2788
Human	MHC-I	IEIMDKEQLL	0.2036
Human	MHC-I	IEKEGDSIA	0.2292
Human	MHC-I	IEKHVGIYY	0.1664
Human	MHC-I	IEKNITDEKF	0.062
Human	MHC-I	IELCGAFLFY	0.4044
Human	MHC-I	IELGERYYF	0.2456
Human	MHC-I	IEMPMARVY	0.2964
Human	MHC-I	IEMVDIEQF	0.2324
Human	MHC-I	IENGILKKL	0.2256
Human	MHC-I	IENSSVNVSL	0.2036
Human	MHC-I	IENTNQGNIL	0.3044
Human	MHC-I	IEPDLENNL	0.2916
Human	MHC-I	IEQKLNIDIL	0.128
Human	MHC-I	IEQSNFRQA	0.1732
Human	MHC-I	IERINLLVQY	0.3256
Human	MHC-I	IERKKLIIPL	0.2648
Human	MHC-I	IESGANPLY	0.3292
Human	MHC-I	IESSICLDY	0.1452
Human	MHC-I	IETGTPFIL	0.3284
Human	MHC-I	IEVFPTKSA	0.2656
Human	MHC-I	IEWTGDGLY	0.442
Human	MHC-I	IEYGLSNLL	0.3824
Human	MHC-I	IFCFRILLKK	0.3216
Human	MHC-I	IFCHLSNSF	0.4076
Human	MHC-I	IFFFLFNIL	0.3216
Human	MHC-I	IFFIVLILLL	0.0572
Human	MHC-I	IFGYYADFSK	0.2012
Human	MHC-I	IFINSIINF	0.2252
Human	MHC-I	IFLKGHYTI	0.22
Human	MHC-I	IFNEDTSYY	0.182
Human	MHC-I	IFNIISYII	0.4392
Human	MHC-I	IFVKYTCPF	0.252
Human	MHC-I	IGIGVLLTW	0.6644
Human	MHC-I	IGMNSRSTSL	0.4652
Human	MHC-I	IHSPVVNEL	0.2796
Human	MHC-I	IIFILLMLV	0.6612
Human	MHC-I	IIIGVGDSA	0.3708
Human	MHC-I	IIISIFLQV	0.2308
Human	MHC-I	IIKKYFEEY	0.1604
Human	MHC-I	IILEFFLIV	0.288
Human	MHC-I	IILGLNKIVR	0.5832
Human	MHC-I	IILLVAHYMY	0.3752
Human	MHC-I	IINFYDPLVF	0.2572
Human	MHC-I	IINKRKKTSL	0.3716
Human	MHC-I	IIPASTGAA	0.494
Human	MHC-I	IISLWDQSL	0.4028
Human	MHC-I	IITASILLWY	0.3028
Human	MHC-I	IIYKGGTSR	0.2076
Human	MHC-I	IKLTVVVGDI	0.3064
Human	MHC-I	IKRGLRTLIL	0.388
Human	MHC-I	IKTFSNGCDY	0.1452
Human	MHC-I	ILAGPCILR	0.5672
Human	MHC-I	ILAKAIFKL	0.264
Human	MHC-I	ILAKFLHWL	0.3152
Human	MHC-I	ILALFLAHYI	0.2228
Human	MHC-I	ILALVFGLL	0.7348
Human	MHC-I	ILARWSSFK	0.2856
Human	MHC-I	ILCIFETRK	0.2808
Human	MHC-I	ILDAHSLYL	0.3024
Human	MHC-I	ILDEKPVII	0.3644
Human	MHC-I	ILDGATVVY	0.424
Human	MHC-I	ILDGTATLRL	0.4688
Human	MHC-I	ILDSFDPLR	0.3632
Human	MHC-I	ILDTAGREEY	0.1232
Human	MHC-I	ILEQSGEWWK	0.2896
Human	MHC-I	ILESLFRAV	0.4152
Human	MHC-I	ILFGKTPYK	0.2364
Human	MHC-I	ILFILFFAY	0.1416
Human	MHC-I	ILFSEGLIKA	0.272
Human	MHC-I	ILGADPLRV	0.4916
Human	MHC-I	ILGALLSIL	0.5864
Human	MHC-I	ILGELREKV	0.3364
Human	MHC-I	ILGFVFTLT	0.7412
Human	MHC-I	ILGLNKIVRMY	0.6824
Human	MHC-I	ILGNKIVRMY	0.4264
Human	MHC-I	ILHTNMPNV	0.4556
Human	MHC-I	ILHVDNHIGI	0.328
Human	MHC-I	ILIGVIITWI	0.3752
Human	MHC-I	ILIGVVITWI	0.4172
Human	MHC-I	ILIPFLILFI	0.2328
Human	MHC-I	ILKAPVHGAY	0.3908
Human	MHC-I	ILKESVHGAY	0.118
Human	MHC-I	ILKKGKLTF	0.2836
Human	MHC-I	ILLCQTYRHV	0.3208
Human	MHC-I	ILLEPVHGV	0.444
Human	MHC-I	ILLERLDVGT	0.3796
Human	MHC-I	ILLGSLSDL	0.4372
Human	MHC-I	ILLKMVTHF	0.324
Human	MHC-I	ILLLIGICV	0.3824
Human	MHC-I	ILLMRTTWA	0.8328
Human	MHC-I	ILLTAVAPSM	0.5496
Human	MHC-I	ILLVAVSFV	0.3544
Human	MHC-I	ILLWQPIPV	0.528
Human	MHC-I	ILMNDQEVGV	0.3512
Human	MHC-I	ILMNMKTCNK	0.3176
Human	MHC-I	ILNDEQLNL	0.368
Human	MHC-I	ILNNPKASL	0.35
Human	MHC-I	ILNSGARGY	0.3688
Human	MHC-I	ILPDPLKPT	0.4012
Human	MHC-I	ILPGQDLQYV	0.414
Human	MHC-I	ILPSDAPVL	0.4596
Human	MHC-I	ILQNRLVYV	0.2644
Human	MHC-I	ILRGSIAHK	0.5228
Human	MHC-I	ILRIPVHGV	0.4228
Human	MHC-I	ILRKDIPSF	0.3232
Human	MHC-I	ILSGVVTKM	0.2916
Human	MHC-I	ILSSLGLPV	0.4648
Human	MHC-I	ILTDITKGV	0.2528
Human	MHC-I	ILTVILGV	0.5956
Human	MHC-I	ILTVILGVLLL	0.3888
Human	MHC-I	ILVAGLSGC	0.4876
Human	MHC-I	ILVILFFGV	0.2696
Human	MHC-I	ILVKHLTNV	0.3576
Human	MHC-I	ILWKDIFHK	0.2944
Human	MHC-I	ILYDNVVTL	0.234
Human	MHC-I	ILYENNVITV	0.5988
Human	MHC-I	ILYEPVHGV	0.264
Human	MHC-I	ILYKKLMEK	0.294
Human	MHC-I	ILYNIKQEY	0.1596
Human	MHC-I	ILYRPNIPLK	0.208
Human	MHC-I	IMANRAQVL	0.4836
Human	MHC-I	IMDKNIILKA	0.3896
Human	MHC-I	IMDLERRYV	0.2752
Human	MHC-I	IMGAVLIWV	0.504
Human	MHC-I	IMIGHLVGV	0.4508
Human	MHC-I	IMLCLIAAV	0.376
Human	MHC-I	IMQRGLFGK	0.2992
Human	MHC-I	IMYTYFSNT	0.234
Human	MHC-I	INEDRLPHLL	0.3552
Human	MHC-I	INIVIIVLI	0.3928
Human	MHC-I	IPAALIILL	0.3684
Human	MHC-I	IPAETGQETA	0.3204
Human	MHC-I	IPAKFLEGL	0.3032
Human	MHC-I	IPANTIKYL	0.3292
Human	MHC-I	IPEPDRQRTP	0.3732
Human	MHC-I	IPFEIMDLEK	0.2328
Human	MHC-I	IPFYGKAIPL	0.7576
Human	MHC-I	IPFYGKAL	0.5984
Human	MHC-I	IPHSFTMTL	0.378
Human	MHC-I	IPIPSSWAI	0.6788
Human	MHC-I	IPISELSRL	0.39
Human	MHC-I	IPKLRQGSY	0.2116
Human	MHC-I	IPKNFAGPV	0.3152
Human	MHC-I	IPKSLAGPL	0.246
Human	MHC-I	IPLAYSLGL	0.4732
Human	MHC-I	IPLGDAKLVI	0.6928
Human	MHC-I	IPLQWIASA	0.5656
Human	MHC-I	IPNSLHSLSV	0.3516
Human	MHC-I	IPRLLRTFL	0.3932
Human	MHC-I	IPRWMLKMYA	0.354
Human	MHC-I	IPSDLERRIL	0.284
Human	MHC-I	IPSIQSRGL	0.3876
Human	MHC-I	IPSQDHRFKL	0.2452
Human	MHC-I	IPSRYLSSW	0.238
Human	MHC-I	IPTSGDVVI	0.4292
Human	MHC-I	IPVEICGHKAI	0.3348
Human	MHC-I	IPVMRKAYL	0.5312
Human	MHC-I	IPYHIVNIV	0.3064
Human	MHC-I	IPYQDLPHL	0.436
Human	MHC-I	IQAEHSESGQL	0.2668
Human	MHC-I	IQCDINDFDK	0.2324
Human	MHC-I	IQDEIVAAY	0.3852
Human	MHC-I	IQINPQNKADF	0.236
Human	MHC-I	IQIQEQHLNK	0.2188
Human	MHC-I	IQKEQDYQRY	0.1264
Human	MHC-I	IQKESQYIKY	0.1244
Human	MHC-I	IQKGAVGSNQF	0.1796
Human	MHC-I	IQKNVQLY	0.2524
Human	MHC-I	IQKQISYNY	0.1436
Human	MHC-I	IQMSSGNLL	0.476
Human	MHC-I	IQNLERGYR	0.3064
Human	MHC-I	IQNQHKYSIKY	0.1784
Human	MHC-I	IQPFLALGF	0.6048
Human	MHC-I	IQPGRGFVLY	0.4608
Human	MHC-I	IQRLIEQEEY	0.1516
Human	MHC-I	IQRTVFFVL	0.4036
Human	MHC-I	IQTPTKLMNK	0.298
Human	MHC-I	IQYPGSEIK	0.2512
Human	MHC-I	IRAASAITA	0.3492
Human	MHC-I	IRQAGVQYSR	0.3828
Human	MHC-I	IRVGAATEI	0.374
Human	MHC-I	ISDYFHNTY	0.2008
Human	MHC-I	ISERNQDATVY	0.148
Human	MHC-I	ISGGPHISY	0.3316
Human	MHC-I	ISKEEAMRW	0.284
Human	MHC-I	ISQHNYRPGY	0.1812
Human	MHC-I	ISTKLSCHY	0.1588
Human	MHC-I	ISTQQQATFLL	0.3196
Human	MHC-I	ISYGGGWRF	0.3296
Human	MHC-I	ITAENVAKKW	0.1572
Human	MHC-I	ITCCLLSVY	0.3516
Human	MHC-I	ITDQVPFSV	0.5172
Human	MHC-I	ITDQVPGSV	0.3896
Human	MHC-I	ITDRGGGSQHY	0.2832
Human	MHC-I	ITEAELTGY	0.2156
Human	MHC-I	ITEMGRLPTF	0.3476
Human	MHC-I	ITFESIEKA	0.2156
Human	MHC-I	ITFLRPVLK	0.3668
Human	MHC-I	ITFLRVLSI	0.378
Human	MHC-I	ITINYFLLLY	0.1528
Human	MHC-I	ITKTQKVRF	0.2424
Human	MHC-I	ITLLCLIPTV	0.9196
Human	MHC-I	ITMGSLFFV	0.448
Human	MHC-I	ITNIKIIRK	0.2452
Human	MHC-I	ITQTVIHTV	0.3296
Human	MHC-I	ITSLGAIVSC	0.3248
Human	MHC-I	ITSQVTGQIGW	0.4156
Human	MHC-I	ITYKCPLLR	0.2848
Human	MHC-I	ITYNYQLFL	0.1636
Human	MHC-I	ITYQHIDRW	0.2344
Human	MHC-I	ITYYINITK	0.1912
Human	MHC-I	IVADFSVIK	0.4768
Human	MHC-I	IVAGTLTNK	0.3064
Human	MHC-I	IVAWFLLLIL	0.114
Human	MHC-I	IVDHIHFQY	0.1864
Human	MHC-I	IVDSLTEMY	0.2548
Human	MHC-I	IVFEFIKTY	0.1932
Human	MHC-I	IVIGIITLY	0.3192
Human	MHC-I	IVINPFVKFK	0.2788
Human	MHC-I	IVIWGKTPK	0.3596
Human	MHC-I	IVKQRRWKL	0.3508
Human	MHC-I	IVLESNGFDL	0.3028
Human	MHC-I	IVMPVFIIKR	0.2836
Human	MHC-I	IVMTPSPFY	0.5144
Human	MHC-I	IVNKLYIKR	0.1872
Human	MHC-I	IVNNQESNK	0.2396
Human	MHC-I	IVNRVRQGY	0.3248
Human	MHC-I	IVPEFAKQY	0.258
Human	MHC-I	IVRKDRHLW	0.2816
Human	MHC-I	IVSEQGYEY	0.2904
Human	MHC-I	IVTDFSIIK	0.62
Human	MHC-I	IVTDFSVID	0.7484
Human	MHC-I	IVTDFSVIN	0.7996
Human	MHC-I	IWEVEDYGF	0.3384
Human	MHC-I	IWFFTLIDIW	0.194
Human	MHC-I	IYCNSIINI	0.24
Human	MHC-I	IYDAVRAFL	0.2956
Human	MHC-I	IYELCNGPL	0.3784
Human	MHC-I	IYKDKQWSI	0.1564
Human	MHC-I	IYKISISSL	0.1704
Human	MHC-I	IYKMFQNAKI	0.2184
Human	MHC-I	IYLLSLFSTL	0.1332
Human	MHC-I	IYLLYTANF	0.3068
Human	MHC-I	IYLYLKVVW	0.2716
Human	MHC-I	IYPRDNPEL	0.2316
Human	MHC-I	IYQEPFKNL	0.1696
Human	MHC-I	IYQLFEYTRL	0.3
Human	MHC-I	IYRIAKFLF	0.2148
Human	MHC-I	IYRILQRGLL	0.3928
Human	MHC-I	IYSEHTISF	0.1668
Human	MHC-I	IYSTWPSTL	0.3752
Human	MHC-I	IYSVSCFKY	0.1628
Human	MHC-I	IYTCINFIL	0.1752
Human	MHC-I	IYVEAYDII	0.2512
Human	MHC-I	IYVLGGCRHKL	0.2868
Human	MHC-I	KAAEKKARW	0.2184
Human	MHC-I	KAFDEKKQKW	0.2284
Human	MHC-I	KAKDLLALF	0.2504
Human	MHC-I	KAKEIYMTF	0.2076
Human	MHC-I	KAKQDLARL	0.258
Human	MHC-I	KAKRGTAQI	0.262
Human	MHC-I	KAKVTGDEW	0.1616
Human	MHC-I	KALKINWYK	0.364
Human	MHC-I	KAMHEASKK	0.2244
Human	MHC-I	KARIQEAVY	0.2368
Human	MHC-I	KARQKTNVF	0.2436
Human	MHC-I	KARREAKVKF	0.2456
Human	MHC-I	KARVETQNHWF	0.1928
Human	MHC-I	KAVDIVKQVW	0.2452
Human	MHC-I	KAVFLVPKW	0.3952
Human	MHC-I	KAVSLQRKL	0.2216
Human	MHC-I	KAWRGTLARW	0.3736
Human	MHC-I	KAYEIEKRL	0.1164
Human	MHC-I	KDELRRKMMYM	0.3
Human	MHC-I	KDVALRHVV	0.3036
Human	MHC-I	KEAPAPPKA	0.2228
Human	MHC-I	KECCYVHTHL	0.2172
Human	MHC-I	KEDDYGSNHL	0.1072
Human	MHC-I	KEEGPKEMTL	0.2124
Human	MHC-I	KEEGQHLLY	0.1708
Human	MHC-I	KEEVNIDNSF	0.1112
Human	MHC-I	KEFDELVHW	0.2096
Human	MHC-I	KEFDGKSLV	0.2228
Human	MHC-I	KEFDKKYNPTW	0.1076
Human	MHC-I	KEFGNVILKL	0.2924
Human	MHC-I	KEFKTLYNLF	0.134
Human	MHC-I	KEFLEFRKA	0.2756
Human	MHC-I	KEFQLFQGV	0.266
Human	MHC-I	KEFSPFGTI	0.2076
Human	MHC-I	KEFVYVPEL	0.1892
Human	MHC-I	KEGIDRTVL	0.2388
Human	MHC-I	KEHTEKFNK	0.092
Human	MHC-I	KEIERPFETY	0.1496
Human	MHC-I	KEKAKEMNAL	0.3276
Human	MHC-I	KEKDSFTAV	0.1956
Human	MHC-I	KEKEAGVVA	0.2828
Human	MHC-I	KEKEEFEKA	0.1352
Human	MHC-I	KEKEEFREA	0.1756
Human	MHC-I	KEKPDIFQL	0.2872
Human	MHC-I	KEKPTGPPA	0.2624
Human	MHC-I	KEKVVGRII	0.3156
Human	MHC-I	KELAPYDENW	0.2088
Human	MHC-I	KELEGTSQA	0.2124
Human	MHC-I	KELIIHNPEL	0.4136
Human	MHC-I	KELSEDEIRTL	0.1548
Human	MHC-I	KERDRSNAY	0.1404
Human	MHC-I	KESLPMLYF	0.2136
Human	MHC-I	KESMASLKSL	0.2052
Human	MHC-I	KETACLGKSY	0.3784
Human	MHC-I	KETNELTYLL	0.2172
Human	MHC-I	KEVALLRTY	0.2504
Human	MHC-I	KEVNSQLSL	0.1868
Human	MHC-I	KEYGSGKIVL	0.2012
Human	MHC-I	KEYTPFPPP	0.2788
Human	MHC-I	KFAEESYTYY	0.1268
Human	MHC-I	KFHRVIKDF	0.2344
Human	MHC-I	KFIKNKIHL	0.2152
Human	MHC-I	KFISYCILL	0.2416
Human	MHC-I	KFKAFVFAW	0.306
Human	MHC-I	KFLDTRVVY	0.1764
Human	MHC-I	KFLPDLYDYK	0.178
Human	MHC-I	KFLSKLMNI	0.3224
Human	MHC-I	KFNIIDWQF	0.2708
Human	MHC-I	KFPDMAYYR	0.2508
Human	MHC-I	KFPKISISY	0.1532
Human	MHC-I	KFQADSPKR	0.1632
Human	MHC-I	KFQNRAKMVK	0.1856
Human	MHC-I	KFQPESPSK	0.2096
Human	MHC-I	KFREGSSEV	0.158
Human	MHC-I	KFVYYLDLIK	0.216
Human	MHC-I	KFYIQIIMR	0.2232
Human	MHC-I	KGDTTTGVY	0.2172
Human	MHC-I	KGKRIEPSW	0.2548
Human	MHC-I	KGSGKMKTE	0.2448
Human	MHC-I	KIADMGHLKYY	0.2516
Human	MHC-I	KIDDKAFSL	0.2556
Human	MHC-I	KIDFFPPNY	0.2612
Human	MHC-I	KIEDLINQL	0.2932
Human	MHC-I	KIFAWVVVMV	0.3776
Human	MHC-I	KIFGSLAFL	0.3604
Human	MHC-I	KIFIAGNSA	0.2532
Human	MHC-I	KIGPPTVTL	0.4084
Human	MHC-I	KIGSFLAFL	0.3932
Human	MHC-I	KIKEVTEEV	0.2124
Human	MHC-I	KIKSFVKVY	0.1872
Human	MHC-I	KIMDQVQQA	0.3188
Human	MHC-I	KINQSLAFI	0.2988
Human	MHC-I	KIRKYTMRR	0.336
Human	MHC-I	KIRLRPGGK	0.354
Human	MHC-I	KITSYKFESV	0.3168
Human	MHC-I	KIYQIGRSV	0.2396
Human	MHC-I	KKMIRPQPM	0.3024
Human	MHC-I	KLAGGVAVL	0.7432
Human	MHC-I	KLAGIGILTV	0.5568
Human	MHC-I	KLCCDIYHA	0.2764
Human	MHC-I	KLCKNHAEK	0.2328
Human	MHC-I	KLCPVQLWV	0.5444
Human	MHC-I	KLEGLEDAL	0.3212
Human	MHC-I	KLFDHAVSKF	0.206
Human	MHC-I	KLFNEDLSSK	0.1448
Human	MHC-I	KLFNVTLNA	0.3916
Human	MHC-I	KLFSDISAI	0.2616
Human	MHC-I	KLFTDNNFL	0.1852
Human	MHC-I	KLFWENKLV	0.3372
Human	MHC-I	KLFYVYYNL	0.2336
Human	MHC-I	KLGEFYNQMN	0.506
Human	MHC-I	KLGLLQVTG	0.4044
Human	MHC-I	KLHLYSHPI	0.2068
Human	MHC-I	KLIGITAIM	0.3672
Human	MHC-I	KLIQKPIPFK	0.2736
Human	MHC-I	KLKDASKSL	0.1508
Human	MHC-I	KLKDVLLQV	0.3108
Human	MHC-I	KLKELGTKY	0.2364
Human	MHC-I	KLKIISNDYK	0.1412
Human	MHC-I	KLKMKSPP	0.3244
Human	MHC-I	KLKRTSPTAY	0.21
Human	MHC-I	KLKTVKENW	0.2108
Human	MHC-I	KLLEGEESRI	0.2916
Human	MHC-I	KLLNYAPLEK	0.2888
Human	MHC-I	KLLPEGYWV	0.4492
Human	MHC-I	KLLPENNVL	0.298
Human	MHC-I	KLMNIQQKL	0.308
Human	MHC-I	KLMPNITLL	0.3824
Human	MHC-I	KLNDWDFVV	0.45
Human	MHC-I	KLNKMTVEL	0.2764
Human	MHC-I	KLNNKTIAR	0.2768
Human	MHC-I	KLNPMLAKA	0.4108
Human	MHC-I	KLNPRLAILY	0.2844
Human	MHC-I	KLQEQQSDL	0.2512
Human	MHC-I	KLRDSYTQV	0.1732
Human	MHC-I	KLRGMGLNAV	0.4168
Human	MHC-I	KLSDGVAVL	0.3736
Human	MHC-I	KLSEGDLLA	0.3912
Human	MHC-I	KLSEQESLL	0.3788
Human	MHC-I	KLSGLGINAV	0.812
Human	MHC-I	KLSSFFQSV	0.2908
Human	MHC-I	KLSSLGLNSV	0.3288
Human	MHC-I	KLTADGVLTA	0.4128
Human	MHC-I	KLTEAITAA	0.3564
Human	MHC-I	KLVAMGVNAV	0.7432
Human	MHC-I	KLVETYISK	0.1636
Human	MHC-I	KLVIIFMNL	0.2968
Human	MHC-I	KLVPVEPDKV	0.2592
Human	MHC-I	KLVTLGINAV	0.7028
Human	MHC-I	KLWVTVYYGV	0.4192
Human	MHC-I	KLYCSYEVA	0.2648
Human	MHC-I	KLYPLQHKV	0.2716
Human	MHC-I	KMARLGKGY	0.4088
Human	MHC-I	KMAVEVGSI	0.3092
Human	MHC-I	KMCTVSDYI	0.1992
Human	MHC-I	KMDEVLYSI	0.1832
Human	MHC-I	KMDLGVPLL	0.4752
Human	MHC-I	KMDPIISRV	0.2884
Human	MHC-I	KMFVKGAPESV	0.2624
Human	MHC-I	KMGLIFEV	0.39
Human	MHC-I	KMIPLLFIL	0.2908
Human	MHC-I	KMKNAHLKK	0.2124
Human	MHC-I	KMLDHEYTT	0.136
Human	MHC-I	KMLELQMDL	0.3704
Human	MHC-I	KMLLDNINT	0.3312
Human	MHC-I	KMPEINAKV	0.3144
Human	MHC-I	KMTLFKSIL	0.29
Human	MHC-I	KPCSCSKVDV	0.2832
Human	MHC-I	KPEKVTRWL	0.3108
Human	MHC-I	KPIVVLHGY	0.226
Human	MHC-I	KPKDELNY	0.3548
Human	MHC-I	KPLGTYILY	0.2824
Human	MHC-I	KPMPKQREM	0.3148
Human	MHC-I	KPNRNGGGY	0.3112
Human	MHC-I	KPQHTNVCF	0.3176
Human	MHC-I	KPQQKGLRL	0.3212
Human	MHC-I	KPRIDKTMKY	0.162
Human	MHC-I	KPRPDVTNEL	0.2304
Human	MHC-I	KPRWLDARI	0.5464
Human	MHC-I	KPRWMDARV	0.438
Human	MHC-I	KPSGATEPI	0.3432
Human	MHC-I	KPTQAFVKQHL	0.128
Human	MHC-I	KPTVDIEL	0.3724
Human	MHC-I	KPVSDLYTSM	0.176
Human	MHC-I	KPWDVLPTV	0.5496
Human	MHC-I	KPYFPPRIL	0.384
Human	MHC-I	KPYRSIPLM	0.306
Human	MHC-I	KPYSGTAYNAL	0.4552
Human	MHC-I	KQDASRNAAY	0.164
Human	MHC-I	KQDFSVPQL	0.2148
Human	MHC-I	KQDQTPTNDK	0.1236
Human	MHC-I	KQEFLINLV	0.2724
Human	MHC-I	KQFEKQVELY	0.1136
Human	MHC-I	KQFEPNDFYL	0.1516
Human	MHC-I	KQIDNTGSSTY	0.2152
Human	MHC-I	KQKGFVPFL	0.2092
Human	MHC-I	KQKMGPIYAK	0.2524
Human	MHC-I	KQKYQEETSF	0.1072
Human	MHC-I	KQLGQIMLL	0.3664
Human	MHC-I	KQLKSFLSSK	0.1292
Human	MHC-I	KQMYRKFSR	0.1656
Human	MHC-I	KQNGTVVQY	0.1664
Human	MHC-I	KQNPDIVIY	0.2236
Human	MHC-I	KQPAIMPGQSY	0.3236
Human	MHC-I	KQQHFDVQQY	0.1856
Human	MHC-I	KQRDVDFKAF	0.1832
Human	MHC-I	KQSSKALQR	0.2396
Human	MHC-I	KQYERSIVDY	0.1692
Human	MHC-I	KRGILTLKY	0.3008
Human	MHC-I	KRGSGKDSH	0.1396
Human	MHC-I	KRKMIYMCY	0.3408
Human	MHC-I	KRYQKSTEL	0.7284
Human	MHC-I	KSAEHFKRKF	0.1636
Human	MHC-I	KSAFVRTQW	0.2684
Human	MHC-I	KSAIPHPLI	0.3488
Human	MHC-I	KSDGSFIGY	0.1652
Human	MHC-I	KSDLFFHDY	0.158
Human	MHC-I	KSDNIINIGY	0.144
Human	MHC-I	KSDSGKPYYY	0.1312
Human	MHC-I	KSDVNKEYY	0.0708
Human	MHC-I	KSFSESGINY	0.1532
Human	MHC-I	KSFVKVYNY	0.1596
Human	MHC-I	KSGPVVSLGW	0.394
Human	MHC-I	KSGSVQEQW	0.2356
Human	MHC-I	KSISTAYLQW	0.3072
Human	MHC-I	KSKKTPLGF	0.3676
Human	MHC-I	KSKSEEIKI	0.2464
Human	MHC-I	KSLALKEKHF	0.2836
Human	MHC-I	KSLFNTIATL	0.574
Human	MHC-I	KSLFNTIAVL	0.5084
Human	MHC-I	KSLFNTVATLY	0.5372
Human	MHC-I	KSLFNTVAVL	0.5556
Human	MHC-I	KSLGVTTKF	0.2468
Human	MHC-I	KSLSLSPGK	0.3228
Human	MHC-I	KSLYNTIAVL	0.7212
Human	MHC-I	KSMKVVKLF	0.258
Human	MHC-I	KSNPKNDSW	0.136
Human	MHC-I	KSPLPSLEY	0.3376
Human	MHC-I	KSRESYVL	0.2716
Human	MHC-I	KSRLSISGW	0.202
Human	MHC-I	KSRPEDQRSSF	0.1492
Human	MHC-I	KSSGAPASW	0.3164
Human	MHC-I	KSSTPNHKKW	0.15
Human	MHC-I	KSTPYTAVRW	0.2836
Human	MHC-I	KSTSPTRTWK	0.128
Human	MHC-I	KSVKKGFEF	0.1828
Human	MHC-I	KSYETEYPK	0.1392
Human	MHC-I	KTACRHHCNY	0.2248
Human	MHC-I	KTAVQMAVF	0.3712
Human	MHC-I	KTDEVVTL	0.3068
Human	MHC-I	KTDNNNSNF	0.204
Human	MHC-I	KTDWLPMTV	0.422
Human	MHC-I	KTFDTEYPK	0.1964
Human	MHC-I	KTFDTEYQK	0.1668
Human	MHC-I	KTFRDKNTL	0.1308
Human	MHC-I	KTFRPKRKF	0.2616
Human	MHC-I	KTGETDYTY	0.1488
Human	MHC-I	KTGLTNNNY	0.2116
Human	MHC-I	KTGNPHSCK	0.2684
Human	MHC-I	KTGNVVKRF	0.2432
Human	MHC-I	KTGWKTSFY	0.2064
Human	MHC-I	KTIALKNHK	0.2536
Human	MHC-I	KTINYSFFL	0.192
Human	MHC-I	KTKDVTVW	0.2904
Human	MHC-I	KTKEGVREVF	0.1104
Human	MHC-I	KTKETSVNW	0.1344
Human	MHC-I	KTKEVIGTGY	0.1888
Human	MHC-I	KTKEVIQEW	0.1412
Human	MHC-I	KTKGFHTTI	0.1528
Human	MHC-I	KTKSTETEHSF	0.098
Human	MHC-I	KTKVQEEKI	0.232
Human	MHC-I	KTLDISSFY	0.1368
Human	MHC-I	KTLDQAIMKF	0.272
Human	MHC-I	KTLEERVKK	0.232
Human	MHC-I	KTLTSVFQK	0.1676
Human	MHC-I	KTMAPQKTK	0.3128
Human	MHC-I	KTMPNTTSRRY	0.1892
Human	MHC-I	KTMSAKEKGKF	0.1948
Human	MHC-I	KTNIQKEATW	0.1184
Human	MHC-I	KTPPNPKHA	0.3292
Human	MHC-I	KTPSQRNKW	0.158
Human	MHC-I	KTQGPGAWPK	0.3456
Human	MHC-I	KTQYTNDFLK	0.1184
Human	MHC-I	KTRDDWLVSW	0.2764
Human	MHC-I	KTRGDHFKLRF	0.2432
Human	MHC-I	KTRLRTVIL	0.344
Human	MHC-I	KTRMEERRL	0.3488
Human	MHC-I	KTRSPKPLL	0.3096
Human	MHC-I	KTSDPGRSW	0.1724
Human	MHC-I	KTVDLILEL	0.32
Human	MHC-I	KTVEPLEYY	0.2164
Human	MHC-I	KTVEPTGKRF	0.2072
Human	MHC-I	KTVNELQNL	0.2864
Human	MHC-I	KTWAGSQSRRL	0.25
Human	MHC-I	KTWGQYWQV	0.6888
Human	MHC-I	KTYELGTHDK	0.1576
Human	MHC-I	KTYLAQAIR	0.2936
Human	MHC-I	KVAEIVHFL	0.4548
Human	MHC-I	KVAELVHFLL	0.4348
Human	MHC-I	KVAEVTKKF	0.2024
Human	MHC-I	KVANIILSY	0.2592
Human	MHC-I	KVAPLVQSL	0.3492
Human	MHC-I	KVAQASSSQY	0.232
Human	MHC-I	KVASEGIKY	0.2672
Human	MHC-I	KVASSTTQY	0.2748
Human	MHC-I	KVDNFTMGV	0.2908
Human	MHC-I	KVDPVEFVK	0.322
Human	MHC-I	KVFDKSLLY	0.1344
Human	MHC-I	KVFERAVQY	0.2112
Human	MHC-I	KVFKEKHHSW	0.2744
Human	MHC-I	KVFLKAFNER	0.2468
Human	MHC-I	KVFPSEITDTV	0.2256
Human	MHC-I	KVIVRNLNK	0.2796
Human	MHC-I	KVKEQKDYW	0.1376
Human	MHC-I	KVKTKADGSF	0.0944
Human	MHC-I	KVLAARLKR	0.4004
Human	MHC-I	KVLEYVIKV	0.2144
Human	MHC-I	KVLHELFGMDI	0.3612
Human	MHC-I	KVLIRCYLC	0.2288
Human	MHC-I	KVLLDILAGY	0.4996
Human	MHC-I	KVMFVIRFK	0.3336
Human	MHC-I	KVPEIEVTV	0.322
Human	MHC-I	KVPEWVDTV	0.3408
Human	MHC-I	KVRQLCKLLR	0.2864
Human	MHC-I	KVRRAIEQL	0.286
Human	MHC-I	KVRTEKETI	0.1896
Human	MHC-I	KVSCTILAV	0.4108
Human	MHC-I	KVSELKEEL	0.216
Human	MHC-I	KVSHEFVVHK	0.1288
Human	MHC-I	KVSHEPIQR	0.234
Human	MHC-I	KVYYRSLFI	0.2116
Human	MHC-I	KWIISILTM	0.2956
Human	MHC-I	KWPLLNIGI	0.3964
Human	MHC-I	KWSTSFTNI	0.2308
Human	MHC-I	KYCDPNVLL	0.2468
Human	MHC-I	KYCWNLLQY	0.4428
Human	MHC-I	KYDTSQFTI	0.1856
Human	MHC-I	KYEMLHNFL	0.174
Human	MHC-I	KYFSMLGIW	0.2736
Human	MHC-I	KYGTPLHIL	0.3912
Human	MHC-I	KYIMLSNGY	0.2636
Human	MHC-I	KYIPEIAEL	0.2788
Human	MHC-I	KYIVKEDKW	0.0924
Human	MHC-I	KYLATASTM	0.3212
Human	MHC-I	KYLKLSSSEL	0.166
Human	MHC-I	KYMCRYTTL	0.3208
Human	MHC-I	KYMDELGEL	0.254
Human	MHC-I	KYPLEKTQY	0.1904
Human	MHC-I	KYQLKHIVW	0.1936
Human	MHC-I	KYRLKHLVW	0.2268
Human	MHC-I	KYSDMQKCY	0.1388
Human	MHC-I	KYSDMQKCYF	0.176
Human	MHC-I	KYTFWEVNL	0.3136
Human	MHC-I	KYTLPNSNI	0.168
Human	MHC-I	KYTPSNVTL	0.192
Human	MHC-I	KYTSFPWLL	0.3644
Human	MHC-I	KYVEHDPRL	0.174
Human	MHC-I	KYVGIEREM	0.206
Human	MHC-I	KYVMMNPYSF	0.2804
Human	MHC-I	KYVNNTATL	0.2332
Human	MHC-I	KYYAGLPPEL	0.318
Human	MHC-I	LAAIANQAA	0.5432
Human	MHC-I	LAALFMYYA	0.2636
Human	MHC-I	LAALPHSCL	0.434
Human	MHC-I	LAEAMSQV	0.5
Human	MHC-I	LAELLEMKY	0.2596
Human	MHC-I	LAESIRPLV	0.3772
Human	MHC-I	LAGIGLIAA	0.6932
Human	MHC-I	LAKNFFNEL	0.2516
Human	MHC-I	LALEVAQQKRG	0.2316
Human	MHC-I	LALLFLWESHP	0.2292
Human	MHC-I	LALMATFKM	0.3944
Human	MHC-I	LALPPGAEHW	0.4464
Human	MHC-I	LALSADQAL	0.3884
Human	MHC-I	LALSYRLNM	0.388
Human	MHC-I	LALVLLMLPV	0.1816
Human	MHC-I	LAPTRVVASEM	0.47
Human	MHC-I	LARRLLNRF	0.4664
Human	MHC-I	LASLLCASY	0.3644
Human	MHC-I	LATLRKYCI	0.25
Human	MHC-I	LATTILQHW	0.4484
Human	MHC-I	LCGPATAAWAG	0.5824
Human	MHC-I	LCLDFISKL	0.3216
Human	MHC-I	LCVQSTHVDI	0.2328
Human	MHC-I	LCWGELMNL	0.778
Human	MHC-I	LDEEFNRKM	0.1564
Human	MHC-I	LEALLFRV	0.4784
Human	MHC-I	LEDLSHTSIY	0.1288
Human	MHC-I	LEEEGNLLRSW	0.182
Human	MHC-I	LEEEINNQLL	0.1632
Human	MHC-I	LEEYFMYRGL	0.1932
Human	MHC-I	LEFDDIDMYL	0.1512
Human	MHC-I	LEFEALGFL	0.538
Human	MHC-I	LEFEALGFLN	0.4036
Human	MHC-I	LEFFLMVLLI	0.5112
Human	MHC-I	LEFNTPFVF	0.31
Human	MHC-I	LEHGSCVTTM	0.3312
Human	MHC-I	LEHQCPAIL	0.3996
Human	MHC-I	LEIDHINKL	0.1744
Human	MHC-I	LEIFFNNIAY	0.2944
Human	MHC-I	LEKARGSTY	0.1536
Human	MHC-I	LEKKITQWL	0.2532
Human	MHC-I	LEKNNEISCY	0.1684
Human	MHC-I	LEKSLRKSL	0.1856
Human	MHC-I	LEKTKKDL	0.3516
Human	MHC-I	LELRLASDFF	0.3164
Human	MHC-I	LELVRYIEL	0.2652
Human	MHC-I	LEMDLKDLEA	0.2404
Human	MHC-I	LENENILHGL	0.2324
Human	MHC-I	LEQGHTRQW	0.2308
Human	MHC-I	LEQLSTLNF	0.3056
Human	MHC-I	LERLINNRVL	0.3592
Human	MHC-I	LESDRGRLL	0.3448
Human	MHC-I	LESVPLPCQL	0.4816
Human	MHC-I	LETLMLVAL	0.5852
Human	MHC-I	LETTMRSPVF	0.282
Human	MHC-I	LEVRFGNDVL	0.2696
Human	MHC-I	LEYGANYFL	0.268
Human	MHC-I	LEYVSYHTVY	0.164
Human	MHC-I	LFALTLPIW	0.4436
Human	MHC-I	LFEEYTNI	0.3608
Human	MHC-I	LFFMSRRYSR	0.29
Human	MHC-I	LFIDSYLQK	0.1284
Human	MHC-I	LFIMFMLIF	0.106
Human	MHC-I	LFKNLATSI	0.2524
Human	MHC-I	LFKNVRLLK	0.3272
Human	MHC-I	LFMNRPDVI	0.4232
Human	MHC-I	LFVIVIYIF	0.0972
Human	MHC-I	LFYVYYNLFL	0.1324
Human	MHC-I	LGAQALPVY	0.46
Human	MHC-I	LGFLNEDHW	0.2364
Human	MHC-I	LGFVFTLTV	0.6512
Human	MHC-I	LGGGPGAGDLQ	0.222
Human	MHC-I	LGIGTDSVIL	0.4164
Human	MHC-I	LGKCGSCVY	0.2556
Human	MHC-I	LGMLQGRGPL	0.4932
Human	MHC-I	LHGPTPLLY	0.3776
Human	MHC-I	LHPSLIFDI	0.3932
Human	MHC-I	LHTDFEQVM	0.3472
Human	MHC-I	LIAGIILLIL	0.1988
Human	MHC-I	LIAHNQVRQV	0.3096
Human	MHC-I	LIDNPDNNL	0.3636
Human	MHC-I	LIEKPVAPSV	0.2704
Human	MHC-I	LIEYLLKEY	0.216
Human	MHC-I	LIFGHLPRV	0.4868
Human	MHC-I	LIFILLTAV	0.198
Human	MHC-I	LIFPDRATLY	0.3532
Human	MHC-I	LIGEVFVL	0.496
Human	MHC-I	LIHETQQAL	0.3932
Human	MHC-I	LIKEDQVEY	0.1608
Human	MHC-I	LIKRNKQTY	0.1948
Human	MHC-I	LILATMLVA	0.4928
Human	MHC-I	LILCYFILI	0.0788
Human	MHC-I	LIMVLSFLF	0.6036
Human	MHC-I	LIRACMLVR	0.5304
Human	MHC-I	LISFFGLFDI	0.4032
Human	MHC-I	LISKTRAAL	0.3412
Human	MHC-I	LISLTNEIY	0.2548
Human	MHC-I	LITTFQEAY	0.3676
Human	MHC-I	LKGMSYAMCL	0.4084
Human	MHC-I	LLAGLVSLL	0.7888
Human	MHC-I	LLAGPPGV	0.546
Human	MHC-I	LLAISAVYFK	0.2964
Human	MHC-I	LLALLFLWESH	0.2936
Human	MHC-I	LLALWEPKPTQ	0.2072
[truncated: 50,856 more rows]
