# Supplementary material for: Quantitative Prediction of the Landscape of T Cell Epitope Immunogenicity in Sequence Space
Source: Front Immunol. 2019 Apr 16;10:827. doi: 10.3389/fimmu.2019.00827 (PMC6477061; doi:10.3389/fimmu.2019.00827)
Supplement: Supplementary file 6 [file Data_Sheet_5.csv]

MHCType	AASeq1	AASeq2	MutatedAA1	MutatedPosition	MutatedAA2	Immunogenicity1	Immunogenicity2	TransitionPattern	ImmunogenicityScore1	ImmunogenicityScore2	ScoreRatio	NormalizedScoreChange
MHC-I	AAKAKAAL	APKAKAAL	A	2	P	N	N	N to N	0.2564	0.2608	1.017160686	0.016871166
MHC-I	APCMGLIY	ASCMGLIY	P	2	S	P	P	P to P	0.6268	0.6568	1.047862157	0.045676005
MHC-I	ELKRKMIY	ELKRKMMY	I	7	M	P	P	P to P	0.6992	0.776	1.109839817	0.098969072
MHC-I	ELKRKMIY	ELRRKMIY	K	3	R	P	P	P to P	0.6992	0.7424	1.061784897	0.058189655
MHC-I	ELKRKMMY	ELRRKMMY	K	3	R	P	P	P to P	0.776	0.7912	1.019587629	0.019211325
MHC-I	FLKEKKGL	FLKEKGGL	K	6	G	P	P	P to P	0.3688	0.9332	2.530368764	0.604800686
MHC-I	GGKKKYKL	GGRKKYKL	K	3	R	P	N	P to N	0.6976	0.7	1.003440367	0.003428571
MHC-I	GGKKKYKL	GGKKKYQL	K	7	Q	P	N	P to N	0.6976	0.7348	1.053325688	0.050626021
MHC-I	GGKKKYKL	GGKKKYKLK	-	9	K	P	P	P to P	0.6976	0.8464	1.213302752	0.175803403
MHC-I	GGKKKYKL	GGKKKYKLR	-	9	R	P	P	P to P	0.6976	0.9172	1.314793578	0.239424335
MHC-I	ILTVILGV	GILTVILGV	-	1	G	N	P	N to P	0.5956	0.6412	1.076561451	0.071116656
MHC-I	IPFYGKAL	IPFYGKAI	L	8	I	P	P	P to P	0.5984	0.854	1.427139037	0.299297424
MHC-I	LFEEYTNI	LLFEEYTNI	-	2	L	P	P	P to P	0.3608	0.4884	1.353658537	0.261261261
MHC-I	LLDVVHPA	LLDVVHPAA	-	9	A	N	N	N to N	0.3228	0.3628	1.123915737	0.110253583
MHC-I	LLGPGPYR	LLGPGRPYR	-	6	R	P	P	P to P	0.4968	0.6032	1.214170692	0.176392573
MHC-I	LPGEVFAI	MLPGEVFAI	-	1	M	P	P	P to P	0.494	0.5144	1.041295547	0.039657854
MHC-I	LYCVHQRI	TLYCVHQRI	-	1	T	N	P	N to P	0.348	0.3616	1.03908046	0.037610619
MHC-I	LYNTVATL	LYNTVATLY	-	9	Y	P	P	P to P	0.5788	0.598	1.03317208	0.032107023
MHC-I	LYNTVATL	SLYNTVATL	-	1	S	P	P	P to P	0.5788	0.7568	1.307532827	0.235200846
MHC-I	NSCMGLIY	ASCMGLIY	N	1	A	P	P	P to P	0.5516	0.6568	1.190717912	0.160170524
MHC-I	NSCMGLIY	DSCMGLIY	N	1	D	P	P	P to P	0.5516	0.5732	1.039158811	0.037683182
MHC-I	RYPLTFGW	RFPLTFGW	Y	2	F	P	P	P to P	0.5656	0.5804	1.026166902	0.025499655
MHC-I	SNDGPTLI	ASNDGPTLI	-	1	A	P	P	P to P	0.406	0.4636	1.141871921	0.124245039
MHC-I	SNDGPTLI	VSNDGPTLI	-	1	V	P	P	P to P	0.406	0.5312	1.308374384	0.235692771
MHC-I	STPPVHNV	STAPPVHNV	-	3	A	P	P	P to P	0.4564	0.5084	1.113935145	0.102281668
MHC-I	TLKGHNGW	GTLKGHNGW	-	1	G	P	N	P to N	0.322	0.336	1.043478261	0.041666667
MHC-I	TLYCVHQK	TMYCVHQK	L	2	M	P	N	P to N	0.2232	0.4964	2.224014337	0.550362611
MHC-I	TLYCVHQK	TLYCVHQR	K	8	R	P	P	P to P	0.2232	0.3116	1.396057348	0.283697047
MHC-I	TPGPGVRY	TPGPGIRY	V	6	I	P	N	P to N	0.3996	0.66	1.651651652	0.394545455
MHC-I	TPQDLNTM	TPQDLNTML	-	9	L	P	P	P to P	0.5356	0.6788	1.267363704	0.210960519
MHC-I	VPLRPMTY	VPLRPMTYK	-	9	K	P	P	P to P	0.4076	0.4336	1.063788027	0.0599631
MHC-I	ASCMGLRY	ASCMGLIY	R	7	I	N	P	N to P	0.5208	0.6568	1.261136713	0.207064555
MHC-I	ASCMGLRY	ASCMGLLY	R	7	L	N	P	N to P	0.5208	0.5468	1.049923195	0.047549378
MHC-I	ASRCWVAM	NASRCWVAM	-	1	N	P	P	P to P	0.5712	0.6232	1.091036415	0.083440308
MHC-I	CLGLLTMV	CLGGLLTMV	-	4	G	P	P	P to P	0.5936	0.7184	1.210242588	0.173719376
MHC-I	DSRLAFHH	DSRLAFHHV	-	9	V	P	P	P to P	0.4272	0.5908	1.382958801	0.276912661
MHC-I	DSRLAFHH	DSRLAFHHM	-	9	M	P	P	P to P	0.4272	0.6796	1.59082397	0.371394938
MHC-I	DVMCHATL	DAMCHATL	V	2	A	P	P	P to P	0.6428	0.6484	1.008711886	0.008636644
MHC-I	ELNRKMIY	ELRRKMIY	N	3	R	P	P	P to P	0.5396	0.7424	1.375833951	0.273168103
MHC-I	ERYLKQQL	ERYLKDQQL	-	6	D	P	P	P to P	0.3672	0.4908	1.336601307	0.251833741
MHC-I	FEFTSFFY	TFEFTSFFY	-	1	T	P	P	P to P	0.4504	0.5388	1.196269982	0.1640683
MHC-I	FIKEKGGL	FLKEKGGL	I	2	L	P	P	P to P	0.86	0.9332	1.085116279	0.078439777
MHC-I	FLKENGGL	FLKEQGGL	N	5	Q	P	P	P to P	0.5996	0.6684	1.114743162	0.102932376
MHC-I	FLKENGGL	FLKEKGGL	N	5	K	P	P	P to P	0.5996	0.9332	1.556370914	0.35747964
MHC-I	FLKEQGGL	FLKEKGGL	Q	5	K	P	P	P to P	0.6684	0.9332	1.396169958	0.283754822
MHC-I	HPTFTSQY	EHPTFTSQY	-	1	E	P	P	P to P	0.4188	0.4692	1.12034384	0.10741688
MHC-I	LLWTLVVL	LLWTLVVLL	-	9	L	P	P	P to P	0.5408	0.5676	1.049556213	0.04721635
MHC-I	SLKEKGGL	LLKEKGGL	S	1	L	P	P	P to P	0.7332	0.8608	1.174031642	0.148234201
MHC-I	SLKEKGGL	FLKEKGGL	S	1	F	P	P	P to P	0.7332	0.9332	1.272776869	0.214316331
MHC-I	SLLMWITQ	SLLMWITQI	-	9	I	N	P	N to P	0.578	0.8444	1.460899654	0.315490289
MHC-I	SLLMWITQ	SLLMWITQS	-	9	S	N	P	N to P	0.578	0.6788	1.174394464	0.148497348
MHC-I	SLLMWITQ	SLLMWITQA	-	9	A	N	P	N to P	0.578	0.8292	1.434602076	0.302942595
MHC-I	SLLMWITQ	SLLMWITQC	-	9	C	N	P	N to P	0.578	0.8052	1.393079585	0.282165922
MHC-I	SLLMWITQ	SLLMWITQV	-	9	V	N	P	N to P	0.578	0.8176	1.414532872	0.293052838
MHC-I	SLLMWITQ	SLLMWITQL	-	9	L	N	P	N to P	0.578	0.8688	1.503114187	0.334714549
MHC-I	SYQHFRKL	SYQHFRKLL	-	9	L	N	N	N to N	0.2192	0.242	1.104014599	0.094214876
MHC-I	TAFTIPSI	TAFTIPSV	I	8	V	P	P	P to P	0.6492	0.652	1.004313001	0.004294479
MHC-I	TAGAHRLW	ITAGAHRLW	-	1	I	N	N	N to N	0.334	0.3756	1.124550898	0.110756124
MHC-I	TLGEFLKL	LTLGEFLKL	-	1	L	P	P	P to P	0.502	0.6492	1.293227092	0.226740604
MHC-I	WPTVRERM	GWPTVRERM	-	1	G	P	P	P to P	0.5784	0.7448	1.28769018	0.223415682
MHC-I	WPTVRERM	WPTVRERMR	-	9	R	P	P	P to P	0.5784	0.7664	1.325034578	0.245302714
MHC-I	YLQDQQLL	YLRDQQLL	Q	3	R	P	P	P to P	0.546	0.7528	1.378754579	0.274707758
MHC-I	YLQDQQLL	YLKDQQLL	Q	3	K	P	P	P to P	0.546	0.66	1.208791209	0.172727273
MHC-I	YPFQPPKV	YPFKPPKV	Q	4	K	N	N	N to N	0.3028	0.3036	1.002642008	0.002635046
MHC-I	AAGIGILT	AAGIGILTV	-	9	V	N	P	N to P	0.5932	0.7248	1.221847606	0.181567329
MHC-I	AVDLSHFL	AAVDLSHFL	-	2	A	P	P	P to P	0.3932	0.4168	1.060020346	0.056621881
MHC-I	CSSCPLSK	SCSSCPLSK	-	1	S	P	P	P to P	0.5608	0.612	1.091298146	0.083660131
MHC-I	FLFVEALF	SFLFVEALF	-	1	S	P	P	P to P	0.5856	0.7692	1.31352459	0.238689548
MHC-I	FLFVEALF	FLFVEALFQ	-	9	Q	P	P	P to P	0.5856	0.7008	1.196721311	0.164383562
MHC-I	FLKEEGGL	FLKEKGGL	E	5	K	P	P	P to P	0.5592	0.9332	1.668812589	0.400771539
MHC-I	FLYALALL	FLYALALLL	-	9	L	P	P	P to P	0.4976	0.5108	1.026527331	0.025841817
MHC-I	IHEPEPHI	IHEPEPHIL	-	9	L	N	N	N to N	0.3404	0.3584	1.052878966	0.050223214
MHC-I	KIQNFRVY	KIQNFRVYY	-	9	Y	N	P	N to P	0.308	0.3644	1.183116883	0.154774973
MHC-I	KPKDELDY	KPKDQLDY	E	5	Q	P	N	P to N	0.2476	0.3488	1.408723748	0.290137615
MHC-I	KSKNILFV	KSKNILFVI	-	9	I	P	N	P to N	0.2644	0.3428	1.296520424	0.228704784
MHC-I	LKEPVHGV	ILKEPVHGV	-	1	I	P	P	P to P	0.42	0.6852	1.631428571	0.38704028
MHC-I	LKEPVHGV	FLKEPVHGV	-	1	F	P	P	P to P	0.42	0.5476	1.303809524	0.233016801
MHC-I	LSEFCRVL	LLSEFCRVL	-	2	L	P	N	P to N	0.4568	0.5404	1.183012259	0.154700222
MHC-I	NLVPMVAT	NLVPMVATV	-	9	V	P	P	P to P	0.5156	0.586	1.136539953	0.120136519
MHC-I	RPKSNVLL	RPKSNIVLL	-	6	I	P	N	P to N	0.378	0.3992	1.056084656	0.053106212
MHC-I	RYWAIRTR	LRYWAIRTR	-	1	L	P	P	P to P	0.7336	0.8996	1.226281352	0.184526456
MHC-I	RYWAIRTR	ARYWAIRTR	-	1	A	P	P	P to P	0.7336	0.8904	1.213740458	0.176100629
MHC-I	RYWAIRTR	FRYWAIRTR	-	1	F	P	P	P to P	0.7336	0.8428	1.148854962	0.129568106
MHC-I	RYWAIRTR	SRYWAIRTR	-	1	S	P	P	P to P	0.7336	0.7968	1.086150491	0.079317269
MHC-I	SLYNVATL	SLYNTVATL	-	5	T	P	P	P to P	0.4356	0.7568	1.737373737	0.424418605
MHC-I	SLYNVATL	SLYNAVATL	-	5	A	P	P	P to P	0.4356	0.484	1.111111111	0.1
MHC-I	SLYNVATL	SLYNSVATL	-	5	S	P	P	P to P	0.4356	0.5072	1.164370983	0.141167192
MHC-I	YISWCLWW	YISWCLWWL	-	9	L	P	P	P to P	0.6752	0.682	1.01007109	0.009970674
MHC-I	YLLDGLRA	YLLDGLRAQ	-	9	Q	N	P	N to P	0.404	0.42	1.03960396	0.038095238
MHC-I	ASCMGLIF	ASCMGLIH	F	8	H	P	P	P to P	0.5768	0.6192	1.073509015	0.068475452
MHC-I	ASCMGLIF	ASCMGLIY	F	8	Y	P	P	P to P	0.5768	0.6568	1.138696255	0.12180268
MHC-I	ASCMGLIH	ASCMGLIY	H	8	Y	P	P	P to P	0.6192	0.6568	1.060723514	0.057247259
MHC-I	DIYKRWII	EIYKRWII	D	1	E	P	P	P to P	0.5508	0.6156	1.117647059	0.105263158
MHC-I	DLMGYIPL	DLMGYIPLV	-	9	V	P	P	P to P	0.484	0.716	1.479338843	0.324022346
MHC-I	FLKDKGGL	FLKEKGGL	D	4	E	P	P	P to P	0.608	0.9332	1.534868421	0.348478354
MHC-I	GGKKRYKL	GGKKRYKLK	-	9	K	P	P	P to P	0.5928	0.78	1.315789474	0.24
MHC-I	HSTIMPRL	AHSTIMPRL	-	1	A	N	N	N to N	0.328	0.3508	1.069512195	0.064994299
MHC-I	ILGFVFTL	EILGFVFTL	-	1	E	P	P	P to P	0.6152	0.7936	1.289986996	0.224798387
MHC-I	ILGFVFTL	ILGFVFTLT	-	9	T	P	P	P to P	0.6152	0.7412	1.204811443	0.169994603
MHC-I	ILGFVFTL	WILGFVFTL	-	1	W	P	P	P to P	0.6152	0.77	1.251625488	0.201038961
MHC-I	ILGFVFTL	AILGFVFTL	-	1	A	P	P	P to P	0.6152	0.868	1.410923277	0.29124424
MHC-I	ILGFVFTL	GILGFVFTL	-	1	G	P	P	P to P	0.6152	0.9344	1.518855657	0.341609589
MHC-I	IVPEKDSW	IVLPEKDSW	-	3	L	P	P	P to P	0.354	0.4976	1.405649718	0.288585209
MHC-I	LFGYPVYV	LLFGYPVYV	-	2	L	P	P	P to P	0.5824	0.696	1.195054945	0.163218391
MHC-I	LFGYPVYV	PLFGYPVYV	-	1	P	P	P	P to P	0.5824	0.586	1.006181319	0.006143345
MHC-I	LFGYPVYV	LFGYPVYVF	-	9	F	P	P	P to P	0.5824	0.5832	1.001373626	0.001371742
MHC-I	LLDVPTAA	LLDVPTAAV	-	9	V	N	P	N to P	0.3968	0.3996	1.007056452	0.007007007
MHC-I	LLKEKGGL	FLKEKGGL	L	1	F	P	P	P to P	0.8608	0.9332	1.084107807	0.077582512
MHC-I	LRSRYWAI	ELRSRYWAI	-	1	E	P	P	P to P	0.5552	0.756	1.36167147	0.265608466
MHC-I	RERRDNYV	RERRDNYVP	-	9	P	N	N	N to N	0.2148	0.2544	1.184357542	0.155660377
MHC-I	RRKAMFED	DRRKAMFED	-	1	D	N	N	N to N	0.3896	0.4268	1.095482546	0.087160262
MHC-I	RYLRDQQL	RYLRDQQLL	-	9	L	P	P	P to P	0.5508	0.6952	1.262164125	0.207710012
MHC-I	TAFTIPSR	TAFTIPSL	R	8	L	N	P	N to P	0.4644	0.6144	1.322997416	0.244140625
MHC-I	TAFTIPSR	TAFTIPSV	R	8	V	N	P	N to P	0.4644	0.652	1.403962102	0.287730061
MHC-I	TAFTIPST	TAFTIPSL	T	8	L	P	P	P to P	0.404	0.6144	1.520792079	0.342447917
MHC-I	TAFTIPST	TAFTIPSV	T	8	V	P	P	P to P	0.404	0.652	1.613861386	0.380368098
MHC-I	YAQKIFKI	AYAQKIFKI	-	1	A	P	P	P to P	0.2996	0.3344	1.116154873	0.104066986
MHC-I	YQYTFPDF	VYQYTFPDF	-	1	V	P	P	P to P	0.5236	0.5536	1.057295646	0.054190751
MHC-I	ALCRWGLL	ALCRWGLLL	-	9	L	P	P	P to P	0.564	0.59	1.046099291	0.044067797
MHC-I	APAYSRAL	AAPAYSRAL	-	2	A	N	N	N to N	0.3236	0.3388	1.04697157	0.044864227
MHC-I	EIYKRWII	GEIYKRWII	-	1	G	P	P	P to P	0.6156	0.62	1.007147498	0.007096774
MHC-I	FNCGGEFF	SFNCGGEFF	-	1	S	P	P	P to P	0.5064	0.5832	1.151658768	0.131687243
MHC-I	FNCGGEFF	FNCGGEFFY	-	9	Y	P	P	P to P	0.5064	0.5236	1.033965245	0.032849503
MHC-I	FPTKDVAL	VFPTKDVAL	-	1	V	P	P	P to P	0.4896	0.5164	1.054738562	0.051897754
MHC-I	FYGMWPLL	FYGMWPLLL	-	9	L	P	P	P to P	0.6488	0.7232	1.114673243	0.102876106
MHC-I	GGKKKYQL	GGKKKYQLK	-	9	K	N	P	N to P	0.7348	0.7796	1.060968971	0.057465367
MHC-I	GGKKKYRL	GGKKKYRLK	-	9	K	P	P	P to P	0.638	0.8164	1.279623824	0.218520333
MHC-I	GILGFVFT	GILGFVFTA	-	9	A	P	P	P to P	0.598	0.8156	1.363879599	0.26679745
MHC-I	GILGFVFT	GILGFVFTE	-	9	E	P	N	P to N	0.598	0.5988	1.001337793	0.001336005
MHC-I	GILGFVFT	GILGFVFTL	-	9	L	P	P	P to P	0.598	0.9344	1.562541806	0.360017123
MHC-I	GILGFVFT	GILGFVFTM	-	9	M	P	P	P to P	0.598	0.7932	1.326421405	0.24609178
MHC-I	GILGFVFT	GILGFVFTV	-	9	V	P	P	P to P	0.598	0.9344	1.562541806	0.360017123
MHC-I	GILGFVFT	GILGFVFLT	-	8	L	P	P	P to P	0.598	0.85	1.421404682	0.296470588
MHC-I	GLLGTLVQ	GLLGTLVQL	-	9	L	N	P	N to P	0.4992	0.5728	1.147435897	0.12849162
MHC-I	HLGNKYLV	HLGNVKYLV	-	5	V	P	P	P to P	0.3084	0.3364	1.09079118	0.083234245
MHC-I	ILHTPGCV	AILHTPGCV	-	1	A	P	P	P to P	0.4476	0.5224	1.167113494	0.143185299
MHC-I	RRFFPYYV	RRFFPYYVY	-	9	Y	P	N	P to N	0.286	0.556	1.944055944	0.485611511
MHC-I	SSCSSCPL	SSCSSCPLS	-	9	S	P	P	P to P	0.4904	0.5	1.019575856	0.0192
MHC-I	STNPKPQK	MSTNPKPQK	-	1	M	P	P	P to P	0.3648	0.5796	1.588815789	0.370600414
MHC-I	STNPKPQK	STNPKPQKK	-	9	K	P	P	P to P	0.3648	0.4268	1.16995614	0.145267104
MHC-I	TAFTIPSL	TAFTIPSV	L	8	V	P	P	P to P	0.6144	0.652	1.061197917	0.057668712
MHC-I	TLGIVCPI	GTLGIVCPI	-	1	G	P	P	P to P	0.556	0.6232	1.120863309	0.107830552
MHC-I	TLYCVHQR	TLYCVHQRI	-	9	I	P	P	P to P	0.3116	0.3616	1.160462131	0.138274336
MHC-I	VYEAADMI	VYEAADMIM	-	9	M	N	P	N to P	0.328	0.338	1.030487805	0.029585799
MHC-I	YRPGTVAL	RYRPGTVAL	-	1	R	N	N	N to N	0.3972	0.4624	1.164149043	0.14100346
MHC-I	AADKAAAAY	ATDKAAAAY	A	2	T	N	N	N to N	0.1008	0.184	1.825396825	0.452173913
MHC-I	AADKAAAAY	AADKAAAAA	Y	9	A	N	N	N to N	0.1008	0.2088	2.071428571	0.517241379
MHC-I	AALDLSHFL	AAVDLSHFL	L	3	V	P	P	P to P	0.394	0.4168	1.05786802	0.054702495
MHC-I	ADAFILLNY	LADAFILLNY	-	1	L	N	N	N to N	0.2924	0.3488	1.192886457	0.161697248
MHC-I	AEIEDLIFL	AEIEDLIFLA	-	10	A	P	P	P to P	0.5272	0.5316	1.008345979	0.0082769
MHC-I	AFHHVAREK	AFHHVAREL	K	9	L	P	P	P to P	0.1956	0.476	2.433537832	0.58907563
MHC-I	AGYLMELCM	AGYLMELCV	M	9	V	P	N	P to N	0.5076	0.7892	1.554767533	0.35681703
MHC-I	AIFLSSMTK	AIFQSSMTK	L	4	Q	P	P	P to P	0.4604	0.6948	1.509122502	0.33736327
MHC-I	AIFLSSMTK	AIFASSMTK	L	4	A	P	P	P to P	0.4604	0.576	1.251086012	0.200694444
MHC-I	AIMDKVIIL	AIMDKNIIL	V	6	N	P	P	P to P	0.4036	0.64	1.585728444	0.369375
MHC-I	AIMDKVIIL	AIMDKKIIL	V	6	K	P	P	P to P	0.4036	0.4488	1.111992071	0.100713012
MHC-I	AIMEKNIIL	AIMEKNIVL	I	8	V	P	P	P to P	0.8336	0.8544	1.024952015	0.024344569
MHC-I	AITEVECFL	SITEVECFL	A	1	S	P	P	P to P	0.5628	0.5748	1.021321962	0.020876827
MHC-I	ALGSTAPPV	ALASTAPPV	G	3	A	P	P	P to P	0.5412	0.6044	1.116777531	0.104566512
MHC-I	ALPGFFPYL	ALWGFFPYL	P	3	W	P	P	P to P	0.5556	0.7384	1.329013679	0.247562297
MHC-I	ALPGFFPYL	ALPGFFPVL	Y	8	V	P	P	P to P	0.5556	0.6108	1.099352052	0.090373281
MHC-I	ALSTGLIHL	ALSTGLIHI	L	9	I	P	N	P to N	0.3848	0.5568	1.446985447	0.308908046
MHC-I	ALWGFFPTL	ALWGFFPVL	T	8	V	P	P	P to P	0.5812	0.79	1.35925671	0.264303797
MHC-I	ALWGFFPTL	ALWGFFPYL	T	8	Y	P	P	P to P	0.5812	0.7384	1.27047488	0.212892741
MHC-I	ALWGPDPAA	ALWGPDPAAA	-	10	A	N	P	N to P	0.688	0.734	1.066860465	0.0626703
MHC-I	ANFQSSMTK	AAFQSSMTK	N	2	A	P	P	P to P	0.3496	0.4672	1.336384439	0.251712329
MHC-I	APYAGLIMI	IAPYAGLIMI	-	1	I	P	P	P to P	0.4992	0.5344	1.070512821	0.065868263
MHC-I	ARYQKSTEL	MRYQKSTEL	A	1	M	P	P	P to P	0.7788	0.8464	1.086800205	0.079867675
MHC-I	ARYQKSTEL	QRYQKSTEL	A	1	Q	P	P	P to P	0.7788	0.936	1.201848998	0.167948718
MHC-I	ARYQKSTEL	VRYQKSTEL	A	1	V	P	P	P to P	0.7788	0.9232	1.185413457	0.156412478
MHC-I	ARYQKSTEL	ERYQKSTEL	A	1	E	P	P	P to P	0.7788	0.8012	1.028762198	0.027958063
MHC-I	ARYQKSTEL	IRYQKSTEL	A	1	I	P	P	P to P	0.7788	0.8112	1.041602465	0.039940828
MHC-I	ARYQKSTEL	RRYQKSTEL	A	1	R	P	P	P to P	0.7788	0.9248	1.187467899	0.157871972
MHC-I	ARYQKSTEL	TRYQKSTEL	A	1	T	P	P	P to P	0.7788	0.9252	1.18798151	0.158236057
MHC-I	ARYQKSTEL	SRYQKSTEL	A	1	S	P	P	P to P	0.7788	0.9272	1.190549563	0.160051769
MHC-I	ARYQKSTEL	LRYQKSTEL	A	1	L	P	P	P to P	0.7788	0.9268	1.190035953	0.159689253
MHC-I	ARYQKSTEL	NRYQKSTEL	A	1	N	P	P	P to P	0.7788	0.8048	1.033384694	0.032306163
MHC-I	ARYQKSTEL	YRYQKSTEL	A	1	Y	P	P	P to P	0.7788	0.8232	1.057010786	0.05393586
MHC-I	ASNDGPTLI	VSNDGPTLI	A	1	V	P	P	P to P	0.4636	0.5312	1.145815358	0.127259036
MHC-I	ATAAAAAAK	AGAAAAAAK	T	2	G	N	N	N to N	0.0604	0.272	4.503311258	0.777941176
MHC-I	ATAAAAAAK	AFAAAAAAK	T	2	F	N	N	N to N	0.0604	0.1924	3.185430464	0.686070686
MHC-I	ATAAAAAAK	AKAAAAAAK	T	2	K	N	N	N to N	0.0604	0.1316	2.178807947	0.541033435
MHC-I	ATAAAAAAK	AAAAAAAAK	T	2	A	N	N	N to N	0.0604	0.0804	1.331125828	0.248756219
MHC-I	ATAAAAAAK	ALAAAAAAK	T	2	L	N	N	N to N	0.0604	0.086	1.42384106	0.297674419
MHC-I	ATAAAAAAK	AIAAAAAAK	T	2	I	N	N	N to N	0.0604	0.1844	3.052980132	0.672451193
MHC-I	ATAAAAAAK	ATAAAAAAAK	-	9	A	N	N	N to N	0.0604	0.0788	1.304635762	0.233502538
MHC-I	ATLGFGAYM	ATLGFGAYMS	-	10	S	P	P	P to P	0.5144	0.5648	1.097978227	0.089235127
MHC-I	AVTDFSVIK	IVTDFSVIK	A	1	I	P	P	P to P	0.5968	0.7488	1.254691689	0.202991453
MHC-I	AYMSKAHGI	GAYMSKAHGI	-	1	G	N	P	N to P	0.2964	0.626	2.112010796	0.526517572
MHC-I	CPTQGEAYL	CPTQGEAIL	Y	8	I	N	N	N to N	0.4404	0.7244	1.644868302	0.392048592
MHC-I	CQWGRLWQL	MCQWGRLWQL	-	1	M	P	P	P to P	0.6096	0.6448	1.057742782	0.054590571
MHC-I	CRVLCCYVL	FCRVLCCYVL	-	1	F	P	P	P to P	0.51	0.752	1.474509804	0.321808511
MHC-I	CTELKLNDY	CTELKLTDY	N	7	T	P	P	P to P	0.3588	0.4572	1.274247492	0.215223097
MHC-I	CTELKLSDY	CTELKLTDY	S	7	T	P	P	P to P	0.3368	0.4572	1.357482185	0.263342082
MHC-I	CTELKLSDY	CTELKLSDN	Y	9	N	P	N	P to N	0.3368	0.3424	1.016627078	0.01635514
MHC-I	CYSLYGTTL	CYSVYGTTL	L	4	V	P	N	P to N	0.18	0.3896	2.164444444	0.53798768
MHC-I	CYTWNQMNL	CMTWNQMNL	Y	2	M	P	P	P to P	0.358	0.514	1.43575419	0.303501946
MHC-I	DCKTILKAL	DCRTILKAL	K	3	R	P	P	P to P	0.3956	0.4344	1.098078868	0.0893186
MHC-I	DEVIERINL	DEVIERINLL	-	10	L	N	N	N to N	0.2432	0.2864	1.177631579	0.150837989
MHC-I	DLMGYIPAV	DLMGYIPLV	A	8	L	P	P	P to P	0.6404	0.716	1.118051218	0.105586592
MHC-I	DLPPPPPLL	GLPPPPPLL	D	1	G	P	P	P to P	0.5068	0.6364	1.255722178	0.203645506
MHC-I	DSRLAFHHV	DSRLAFHHM	V	9	M	P	P	P to P	0.5908	0.6796	1.150304672	0.130665097
MHC-I	DSRLAFHHV	DSRLAFHHVA	-	10	A	P	N	P to N	0.5908	0.6596	1.116452268	0.10430564
MHC-I	DTAAQITQR	DMAAQITQR	T	2	M	N	N	N to N	0.3864	0.426	1.102484472	0.092957746
MHC-I	EENLLDFVR	EENLLDFVRF	-	10	F	P	P	P to P	0.4484	0.538	1.199821588	0.166542751
MHC-I	EENMDVEIW	EENMEVEIW	D	5	E	P	P	P to P	0.3676	0.4316	1.174102285	0.148285449
MHC-I	EENMEVEIW	LEENMEVEIW	-	1	L	P	P	P to P	0.4316	0.4608	1.067655236	0.063368056
MHC-I	EIESLEATY	QEIESLEATY	-	1	Q	N	N	N to N	0.2172	0.2284	1.051565378	0.049036778
MHC-I	EILGFVFTK	EILGFVFTL	K	9	L	N	P	N to P	0.4812	0.7936	1.649210308	0.393649194
MHC-I	EILGFVFTL	AILGFVFTL	E	1	A	P	P	P to P	0.7936	0.868	1.09375	0.085714286
MHC-I	EILGFVFTL	GILGFVFTL	E	1	G	P	P	P to P	0.7936	0.9344	1.177419355	0.150684932
MHC-I	ELKRKMIYM	ELKRKMMYM	I	7	M	P	P	P to P	0.6272	0.7212	1.149872449	0.130338325
MHC-I	EPSQLPPTA	TEPSQLPPTA	-	1	T	P	P	P to P	0.52	0.5292	1.017692308	0.017384732
MHC-I	ETFNTPAMY	ETFNTPAMYV	-	10	V	N	N	N to N	0.3196	0.3752	1.173967459	0.148187633
MHC-I	ETIELGERY	PETIELGERY	-	1	P	N	N	N to N	0.1468	0.1584	1.079019074	0.073232323
MHC-I	ETSSKKPDY	PETSSKKPDY	-	1	P	N	N	N to N	0.0896	0.106	1.183035714	0.154716981
MHC-I	EYILLLFLL	EYVLLLFLL	I	3	V	N	P	N to P	0.164	0.2128	1.297560976	0.229323308
MHC-I	EYYFRNEVF	NEYYFRNEVF	-	1	N	N	N	N to N	0.1104	0.116	1.050724638	0.048275862
MHC-I	FALGFFPYL	FAWGFFPYL	L	3	W	P	P	P to P	0.5448	0.6476	1.188693098	0.158739963
MHC-I	FALGFFPYL	FAPGFFPYL	L	3	P	P	P	P to P	0.5448	0.5788	1.062408223	0.058742225
MHC-I	FEDLRVLSF	FEDLRVLSFI	-	10	I	P	P	P to P	0.386	0.43	1.113989637	0.102325581
MHC-I	FEDLRVSSF	AFEDLRVSSF	-	1	A	P	N	P to N	0.2492	0.3732	1.497592295	0.332261522
MHC-I	FFTHGYFLK	VFFTHGYFLK	-	1	V	N	N	N to N	0.1024	0.1048	1.0234375	0.022900763
MHC-I	FIFQSSMTK	GIFQSSMTK	F	1	G	P	P	P to P	0.5192	0.5732	1.104006163	0.094207955
MHC-I	FIFQSSMTK	SIFQSSMTK	F	1	S	P	P	P to P	0.5192	0.572	1.101694915	0.092307692
MHC-I	FLDGNELTL	FLDGNEMTL	L	7	M	N	N	N to N	0.3232	0.3504	1.084158416	0.077625571
MHC-I	FLEFEALGF	FLEFEALGFL	-	10	L	N	N	N to N	0.612	0.6184	1.010457516	0.010349288
MHC-I	FLEQQNKIL	FLEQQNKILL	-	10	L	N	N	N to N	0.2448	0.2756	1.125816993	0.111756168
MHC-I	FLFDGSPTY	FLFDGSPTYV	-	10	V	P	N	P to N	0.306	0.5728	1.871895425	0.465782123
MHC-I	FLHHLIAEI	FLHHLIAEIH	-	10	H	P	N	P to N	0.308	0.4708	1.528571429	0.345794393
MHC-I	FLLPLTSLV	FLLPLTSLVI	-	10	I	P	P	P to P	0.562	0.5816	1.034875445	0.033700138
MHC-I	FLRGRAYSL	FLRGRAYGL	S	8	G	P	P	P to P	0.4348	0.942	2.166513339	0.538428875
MHC-I	FLRGRAYSL	FLRGRAYAL	S	8	A	P	P	P to P	0.4348	0.6704	1.541858326	0.351431981
MHC-I	FLYHTSAAK	GFLYHTSAAK	-	1	G	N	N	N to N	0.1784	0.226	1.266816143	0.210619469
MHC-I	FNCRGEFFY	FNCGGEFFY	R	4	G	P	P	P to P	0.338	0.5236	1.549112426	0.35446906
MHC-I	FPVRPQVPL	FPVRPQVPI	L	9	I	P	N	P to N	0.4508	0.4992	1.107364685	0.096955128
MHC-I	FPVRPQVPL	FPVRPQVPLR	-	10	R	P	P	P to P	0.4508	0.6508	1.443655723	0.307314075
MHC-I	FPVRPQVPV	FPVTPQVPV	R	4	T	N	N	N to N	0.4108	0.486	1.183057449	0.15473251
MHC-I	FPVRPQVPV	FPVRPQVPI	V	9	I	N	N	N to N	0.4108	0.4992	1.215189873	0.177083333
MHC-I	FSPEVIPMF	AFSPEVIPMF	-	1	A	P	N	P to N	0.4472	0.546	1.220930233	0.180952381
MHC-I	FVEALFQEY	LFVEALFQEY	-	1	L	P	P	P to P	0.466	0.4664	1.000858369	8.58E-04
MHC-I	FYNEVASWL	FYNEVASWLL	-	10	L	N	N	N to N	0.2016	0.2172	1.077380952	0.071823204
MHC-I	GDIYKRWII	GEIYKRWII	D	2	E	P	P	P to P	0.3816	0.62	1.624737945	0.384516129
MHC-I	GESRKTFVE	GESRKTFVEL	-	10	L	P	P	P to P	0.2636	0.4816	1.827010622	0.452657807
MHC-I	GGKKQYRLK	GGKKKYRLK	Q	5	K	P	P	P to P	0.4452	0.8164	1.83378257	0.454679079
MHC-I	GGRKKYKFK	GGRKKYKLK	F	8	L	P	P	P to P	0.4572	0.6772	1.481189851	0.3248671
MHC-I	GGRKKYQLK	GGKKKYQLK	R	3	K	P	P	P to P	0.398	0.7796	1.95879397	0.489481786
MHC-I	GGRKKYQLK	GGRKKYKLK	Q	7	K	P	P	P to P	0.398	0.6772	1.701507538	0.412285883
MHC-I	GGRKKYQLK	GGRKKYRLK	Q	7	R	P	N	P to N	0.398	0.6788	1.705527638	0.413671184
MHC-I	GIGGFVFTL	GIVGFVFTL	G	3	V	P	P	P to P	0.6236	0.686	1.100064144	0.090962099
MHC-I	GIGGFVFTL	GILGFVFTL	G	3	L	P	P	P to P	0.6236	0.9344	1.498396408	0.332619863
MHC-I	GIGGFVFTL	GIMGFVFTL	G	3	M	P	P	P to P	0.6236	0.6876	1.102629891	0.093077371
MHC-I	GIGGFVFTL	GIAGFVFTL	G	3	A	P	P	P to P	0.6236	0.7624	1.222578576	0.182056663
MHC-I	GILAFVFTL	GILGFVFTL	A	4	G	N	P	N to P	0.7724	0.9344	1.209735888	0.173373288
MHC-I	GILGFVFTA	GILGFVFTL	A	9	L	P	P	P to P	0.8156	0.9344	1.145659637	0.127140411
MHC-I	GILGFVFTA	GILGFVFTV	A	9	V	P	P	P to P	0.8156	0.9344	1.145659637	0.127140411
MHC-I	GILGFVFTE	GILGFVFTL	E	9	L	N	P	N to P	0.5988	0.9344	1.560454242	0.359160959
MHC-I	GILGFVFTE	GILGFVFTM	E	9	M	N	P	N to P	0.5988	0.7932	1.324649299	0.245083207
MHC-I	GILGFVFTE	GILGFVFTV	E	9	V	N	P	N to P	0.5988	0.9344	1.560454242	0.359160959
MHC-I	GILGFVTTL	GILGFVFTL	T	7	F	P	P	P to P	0.4396	0.9344	2.125568699	0.529537671
MHC-I	GILGFVTTL	GILGFVATL	T	7	A	P	N	P to N	0.4396	0.6736	1.532302093	0.347387173
MHC-I	GKLGFVFTL	GALGFVFTL	K	2	A	P	P	P to P	0.4732	0.8508	1.79797126	0.443817583
MHC-I	GKLGFVFTL	GVLGFVFTL	K	2	V	P	P	P to P	0.4732	0.9156	1.934911243	0.483180428
MHC-I	GKLGFVFTL	GGLGFVFTL	K	2	G	P	P	P to P	0.4732	0.7064	1.492814877	0.330124575
MHC-I	GKLGFVFTL	GQLGFVFTL	K	2	Q	P	P	P to P	0.4732	0.6172	1.304311074	0.23331173
MHC-I	GKLGFVFTL	GELGFVFTL	K	2	E	P	P	P to P	0.4732	0.532	1.124260355	0.110526316
MHC-I	GKLGFVFTL	GFLGFVFTL	K	2	F	P	P	P to P	0.4732	0.7352	1.553677092	0.356365615
MHC-I	GKLGFVFTL	GILGFVFTL	K	2	I	P	P	P to P	0.4732	0.9344	1.974640744	0.493578767
MHC-I	GKLGFVFTL	GLLGFVFTL	K	2	L	P	P	P to P	0.4732	0.8152	1.7227388	0.41952895
MHC-I	GKLGFVFTL	GMLGFVFTL	K	2	M	P	P	P to P	0.4732	0.7376	1.558748943	0.35845987
MHC-I	GKLGFVFTL	GTLGFVFTL	K	2	T	P	P	P to P	0.4732	0.5504	1.163144548	0.140261628
MHC-I	GLFGGGFGG	GLFGGGFGS	G	9	S	N	N	N to N	0.0396	0.1252	3.161616162	0.68370607
MHC-I	GLFGGGFGG	GLFGGGFGN	G	9	N	N	N	N to N	0.0396	0.1868	4.717171717	0.788008565
MHC-I	GLFGGGFGG	GLFGGGFGF	G	9	F	N	N	N to N	0.0396	0.1068	2.696969697	0.629213483
MHC-I	GLFGGGGGF	GLFGGGGGI	F	9	I	N	N	N to N	0.1356	0.1868	1.377581121	0.274089936
MHC-I	GLFGGGGGF	GLFGGGGGY	F	9	Y	N	N	N to N	0.1356	0.1988	1.466076696	0.317907445
MHC-I	GLFGGGGGI	GLFGGGGGY	I	9	Y	N	N	N to N	0.1868	0.1988	1.064239829	0.060362173
MHC-I	GLFGGGGGM	GLFGGGGGY	M	9	Y	N	N	N to N	0.07	0.1988	2.84	0.647887324
MHC-I	GLFGGGGGM	GLFGGGGGA	M	9	A	N	N	N to N	0.07	0.1276	1.822857143	0.451410658
MHC-I	GLFGGGGGY	GLGGGGGGY	F	3	G	N	N	N to N	0.1988	0.2076	1.044265594	0.04238921
MHC-I	GLGFGGGGV	GLGGGGGGV	F	4	G	N	N	N to N	0.1056	0.1132	1.071969697	0.067137809
MHC-I	GLKRGPSTE	GLKGGPSTE	R	4	G	N	P	N to P	0.298	0.31	1.040268456	0.038709677
MHC-I	GLNKIVRMY	LGLNKIVRMY	-	1	L	P	P	P to P	0.4064	0.6336	1.559055118	0.358585859
MHC-I	GLVGLVTFL	GLIGLVTFL	V	3	I	P	P	P to P	0.7472	0.7708	1.031584582	0.03061754
MHC-I	GMFNMLSTV	GMFNMLSTVL	-	10	L	P	P	P to P	0.584	0.5892	1.00890411	0.008825526
MHC-I	GNFGGVGGV	GSFGGVGGV	N	2	S	N	N	N to N	0.1184	0.1568	1.324324324	0.244897959
MHC-I	GNFGGVGGV	GAFGGVGGV	N	2	A	N	N	N to N	0.1184	0.128	1.081081081	0.075
MHC-I	GNFGGVGGV	GFFGGVGGV	N	2	F	N	N	N to N	0.1184	0.1636	1.381756757	0.276283619
MHC-I	GNFGGVGGV	GHFGGVGGV	N	2	H	N	N	N to N	0.1184	0.2264	1.912162162	0.477031802
MHC-I	GNFGGVGGV	GDFGGVGGV	N	2	D	N	N	N to N	0.1184	0.2104	1.777027027	0.437262357
MHC-I	GNFGGVGGV	GEFGGVGGV	N	2	E	N	N	N to N	0.1184	0.238	2.010135135	0.502521008
MHC-I	GNFGGVGGV	GIFGGVGGV	N	2	I	N	N	N to N	0.1184	0.2608	2.202702703	0.54601227
MHC-I	GNFGGVGGV	GPFGGVGGV	N	2	P	N	N	N to N	0.1184	0.2828	2.388513514	0.581329562
MHC-I	GNFGGVGGV	GYFGGVGGV	N	2	Y	N	N	N to N	0.1184	0.274	2.314189189	0.567883212
MHC-I	GPMKLVMAF	GPMKLVMAFI	-	10	I	P	P	P to P	0.536	0.5536	1.032835821	0.031791908
MHC-I	GPRLGFRAT	GPRLGVRAT	F	6	V	P	P	P to P	0.4664	0.5668	1.215265866	0.177134792
MHC-I	GPSHKARVL	GPGHKARVL	S	3	G	P	P	P to P	0.3644	0.54	1.481888035	0.325185185
MHC-I	GQIVGGVYL	GQIVGGVYLL	-	10	L	P	P	P to P	0.5688	0.68	1.195499297	0.163529412
MHC-I	GRAAICGKY	GRAAICGRY	K	8	R	P	P	P to P	0.2924	0.376	1.285909713	0.222340426
MHC-I	GRRGWEALK	GRRRGWEALK	-	4	R	P	P	P to P	0.4352	0.486	1.116727941	0.104526749
MHC-I	GSFGGVGGV	GFFGGVGGV	S	2	F	N	N	N to N	0.1568	0.1636	1.043367347	0.041564792
MHC-I	GSFGGVGGV	GHFGGVGGV	S	2	H	N	N	N to N	0.1568	0.2264	1.443877551	0.307420495
MHC-I	GSFGGVGGV	GDFGGVGGV	S	2	D	N	N	N to N	0.1568	0.2104	1.341836735	0.254752852
MHC-I	GSFGGVGGV	GEFGGVGGV	S	2	E	N	N	N to N	0.1568	0.238	1.517857143	0.341176471
MHC-I	GSFGGVGGV	GIFGGVGGV	S	2	I	N	N	N to N	0.1568	0.2608	1.663265306	0.398773006
MHC-I	GSFGGVGGV	GPFGGVGGV	S	2	P	N	N	N to N	0.1568	0.2828	1.803571429	0.445544554
MHC-I	GSFGGVGGV	GYFGGVGGV	S	2	Y	N	N	N to N	0.1568	0.274	1.74744898	0.427737226
MHC-I	GTFGGVGGV	GAFGGVGGV	T	2	A	N	N	N to N	0.11	0.128	1.163636364	0.140625
MHC-I	GTFGGVGGV	GFFGGVGGV	T	2	F	N	N	N to N	0.11	0.1636	1.487272727	0.327628362
MHC-I	GTFGGVGGV	GHFGGVGGV	T	2	H	N	N	N to N	0.11	0.2264	2.058181818	0.514134276
MHC-I	GTFGGVGGV	GDFGGVGGV	T	2	D	N	N	N to N	0.11	0.2104	1.912727273	0.477186312
MHC-I	GTFGGVGGV	GEFGGVGGV	T	2	E	N	N	N to N	0.11	0.238	2.163636364	0.537815126
MHC-I	GTFGGVGGV	GIFGGVGGV	T	2	I	N	N	N to N	0.11	0.2608	2.370909091	0.578220859
MHC-I	GTFGGVGGV	GPFGGVGGV	T	2	P	N	N	N to N	0.11	0.2828	2.570909091	0.611032532
MHC-I	GTFGGVGGV	GYFGGVGGV	T	2	Y	N	N	N to N	0.11	0.274	2.490909091	0.598540146
MHC-I	GTPTVAHIY	GTPTVAHIYK	-	10	K	N	N	N to N	0.2748	0.3188	1.160116448	0.138017566
MHC-I	GTWESNANV	GMWESNANV	T	2	M	P	P	P to P	0.2988	0.3576	1.196787149	0.16442953
MHC-I	GYRWMCLRR	GYRWMCLRRF	-	10	F	P	N	P to N	0.3824	0.5652	1.478033473	0.323425336
MHC-I	HDGAGKRVY	HDGAGKRVYL	-	10	L	P	P	P to P	0.3912	0.5728	1.464212679	0.317039106
MHC-I	HLIRVEGNL	RLIRVEGNL	H	1	R	N	N	N to N	0.3312	0.3612	1.09057971	0.083056478
MHC-I	HMWNFISGI	HMWNFITGI	S	7	T	P	P	P to P	0.582	0.594	1.020618557	0.02020202
MHC-I	HPDIVIYQY	NPDIVIYQY	H	1	N	P	P	P to P	0.3532	0.532	1.506228766	0.336090226
MHC-I	HPGFTIMAA	HPGFTLMAA	I	6	L	N	N	N to N	0.3528	0.4372	1.239229025	0.193046661
MHC-I	HRFLPVKTR	HRFLPLKTR	V	6	L	P	P	P to P	0.4196	0.4768	1.136320305	0.119966443
MHC-I	HRYQKSTEL	KRYQKSTEL	H	1	K	P	P	P to P	0.642	0.7284	1.134579439	0.118616145
MHC-I	HRYQKSTEL	MRYQKSTEL	H	1	M	P	P	P to P	0.642	0.8464	1.318380062	0.241493384
MHC-I	HRYQKSTEL	QRYQKSTEL	H	1	Q	P	P	P to P	0.642	0.936	1.457943925	0.314102564
MHC-I	HRYQKSTEL	VRYQKSTEL	H	1	V	P	P	P to P	0.642	0.9232	1.438006231	0.304592721
MHC-I	HRYQKSTEL	ERYQKSTEL	H	1	E	P	P	P to P	0.642	0.8012	1.247975078	0.198701947
MHC-I	HRYQKSTEL	GRYQKSTEL	H	1	G	P	P	P to P	0.642	0.7056	1.099065421	0.090136054
MHC-I	HRYQKSTEL	IRYQKSTEL	H	1	I	P	P	P to P	0.642	0.8112	1.263551402	0.208579882
MHC-I	HRYQKSTEL	RRYQKSTEL	H	1	R	P	P	P to P	0.642	0.9248	1.440498442	0.305795848
MHC-I	HRYQKSTEL	TRYQKSTEL	H	1	T	P	P	P to P	0.642	0.9252	1.441121495	0.306095979
MHC-I	HRYQKSTEL	CRYQKSTEL	H	1	C	P	P	P to P	0.642	0.7476	1.164485981	0.141252006
MHC-I	HRYQKSTEL	WRYQKSTEL	H	1	W	P	P	P to P	0.642	0.7612	1.185669782	0.15659485
MHC-I	HRYQKSTEL	FRYQKSTEL	H	1	F	P	P	P to P	0.642	0.7476	1.164485981	0.141252006
MHC-I	HRYQKSTEL	SRYQKSTEL	H	1	S	P	P	P to P	0.642	0.9272	1.44423676	0.307592752
MHC-I	HRYQKSTEL	LRYQKSTEL	H	1	L	P	P	P to P	0.642	0.9268	1.443613707	0.307293915
MHC-I	HRYQKSTEL	NRYQKSTEL	H	1	N	P	P	P to P	0.642	0.8048	1.253582555	0.202286282
MHC-I	HRYQKSTEL	YRYQKSTEL	H	1	Y	P	P	P to P	0.642	0.8232	1.282242991	0.220116618
MHC-I	HSKKKCDEF	HSKKKCDEV	F	9	V	P	P	P to P	0.8536	0.9072	1.062792877	0.059082892
MHC-I	HSKKKCDEF	HSKKKCDEL	F	9	L	P	P	P to P	0.8536	0.9068	1.062324274	0.058667843
MHC-I	HSKKKCDEF	HSKKKCDEI	F	9	I	P	P	P to P	0.8536	0.9148	1.071696345	0.066899869
MHC-I	HSKKKCDEV	HSKKKCDEI	V	9	I	P	P	P to P	0.9072	0.9148	1.008377425	0.008307827
MHC-I	HSKRKCDEF	HSKRKCDEL	F	9	L	P	P	P to P	0.5536	0.5824	1.052023121	0.049450549
MHC-I	HSRKKCDEL	HSKKKCDEL	R	3	K	P	P	P to P	0.3336	0.9068	2.71822542	0.632112925
MHC-I	HTEKFNKKM	HTDKFNKKM	E	3	D	N	N	N to N	0.0908	0.096	1.057268722	0.054166667
MHC-I	HVDIRTLED	THVDIRTLED	-	1	T	P	N	P to N	0.2004	0.38	1.896207585	0.472631579
MHC-I	IATDFSVIK	IVTDFSVIK	A	2	V	P	P	P to P	0.5152	0.7488	1.453416149	0.311965812
MHC-I	IATDFSVIK	ILTDFSVIK	A	2	L	P	P	P to P	0.5152	0.516	1.001552795	0.001550388
MHC-I	IECKKSSTL	IECKKSSTLL	-	10	L	N	N	N to N	0.1848	0.2288	1.238095238	0.192307692
MHC-I	IECLVILDL	IECLVILDLF	-	10	F	N	N	N to N	0.3988	0.4068	1.020060181	0.019665683
MHC-I	IESSICLDY	FIESSICLDY	-	1	F	N	N	N to N	0.1452	0.15	1.033057851	0.032
MHC-I	IILEFFLIV	IILEFFLMV	I	8	M	P	P	P to P	0.288	0.6828	2.370833333	0.578207381
MHC-I	IILEFFLIV	IILEFFLIVL	-	10	L	P	N	P to N	0.288	0.6244	2.168055556	0.538757207
MHC-I	IILEFFLIV	SIILEFFLIV	-	1	S	P	N	P to N	0.288	0.472	1.638888889	0.389830508
MHC-I	ILCIFETRK	ILCIFETRKK	-	10	K	N	N	N to N	0.2808	0.29	1.032763533	0.031724138
MHC-I	ILDSFDPLR	ILDSFEPLR	D	6	E	N	N	N to N	0.3632	0.3732	1.02753304	0.026795284
MHC-I	ILGALLSIL	EILGALLSIL	-	1	E	P	N	P to N	0.5864	0.662	1.128922237	0.114199396
MHC-I	ILGFVFTLT	GILGFVFTLT	-	1	G	P	P	P to P	0.7412	0.8444	1.139233675	0.122216959
MHC-I	ILGFVFTLT	ILGFVFTLTV	-	10	V	P	P	P to P	0.7412	0.796	1.073934161	0.068844221
MHC-I	ILLEPVHGV	ILKEPVHGV	L	3	K	P	P	P to P	0.444	0.6852	1.543243243	0.352014011
MHC-I	ILLEPVHGV	ILWEPVHGV	L	3	W	P	N	P to N	0.444	0.4864	1.095495495	0.087171053
MHC-I	ILLMRTTWA	LLLMRTTWA	I	1	L	P	P	P to P	0.8328	0.8816	1.058597502	0.055353902
MHC-I	ILLVAVSFV	TLLVAVSFV	I	1	T	P	N	P to N	0.3544	0.5172	1.459367946	0.314771848
MHC-I	ILRGSIAHK	ILRGSVAHK	I	6	V	P	P	P to P	0.5228	0.6856	1.311400153	0.237456243
MHC-I	ILYEPVHGV	ILKEPVHGV	Y	3	K	N	P	N to P	0.264	0.6852	2.595454545	0.614711033
MHC-I	ILYEPVHGV	ILFEPVHGV	Y	3	F	N	N	N to N	0.264	0.414	1.568181818	0.362318841
MHC-I	ILYEPVHGV	ILHEPVHGV	Y	3	H	N	P	N to P	0.264	0.3876	1.468181818	0.318885449
MHC-I	ILYEPVHGV	ILWEPVHGV	Y	3	W	N	N	N to N	0.264	0.4864	1.842424242	0.457236842
MHC-I	IMIGHLVGV	IMIGVLVGV	H	5	V	P	P	P to P	0.4508	0.5688	1.261756877	0.20745429
MHC-I	IPRLLRTFL	IPRLLRTFLA	-	10	A	N	N	N to N	0.3932	0.422	1.073245168	0.068246445
MHC-I	IPVMRKAYL	IPLMRKAYL	V	3	L	P	P	P to P	0.5312	0.5648	1.063253012	0.059490085
MHC-I	ITCCLLSVY	ITCCLLSVYR	-	10	R	N	N	N to N	0.3516	0.3604	1.025028441	0.024417314
MHC-I	ITDQVPFSV	IMDQVPFSV	T	2	M	P	P	P to P	0.5172	0.6464	1.249806651	0.199876238
MHC-I	ITDQVPFSV	ILDQVPFSV	T	2	L	P	P	P to P	0.5172	0.6576	1.271461717	0.21350365
MHC-I	ITEAELTGY	SITEAELTGY	-	1	S	P	N	P to N	0.2156	0.3696	1.714285714	0.416666667
MHC-I	ITYNYQLFL	ITYNYQLFLY	-	10	Y	N	N	N to N	0.1636	0.2	1.222493888	0.182
MHC-I	IVADFSVIK	IVTDFSVIK	A	3	T	P	P	P to P	0.4768	0.7488	1.570469799	0.363247863
MHC-I	IVDSLTEMY	IVDCLTEMY	S	4	C	P	P	P to P	0.2548	0.3132	1.229199372	0.186462324
MHC-I	IVTDFSIIK	IVTDFSVIK	I	7	V	P	P	P to P	0.62	0.7488	1.207741935	0.172008547
MHC-I	IVTDFSVID	IVTDFSVIN	D	9	N	P	P	P to P	0.7484	0.7996	1.068412614	0.064032016
MHC-I	IVTDFSVID	IVTDFSVIK	D	9	K	P	P	P to P	0.7484	0.7488	1.000534474	5.34E-04
MHC-I	IVTDFSVID	IVTDFSVIT	D	9	T	P	P	P to P	0.7484	0.85	1.13575628	0.119529412
MHC-I	IVTDFSVIN	IVTDFSVIT	N	9	T	P	P	P to P	0.7996	0.85	1.063031516	0.059294118
MHC-I	IYQEPFKNL	IYQEPFKNLK	-	10	K	N	P	N to P	0.1696	0.5064	2.985849057	0.665086888
MHC-I	IYQEPFKNL	QIYQEPFKNL	-	1	Q	N	N	N to N	0.1696	0.2508	1.478773585	0.323763955
MHC-I	KESLPMLYF	KESLPMLYFL	-	10	L	N	N	N to N	0.2136	0.2164	1.013108614	0.012939002
MHC-I	KINQSLAFI	KINQSLAFIR	-	10	R	P	N	P to N	0.2988	0.3772	1.262382865	0.207847296
MHC-I	KIRLRPGGK	RIRLRPGGK	K	1	R	P	N	P to N	0.354	0.4832	1.364971751	0.267384106
MHC-I	KIRLRPGGK	KIRLRPGGKK	-	10	K	P	P	P to P	0.354	0.394	1.11299435	0.101522843
MHC-I	KLNDWDFVV	KLTDWDFVV	N	3	T	P	P	P to P	0.45	0.4932	1.096	0.087591241
MHC-I	KMDLGVPLL	RMDLGVPLL	K	1	R	N	N	N to N	0.4752	0.4756	1.000841751	8.41E-04
MHC-I	KPWDVLPTV	KPWDVLPMV	T	8	M	P	P	P to P	0.5496	0.7036	1.280203785	0.21887436
MHC-I	KRYQKSTEL	MRYQKSTEL	K	1	M	P	P	P to P	0.7284	0.8464	1.161998902	0.139413989
MHC-I	KRYQKSTEL	QRYQKSTEL	K	1	Q	P	P	P to P	0.7284	0.936	1.285008237	0.221794872
MHC-I	KRYQKSTEL	VRYQKSTEL	K	1	V	P	P	P to P	0.7284	0.9232	1.267435475	0.211005199
MHC-I	KRYQKSTEL	ERYQKSTEL	K	1	E	P	P	P to P	0.7284	0.8012	1.099945085	0.090863704
MHC-I	KRYQKSTEL	IRYQKSTEL	K	1	I	P	P	P to P	0.7284	0.8112	1.113673806	0.102071006
MHC-I	KRYQKSTEL	RRYQKSTEL	K	1	R	P	P	P to P	0.7284	0.9248	1.26963207	0.212370242
MHC-I	KRYQKSTEL	TRYQKSTEL	K	1	T	P	P	P to P	0.7284	0.9252	1.270181219	0.212710765
MHC-I	KRYQKSTEL	CRYQKSTEL	K	1	C	P	P	P to P	0.7284	0.7476	1.026359143	0.025682183
MHC-I	KRYQKSTEL	WRYQKSTEL	K	1	W	P	P	P to P	0.7284	0.7612	1.045030203	0.043089858
MHC-I	KRYQKSTEL	FRYQKSTEL	K	1	F	P	P	P to P	0.7284	0.7476	1.026359143	0.025682183
MHC-I	KRYQKSTEL	SRYQKSTEL	K	1	S	P	P	P to P	0.7284	0.9272	1.272926963	0.214408973
MHC-I	KRYQKSTEL	LRYQKSTEL	K	1	L	P	P	P to P	0.7284	0.9268	1.272377814	0.214069918
MHC-I	KRYQKSTEL	NRYQKSTEL	K	1	N	P	P	P to P	0.7284	0.8048	1.104887424	0.094930417
MHC-I	KRYQKSTEL	YRYQKSTEL	K	1	Y	P	P	P to P	0.7284	0.8232	1.13014827	0.11516035
MHC-I	KSKKTPLGF	KSKKTPMGF	L	7	M	P	P	P to P	0.3676	0.7676	2.088139282	0.521104742
MHC-I	KTKEVIQEW	KTKEVLQEW	I	6	L	P	N	P to N	0.1412	0.324	2.294617564	0.564197531
MHC-I	KVFDKSLLY	KVFDKSLLYK	-	10	K	N	N	N to N	0.1344	0.1496	1.113095238	0.101604278
MHC-I	KYQLKHIVW	KYRLKHIVW	Q	3	R	P	N	P to N	0.1936	0.3932	2.030991736	0.507629705
MHC-I	KYQLKHIVW	KYKLKHIVW	Q	3	K	P	P	P to P	0.1936	0.226	1.167355372	0.143362832
MHC-I	KYRLKHLVW	KYRLKHIVW	L	7	I	P	N	P to N	0.2268	0.3932	1.733686067	0.423194303
MHC-I	KYSDMQKCY	KYSDMQKCYF	-	10	F	N	N	N to N	0.1388	0.176	1.268011527	0.211363636
MHC-I	LAALFMYYA	ILAALFMYYA	-	1	I	N	N	N to N	0.2636	0.298	1.130500759	0.115436242
MHC-I	LATLRKYCI	LATLRKLCI	Y	7	L	P	P	P to P	0.25	0.3412	1.3648	0.267291911
MHC-I	LEFEALGFL	YLEFEALGFL	-	1	Y	P	N	P to N	0.538	0.6052	1.124907063	0.111037673
MHC-I	LEFEALGFL	FLEFEALGFL	-	1	F	P	N	P to N	0.538	0.6184	1.149442379	0.130012937
MHC-I	LETLMLVAL	LETLMLVALL	-	10	L	P	P	P to P	0.5852	0.6128	1.047163363	0.045039164
MHC-I	LFIDSYLQK	NLFIDSYLQK	-	1	N	N	N	N to N	0.1284	0.1416	1.102803738	0.093220339
MHC-I	LGFVFTLTV	ILGFVFTLTV	-	1	I	N	P	N to P	0.6512	0.796	1.222358722	0.181909548
MHC-I	LHPSLIFDI	LLHPSLIFDI	-	2	L	N	N	N to N	0.3932	0.4912	1.24923703	0.199511401
MHC-I	LHTDFEQVM	LLHTDFEQVM	-	2	L	P	P	P to P	0.3472	0.4012	1.155529954	0.134596211
MHC-I	LLAQFTSAI	FLLAQFTSAI	-	1	F	N	N	N to N	0.2788	0.3252	1.166427547	0.142681427
MHC-I	LLDRDSFEV	LLDRDSLEV	F	7	L	P	P	P to P	0.4304	0.442	1.026951673	0.026244344
MHC-I	LLFGYAVYV	LLFGYPVYV	A	6	P	P	P	P to P	0.5548	0.696	1.254506128	0.202873563
MHC-I	LLHTDFEQV	LLHTDFEQVM	-	10	M	P	P	P to P	0.3648	0.4012	1.099780702	0.090727817
MHC-I	LLLDRLNQL	LLLLDRLNQL	-	4	L	P	N	P to N	0.4792	0.594	1.239565943	0.193265993
MHC-I	LLLGLMILL	LLLGLMILLT	-	10	T	P	N	P to N	0.6708	0.7756	1.156231366	0.135121196
MHC-I	LLLGLWGFA	LLLGLWGFAA	-	10	A	P	N	P to N	0.5248	0.6412	1.22179878	0.181534623
MHC-I	LLLMRTSWA	LLLMRTTWA	S	7	T	P	P	P to P	0.5876	0.8816	1.500340368	0.333484574
MHC-I	LLLMRTSWA	LLLMRTSWAL	-	10	L	P	N	P to N	0.5876	0.614	1.044928523	0.042996743
MHC-I	LLLQRGPQY	DLLLQRGPQY	-	1	D	N	N	N to N	0.3952	0.4016	1.016194332	0.015936255
MHC-I	LLLTLLATV	LLLLTLLATV	-	4	L	P	N	P to N	0.3676	0.608	1.653971708	0.395394737
MHC-I	LLMWEAVTV	ILMWEAVTV	L	1	I	P	P	P to P	0.7708	0.7968	1.033731188	0.032630522
MHC-I	LLNATDIAV	LLNATAIAV	D	6	A	P	P	P to P	0.5224	0.5548	1.06202144	0.058399423
MHC-I	LLNATDIAV	SLLNATDIAV	-	1	S	P	P	P to P	0.5224	0.622	1.190658499	0.160128617
MHC-I	LLNATDIAV	LLNATDIAVA	-	10	A	P	P	P to P	0.5224	0.6488	1.241960184	0.194821208
MHC-I	LLTTSGVSA	CLLTTSGVSA	-	1	C	P	N	P to N	0.3116	0.5328	1.709884467	0.415165165
MHC-I	LLTTSGVSA	LLTTSGVSAI	-	10	I	P	N	P to N	0.3116	0.4368	1.401797176	0.286630037
MHC-I	LMMILPAAL	CLMMILPAAL	-	1	C	P	N	P to N	0.3	0.5772	1.924	0.48024948
MHC-I	LMMILPAAL	LMMILPAALA	-	10	A	P	N	P to N	0.3	0.5352	1.784	0.439461883
MHC-I	LMMTTIGIV	LMMTTIGIVL	-	10	L	N	P	N to P	0.4124	0.534	1.29485936	0.227715356
MHC-I	LMSGRGIGK	FLMSGRGIGK	-	1	F	N	N	N to N	0.2348	0.246	1.04770017	0.045528455
MHC-I	LPCRIKQII	LPCRIKQIV	I	9	V	P	N	P to N	0.2624	0.5216	1.987804878	0.496932515
MHC-I	LPEEQDQNY	ILPEEQDQNY	-	1	I	P	N	P to N	0.184	0.316	1.717391304	0.417721519
MHC-I	LPFERATVL	LPFERATVM	L	9	M	P	P	P to P	0.6168	0.736	1.193255512	0.161956522
MHC-I	LQDQLTMVK	VLQDQLTMVK	-	1	V	N	N	N to N	0.2612	0.28	1.071975498	0.067142857
MHC-I	LQFIPVETL	ALQFIPVETL	-	1	A	P	N	P to N	0.3172	0.4844	1.527112232	0.345169282
MHC-I	LQLPQGTTL	VLQLPQGTTL	-	1	V	P	N	P to N	0.3984	0.5188	1.302208835	0.232074017
MHC-I	LRKPKHKKL	KLRKPKHKKL	-	1	K	P	P	P to P	0.5532	0.5736	1.036876356	0.035564854
MHC-I	LRKPKHKKL	TLRKPKHKKL	-	1	T	P	P	P to P	0.5532	0.7	1.265365148	0.209714286
MHC-I	LRLCVQSTH	LRLCVQSTHV	-	10	V	N	N	N to N	0.2216	0.2488	1.122743682	0.109324759
MHC-I	LSPGPIIDY	ALSPGPIIDY	-	1	A	N	N	N to N	0.2876	0.3156	1.097357441	0.088719899
MHC-I	LTALNDTGK	LTALNDMGK	T	7	M	N	N	N to N	0.2908	0.3372	1.159559835	0.137603796
MHC-I	LTRDPTTPL	LTRDPTTPLA	-	10	A	P	P	P to P	0.5368	0.7	1.304023845	0.233142857
MHC-I	LVIFPSHLK	KLVIFPSHLK	-	1	K	N	N	N to N	0.3568	0.3756	1.052690583	0.050053248
MHC-I	LVTAPSVLY	GLVTAPSVLY	-	1	G	N	N	N to N	0.3512	0.4092	1.165148064	0.14173998
MHC-I	LYNTVATLY	SLYNTVATLY	-	1	S	P	P	P to P	0.598	0.7788	1.302341137	0.232152029
MHC-I	MALIGDSTV	AMALIGDSTV	-	1	A	N	N	N to N	0.312	0.3924	1.257692308	0.204892966
MHC-I	MANIFRGSY	SMANIFRGSY	-	1	S	P	N	P to N	0.284	0.4124	1.452112676	0.311348206
MHC-I	MGSLEMVPM	MGSLEMMPM	V	7	M	P	N	P to N	0.3164	0.3696	1.168141593	0.143939394
MHC-I	MIIMLIPTV	GMIIMLIPTV	-	1	G	N	N	N to N	0.3016	0.3572	1.184350133	0.155655095
MHC-I	MIIVSSCAV	VMIIVSSCAV	-	1	V	N	N	N to N	0.3012	0.3076	1.02124834	0.020806242
MHC-I	MLAAQMFIV	VMLAAQMFIV	-	1	V	P	P	P to P	0.674	0.7172	1.064094955	0.060234244
MHC-I	MLIGIPVYV	MVIGIPVYV	L	2	V	P	P	P to P	0.6656	0.67	1.006610577	0.006567164
MHC-I	MLINRFTMK	MLINRFTMR	K	9	R	N	P	N to P	0.2764	0.4644	1.680173661	0.404823428
MHC-I	MLLALLYCL	MLLAVLYCL	L	5	V	P	P	P to P	0.5956	0.6476	1.087306917	0.080296479
MHC-I	MLRGRAYGL	FLRGRAYGL	M	1	F	P	P	P to P	0.8364	0.942	1.12625538	0.112101911
MHC-I	MLWMAEIPL	GMLWMAEIPL	-	1	G	P	N	P to N	0.4308	0.6336	1.470752089	0.320075758
MHC-I	MPVTAASAA	MPVTVASAA	A	5	V	P	P	P to P	0.632	0.6372	1.008227848	0.008160703
MHC-I	MPVTAASAA	MPVTAASAAQ	-	10	Q	P	P	P to P	0.632	0.6384	1.010126582	0.010025063
MHC-I	MRGAKRMAI	MRGAKRMAIL	-	10	L	P	P	P to P	0.4192	0.4336	1.034351145	0.033210332
MHC-I	MRYQKSTEL	QRYQKSTEL	M	1	Q	P	P	P to P	0.8464	0.936	1.105860113	0.095726496
MHC-I	MRYQKSTEL	VRYQKSTEL	M	1	V	P	P	P to P	0.8464	0.9232	1.09073724	0.083188908
MHC-I	MRYQKSTEL	RRYQKSTEL	M	1	R	P	P	P to P	0.8464	0.9248	1.092627599	0.084775087
MHC-I	MRYQKSTEL	TRYQKSTEL	M	1	T	P	P	P to P	0.8464	0.9252	1.093100189	0.085170774
MHC-I	MRYQKSTEL	SRYQKSTEL	M	1	S	P	P	P to P	0.8464	0.9272	1.095463138	0.08714409
MHC-I	MRYQKSTEL	LRYQKSTEL	M	1	L	P	P	P to P	0.8464	0.9268	1.094990548	0.086750108
MHC-I	MSTNPKPQR	MSTNPKPQK	R	9	K	P	P	P to P	0.5344	0.5796	1.084580838	0.077984817
MHC-I	MTDTTPYGQ	MTDTTPFGQ	Y	7	F	N	N	N to N	0.3832	0.4064	1.060542797	0.057086614
MHC-I	MTTEDMLTV	MTTEDMLTVW	-	10	W	N	P	N to P	0.4816	0.6152	1.277408638	0.21716515
MHC-I	MTTEDMLTV	WMTTEDMLTV	-	1	W	N	N	N to N	0.4816	0.5304	1.101328904	0.092006033
MHC-I	MVHQAISPR	QMVHQAISPR	-	1	Q	P	P	P to P	0.5252	0.6436	1.225437928	0.183965196
MHC-I	MYTNVDQDL	MYTNVDQDLV	-	10	V	P	N	P to N	0.0868	0.1588	1.829493088	0.453400504
MHC-I	MYTNVDQDL	QMYTNVDQDL	-	1	Q	P	N	P to N	0.0868	0.22	2.534562212	0.605454545
MHC-I	NEYSIIAKF	NEYSIIAKFF	-	10	F	N	N	N to N	0.1404	0.1528	1.088319088	0.081151832
MHC-I	NLMWYELSK	NLMWYELSKI	-	10	I	P	P	P to P	0.422	0.5656	1.34028436	0.253889675
MHC-I	NTPEGIIPA	NTPEGIIPAL	-	10	L	P	P	P to P	0.5956	0.6108	1.025520484	0.024885396
MHC-I	NVHTWTEQY	EVHTWTEQY	N	1	E	N	N	N to N	0.1948	0.224	1.149897331	0.130357143
MHC-I	NYADRKWCF	NYADRRWCF	K	6	R	P	P	P to P	0.324	0.46	1.419753086	0.295652174
MHC-I	PEKDIRELL	PEKDIRELLL	-	10	L	N	N	N to N	0.2284	0.2296	1.00525394	0.005226481
MHC-I	PPSLRTLED	IPPSLRTLED	-	1	I	N	N	N to N	0.3496	0.3704	1.059496568	0.056155508
MHC-I	PYLRNYMVI	IPYLRNYMVI	-	1	I	N	N	N to N	0.2268	0.348	1.534391534	0.348275862
MHC-I	QLFNHTMFI	QLFNHTMFIL	-	10	L	P	N	P to N	0.3092	0.4748	1.535575679	0.348778433
MHC-I	QLWTTLLSL	QLWATLLSL	T	4	A	N	P	N to P	0.5388	0.6172	1.145508537	0.127025275
MHC-I	QSTHVDIRT	QSTHVDIRTL	-	10	L	N	N	N to N	0.112	0.144	1.285714286	0.222222222
MHC-I	QTMDILKVK	QTMDILKVKK	-	10	K	N	N	N to N	0.2676	0.2972	1.110612855	0.099596231
MHC-I	REHTTLYYY	REHTTLYYYL	-	10	L	N	N	N to N	0.14	0.154	1.1	0.090909091
MHC-I	RKAKILRHY	RKAKILRDY	H	8	D	N	N	N to N	0.304	0.378	1.243421053	0.195767196
MHC-I	RKIYDLIEL	RRIYDLIEL	K	2	R	P	P	P to P	0.1912	0.2328	1.217573222	0.178694158
MHC-I	RLDSYVRSL	GLDSYVRSL	R	1	G	P	P	P to P	0.2708	0.4708	1.738552437	0.424808836
MHC-I	RLGAIPPLV	WRLGAIPPLV	-	1	W	P	P	P to P	0.5548	0.576	1.038211968	0.036805556
MHC-I	RLGAVQNEV	RLGPVQNEV	A	4	P	P	P	P to P	0.2476	0.5804	2.344103393	0.573397657
MHC-I	RLGAVQNEV	RLGAVQNEI	V	9	I	P	N	P to N	0.2476	0.636	2.568659128	0.610691824
MHC-I	RLKMDKLEL	RLKMDKLTL	E	8	T	P	N	P to N	0.2396	0.3396	1.41736227	0.294464075
MHC-I	RLQRRRETQ	RLQRRRETQV	-	10	V	N	N	N to N	0.3308	0.352	1.064087062	0.060227273
MHC-I	RLRPGGKKK	RLRPGGKKQ	K	9	Q	P	N	P to N	0.3772	0.378	1.002120891	0.002116402
MHC-I	RLRPGGKKK	RLRPGGKKR	K	9	R	P	N	P to N	0.3772	0.408	1.081654295	0.075490196
MHC-I	RLRPGGKKK	RLRPGGKKKY	-	10	Y	P	P	P to P	0.3772	0.6608	1.751855779	0.429176755
MHC-I	RLWHYPCTF	RLWHYPCTI	F	9	I	P	P	P to P	0.7392	0.9192	1.243506494	0.195822454
MHC-I	RLWHYPCTF	RLWHYPCTA	F	9	A	P	P	P to P	0.7392	0.8576	1.16017316	0.138059701
MHC-I	RLWHYPCTF	RLWHYPCTL	F	9	L	P	P	P to P	0.7392	0.8968	1.213203463	0.17573595
MHC-I	RLWHYPCTF	RLWHYPCTV	F	9	V	P	P	P to P	0.7392	0.9004	1.218073593	0.179031542
MHC-I	RPIIKPATL	RPIIRPATL	K	5	R	P	P	P to P	0.38	0.4656	1.225263158	0.183848797
MHC-I	RPMTFKAAL	RPMTYKAAL	F	5	Y	N	P	N to P	0.4624	0.5316	1.149653979	0.130173062
MHC-I	RPMTFKAAL	RPMTFKGAL	A	7	G	N	P	N to P	0.4624	0.4664	1.008650519	0.008576329
MHC-I	RPQVPLRPM	TPQVPLRPM	R	1	T	P	P	P to P	0.6556	0.6708	1.023184869	0.022659511
MHC-I	RPRLCTREE	KPRLCTREE	R	1	K	N	N	N to N	0.2036	0.386	1.895874263	0.47253886
MHC-I	RPRLCTREE	RPRLCTREEF	-	10	F	N	P	N to P	0.2036	0.6132	3.011787819	0.667971298
MHC-I	RPTPKGAVM	RPTPRGAVM	K	5	R	P	P	P to P	0.3712	0.5872	1.581896552	0.367847411
MHC-I	RQVGDFHYV	RQVGDFHQV	Y	8	Q	P	P	P to P	0.2648	0.428	1.616314199	0.381308411
MHC-I	RRYAKSTEL	RRYQKSTEL	A	4	Q	P	P	P to P	0.882	0.9248	1.048526077	0.046280277
MHC-I	RRYAKSTEL	RRYLKSTEL	A	4	L	P	P	P to P	0.882	0.8824	1.000453515	4.53E-04
MHC-I	RRYCKSTEL	RRYRKSTEL	C	4	R	P	P	P to P	0.776	0.8708	1.122164948	0.108865411
MHC-I	RRYCKSTEL	RRYQKSTEL	C	4	Q	P	P	P to P	0.776	0.9248	1.191752577	0.160899654
MHC-I	RRYCKSTEL	RRYYKSTEL	C	4	Y	P	P	P to P	0.776	0.8708	1.122164948	0.108865411
MHC-I	RRYCKSTEL	RRYLKSTEL	C	4	L	P	P	P to P	0.776	0.8824	1.137113402	0.120580236
MHC-I	RRYCKSTEL	RRYSKSTEL	C	4	S	P	P	P to P	0.776	0.786	1.012886598	0.012722646
MHC-I	RRYCKSTEL	RRYMKSTEL	C	4	M	P	P	P to P	0.776	0.794	1.023195876	0.022670025
MHC-I	RRYCKSTEL	RRYTKSTEL	C	4	T	P	P	P to P	0.776	0.8696	1.120618557	0.107635695
MHC-I	RRYCKSTEL	RRYVKSTEL	C	4	V	P	P	P to P	0.776	0.8008	1.031958763	0.030969031
MHC-I	RRYDKSTEL	RRYIKSTEL	D	4	I	P	P	P to P	0.6944	0.7504	1.080645161	0.074626866
MHC-I	RRYDKSTEL	RRYKKSTEL	D	4	K	P	P	P to P	0.6944	0.6968	1.003456221	0.003444317
MHC-I	RRYDKSTEL	RRYRKSTEL	D	4	R	P	P	P to P	0.6944	0.8708	1.254032258	0.202572347
MHC-I	RRYDKSTEL	RRYQKSTEL	D	4	Q	P	P	P to P	0.6944	0.9248	1.331797235	0.249134948
MHC-I	RRYDKSTEL	RRYYKSTEL	D	4	Y	P	P	P to P	0.6944	0.8708	1.254032258	0.202572347
MHC-I	RRYDKSTEL	RRYLKSTEL	D	4	L	P	P	P to P	0.6944	0.8824	1.270737327	0.213055304
MHC-I	RRYDKSTEL	RRYSKSTEL	D	4	S	P	P	P to P	0.6944	0.786	1.131912442	0.11653944
MHC-I	RRYDKSTEL	RRYPKSTEL	D	4	P	P	P	P to P	0.6944	0.6976	1.004608295	0.004587156
MHC-I	RRYDKSTEL	RRYMKSTEL	D	4	M	P	P	P to P	0.6944	0.794	1.14343318	0.125440806
MHC-I	RRYDKSTEL	RRYTKSTEL	D	4	T	P	P	P to P	0.6944	0.8696	1.252304147	0.201471941
MHC-I	RRYDKSTEL	RRYVKSTEL	D	4	V	P	P	P to P	0.6944	0.8008	1.153225806	0.132867133
MHC-I	RRYDKSTEL	RRYWKSTEL	D	4	W	P	P	P to P	0.6944	0.75	1.080069124	0.074133333
MHC-I	RRYEKSTEL	RRYFKSTEL	E	4	F	P	P	P to P	0.6748	0.68	1.007705987	0.007647059
MHC-I	RRYEKSTEL	RRYIKSTEL	E	4	I	P	P	P to P	0.6748	0.7504	1.112033195	0.100746269
MHC-I	RRYEKSTEL	RRYKKSTEL	E	4	K	P	P	P to P	0.6748	0.6968	1.032602253	0.031572905
MHC-I	RRYEKSTEL	RRYNKSTEL	E	4	N	P	P	P to P	0.6748	0.6776	1.004149378	0.004132231
MHC-I	RRYEKSTEL	RRYRKSTEL	E	4	R	P	P	P to P	0.6748	0.8708	1.290456432	0.225080386
MHC-I	RRYEKSTEL	RRYQKSTEL	E	4	Q	P	P	P to P	0.6748	0.9248	1.370480142	0.27032872
MHC-I	RRYEKSTEL	RRYYKSTEL	E	4	Y	P	P	P to P	0.6748	0.8708	1.290456432	0.225080386
MHC-I	RRYEKSTEL	RRYGKSTEL	E	4	G	P	P	P to P	0.6748	0.68	1.007705987	0.007647059
MHC-I	RRYEKSTEL	RRYLKSTEL	E	4	L	P	P	P to P	0.6748	0.8824	1.30764671	0.235267452
MHC-I	RRYEKSTEL	RRYSKSTEL	E	4	S	P	P	P to P	0.6748	0.786	1.164789567	0.141475827
MHC-I	RRYEKSTEL	RRYPKSTEL	E	4	P	P	P	P to P	0.6748	0.6976	1.033787789	0.032683486
MHC-I	RRYEKSTEL	RRYMKSTEL	E	4	M	P	P	P to P	0.6748	0.794	1.176644932	0.150125945
MHC-I	RRYEKSTEL	RRYTKSTEL	E	4	T	P	P	P to P	0.6748	0.8696	1.288678127	0.22401104
MHC-I	RRYEKSTEL	RRYVKSTEL	E	4	V	P	P	P to P	0.6748	0.8008	1.186721992	0.157342657
MHC-I	RRYEKSTEL	RRYWKSTEL	E	4	W	P	P	P to P	0.6748	0.75	1.111440427	0.100266667
MHC-I	RRYFKSTEL	RRYIKSTEL	F	4	I	P	P	P to P	0.68	0.7504	1.103529412	0.093816631
MHC-I	RRYFKSTEL	RRYKKSTEL	F	4	K	P	P	P to P	0.68	0.6968	1.024705882	0.024110218
MHC-I	RRYFKSTEL	RRYRKSTEL	F	4	R	P	P	P to P	0.68	0.8708	1.280588235	0.219108865
MHC-I	RRYFKSTEL	RRYQKSTEL	F	4	Q	P	P	P to P	0.68	0.9248	1.36	0.264705882
MHC-I	RRYFKSTEL	RRYYKSTEL	F	4	Y	P	P	P to P	0.68	0.8708	1.280588235	0.219108865
MHC-I	RRYFKSTEL	RRYGKSTEL	F	4	G	P	P	P to P	0.68	0.68	1	2.22E-16
MHC-I	RRYFKSTEL	RRYLKSTEL	F	4	L	P	P	P to P	0.68	0.8824	1.297647059	0.229374433
MHC-I	RRYFKSTEL	RRYSKSTEL	F	4	S	P	P	P to P	0.68	0.786	1.155882353	0.134860051
MHC-I	RRYFKSTEL	RRYPKSTEL	F	4	P	P	P	P to P	0.68	0.6976	1.025882353	0.025229358
MHC-I	RRYFKSTEL	RRYMKSTEL	F	4	M	P	P	P to P	0.68	0.794	1.167647059	0.143576826
MHC-I	RRYFKSTEL	RRYTKSTEL	F	4	T	P	P	P to P	0.68	0.8696	1.278823529	0.218031279
MHC-I	RRYFKSTEL	RRYVKSTEL	F	4	V	P	P	P to P	0.68	0.8008	1.177647059	0.150849151
MHC-I	RRYFKSTEL	RRYWKSTEL	F	4	W	P	P	P to P	0.68	0.75	1.102941176	0.093333333
MHC-I	RRYIKSTEL	RRYRKSTEL	I	4	R	P	P	P to P	0.7504	0.8708	1.160447761	0.138263666
MHC-I	RRYIKSTEL	RRYQKSTEL	I	4	Q	P	P	P to P	0.7504	0.9248	1.232409382	0.188581315
MHC-I	RRYIKSTEL	RRYYKSTEL	I	4	Y	P	P	P to P	0.7504	0.8708	1.160447761	0.138263666
MHC-I	RRYIKSTEL	RRYLKSTEL	I	4	L	P	P	P to P	0.7504	0.8824	1.175906183	0.149592022
MHC-I	RRYIKSTEL	RRYSKSTEL	I	4	S	P	P	P to P	0.7504	0.786	1.047441365	0.045292621
MHC-I	RRYIKSTEL	RRYMKSTEL	I	4	M	P	P	P to P	0.7504	0.794	1.058102345	0.054911839
MHC-I	RRYIKSTEL	RRYTKSTEL	I	4	T	P	P	P to P	0.7504	0.8696	1.158848614	0.137074517
MHC-I	RRYIKSTEL	RRYVKSTEL	I	4	V	P	P	P to P	0.7504	0.8008	1.067164179	0.062937063
MHC-I	RRYKKSTEL	RRYRKSTEL	K	4	R	P	P	P to P	0.6968	0.8708	1.249712974	0.199816261
MHC-I	RRYKKSTEL	RRYQKSTEL	K	4	Q	P	P	P to P	0.6968	0.9248	1.327210103	0.246539792
MHC-I	RRYKKSTEL	RRYYKSTEL	K	4	Y	P	P	P to P	0.6968	0.8708	1.249712974	0.199816261
MHC-I	RRYKKSTEL	RRYLKSTEL	K	4	L	P	P	P to P	0.6968	0.8824	1.266360505	0.210335449
MHC-I	RRYKKSTEL	RRYSKSTEL	K	4	S	P	P	P to P	0.6968	0.786	1.128013777	0.113486005
MHC-I	RRYKKSTEL	RRYPKSTEL	K	4	P	P	P	P to P	0.6968	0.6976	1.001148106	0.001146789
MHC-I	RRYKKSTEL	RRYMKSTEL	K	4	M	P	P	P to P	0.6968	0.794	1.139494834	0.122418136
MHC-I	RRYKKSTEL	RRYTKSTEL	K	4	T	P	P	P to P	0.6968	0.8696	1.247990815	0.198712052
MHC-I	RRYKKSTEL	RRYVKSTEL	K	4	V	P	P	P to P	0.6968	0.8008	1.149253731	0.12987013
MHC-I	RRYKKSTEL	RRYWKSTEL	K	4	W	P	P	P to P	0.6968	0.75	1.076349024	0.070933333
MHC-I	RRYNKSTEL	RRYRKSTEL	N	4	R	P	P	P to P	0.6776	0.8708	1.285123967	0.221864952
MHC-I	RRYNKSTEL	RRYQKSTEL	N	4	Q	P	P	P to P	0.6776	0.9248	1.364817001	0.267301038
MHC-I	RRYNKSTEL	RRYYKSTEL	N	4	Y	P	P	P to P	0.6776	0.8708	1.285123967	0.221864952
MHC-I	RRYNKSTEL	RRYGKSTEL	N	4	G	P	P	P to P	0.6776	0.68	1.003541913	0.003529412
MHC-I	RRYNKSTEL	RRYLKSTEL	N	4	L	P	P	P to P	0.6776	0.8824	1.302243211	0.232094288
MHC-I	RRYNKSTEL	RRYSKSTEL	N	4	S	P	P	P to P	0.6776	0.786	1.159976387	0.137913486
MHC-I	RRYNKSTEL	RRYPKSTEL	N	4	P	P	P	P to P	0.6776	0.6976	1.029515939	0.028669725
MHC-I	RRYNKSTEL	RRYMKSTEL	N	4	M	P	P	P to P	0.6776	0.794	1.171782763	0.146599496
MHC-I	RRYNKSTEL	RRYTKSTEL	N	4	T	P	P	P to P	0.6776	0.8696	1.283353011	0.220791168
MHC-I	RRYNKSTEL	RRYVKSTEL	N	4	V	P	P	P to P	0.6776	0.8008	1.181818182	0.153846154
MHC-I	RRYNKSTEL	RRYWKSTEL	N	4	W	P	P	P to P	0.6776	0.75	1.106847698	0.096533333
MHC-I	RRYQHSTEL	RRYQRSTEL	H	5	R	P	P	P to P	0.4792	0.5652	1.179465776	0.152158528
MHC-I	RRYQHSTEL	RRYQTSTEL	H	5	T	P	P	P to P	0.4792	0.7288	1.520868114	0.34248079
MHC-I	RRYQHSTEL	RRYQYSTEL	H	5	Y	P	P	P to P	0.4792	0.6048	1.262103506	0.207671958
MHC-I	RRYQHSTEL	RRYQDSTEL	H	5	D	P	P	P to P	0.4792	0.5568	1.161936561	0.139367816
MHC-I	RRYQHSTEL	RRYQESTEL	H	5	E	P	P	P to P	0.4792	0.5832	1.217028381	0.178326475
MHC-I	RRYQHSTEL	RRYQISTEL	H	5	I	P	P	P to P	0.4792	0.5592	1.166944908	0.143061516
MHC-I	RRYQHSTEL	RRYQKSTEL	H	5	K	P	P	P to P	0.4792	0.9248	1.929883139	0.48183391
MHC-I	RRYQHSTEL	RRYQMSTEL	H	5	M	P	P	P to P	0.4792	0.6408	1.337228715	0.252184769
MHC-I	RRYQHSTEL	RRYQVSTEL	H	5	V	P	P	P to P	0.4792	0.5996	1.251252087	0.200800534
MHC-I	RRYQHSTEL	RRYQCSTEL	H	5	C	P	P	P to P	0.4792	0.544	1.135225376	0.119117647
MHC-I	RRYQHSTEL	RRYQGSTEL	H	5	G	P	P	P to P	0.4792	0.5876	1.226210351	0.184479238
MHC-I	RRYQHSTEL	RRYQQSTEL	H	5	Q	P	P	P to P	0.4792	0.7148	1.491652755	0.329602686
MHC-I	RRYQHSTEL	RRYQSSTEL	H	5	S	P	P	P to P	0.4792	0.588	1.227045075	0.185034014
MHC-I	RRYQHSTEL	RRYQPSTEL	H	5	P	P	P	P to P	0.4792	0.6168	1.287145242	0.2230869
MHC-I	RRYQHSTEL	RRYQWSTEL	H	5	W	P	P	P to P	0.4792	0.5232	1.091819699	0.084097859
MHC-I	RRYQHSTEL	RRYQASTEL	H	5	A	P	P	P to P	0.4792	0.7092	1.479966611	0.324309081
MHC-I	RRYQHSTEL	RRYQLSTEL	H	5	L	P	P	P to P	0.4792	0.6396	1.334724541	0.250781739
MHC-I	RRYQHSTEL	RRYQNSTEL	H	5	N	P	P	P to P	0.4792	0.5828	1.216193656	0.177762526
MHC-I	RRYQKFTEL	RRYQKVTEL	F	6	V	P	P	P to P	0.5308	0.7444	1.402411454	0.286942504
MHC-I	RRYQKFTEL	RRYQKCTEL	F	6	C	P	P	P to P	0.5308	0.6948	1.308967596	0.236039148
MHC-I	RRYQKFTEL	RRYQKDTEL	F	6	D	P	P	P to P	0.5308	0.6928	1.305199699	0.233833718
MHC-I	RRYQKFTEL	RRYQKGTEL	F	6	G	P	P	P to P	0.5308	0.7	1.31876413	0.241714286
MHC-I	RRYQKFTEL	RRYQKHTEL	F	6	H	P	P	P to P	0.5308	0.6408	1.207234363	0.171660424
MHC-I	RRYQKFTEL	RRYQKNTEL	F	6	N	P	P	P to P	0.5308	0.6932	1.305953278	0.234275822
MHC-I	RRYQKFTEL	RRYQKRTEL	F	6	R	P	P	P to P	0.5308	0.8044	1.51544838	0.340129289
MHC-I	RRYQKFTEL	RRYQKSTEL	F	6	S	P	P	P to P	0.5308	0.9248	1.74227581	0.426038062
MHC-I	RRYQKFTEL	RRYQKATEL	F	6	A	P	P	P to P	0.5308	0.8268	1.557648832	0.358006773
MHC-I	RRYQKFTEL	RRYQKKTEL	F	6	K	P	P	P to P	0.5308	0.6744	1.270535041	0.212930012
MHC-I	RRYQKFTEL	RRYQKLTEL	F	6	L	P	P	P to P	0.5308	0.802	1.510926903	0.338154613
MHC-I	RRYQKFTEL	RRYQKPTEL	F	6	P	P	P	P to P	0.5308	0.8108	1.527505652	0.345337938
MHC-I	RRYQKFTEL	RRYQKQTEL	F	6	Q	P	P	P to P	0.5308	0.8628	1.625470987	0.384793695
MHC-I	RRYQKFTEL	RRYQKETEL	F	6	E	P	P	P to P	0.5308	0.59	1.111529766	0.100338983
MHC-I	RRYQKFTEL	RRYQKTTEL	F	6	T	P	P	P to P	0.5308	0.8616	1.623210249	0.383936862
MHC-I	RRYQKFTEL	RRYQKITEL	F	6	I	P	P	P to P	0.5308	0.71	1.337603617	0.252394366
MHC-I	RRYQKFTEL	RRYQKMTEL	F	6	M	P	P	P to P	0.5308	0.754	1.420497362	0.29602122
MHC-I	RRYQKFTEL	RRYQKWTEL	F	6	W	P	P	P to P	0.5308	0.6316	1.189902035	0.15959468
MHC-I	RRYQKFTEL	RRYQKYTEL	F	6	Y	P	P	P to P	0.5308	0.794	1.495855313	0.331486146
MHC-I	RRYQKSGEL	RRYQKSSEL	G	7	S	P	P	P to P	0.5256	0.6268	1.192541857	0.16145501
MHC-I	RRYQKSGEL	RRYQKSVEL	G	7	V	P	P	P to P	0.5256	0.63	1.198630137	0.165714286
MHC-I	RRYQKSGEL	RRYQKSQEL	G	7	Q	P	P	P to P	0.5256	0.6304	1.199391172	0.166243655
MHC-I	RRYQKSGEL	RRYQKSREL	G	7	R	P	P	P to P	0.5256	0.5648	1.074581431	0.069405099
MHC-I	RRYQKSGEL	RRYQKSTEL	G	7	T	P	P	P to P	0.5256	0.9248	1.759512938	0.4316609
MHC-I	RRYQKSGEL	RRYQKSPEL	G	7	P	P	P	P to P	0.5256	0.622	1.183409437	0.154983923
MHC-I	RRYQKSGEL	RRYQKSIEL	G	7	I	P	P	P to P	0.5256	0.5288	1.00608828	0.006051437
MHC-I	RRYQKSGEL	RRYQKSAEL	G	7	A	P	P	P to P	0.5256	0.6168	1.173515982	0.147859922
MHC-I	RRYQKSGEL	RRYQKSEEL	G	7	E	P	P	P to P	0.5256	0.6048	1.150684932	0.130952381
MHC-I	RRYQKSGEL	RRYQKSLEL	G	7	L	P	P	P to P	0.5256	0.5744	1.092846271	0.084958217
MHC-I	RRYQKSMEL	RRYQKSNEL	M	7	N	P	P	P to P	0.466	0.5012	1.075536481	0.070231445
MHC-I	RRYQKSMEL	RRYQKSSEL	M	7	S	P	P	P to P	0.466	0.6268	1.345064378	0.256541161
MHC-I	RRYQKSMEL	RRYQKSVEL	M	7	V	P	P	P to P	0.466	0.63	1.35193133	0.26031746
MHC-I	RRYQKSMEL	RRYQKSQEL	M	7	Q	P	P	P to P	0.466	0.6304	1.3527897	0.260786802
MHC-I	RRYQKSMEL	RRYQKSREL	M	7	R	P	P	P to P	0.466	0.5648	1.212017167	0.174929178
MHC-I	RRYQKSMEL	RRYQKSTEL	M	7	T	P	P	P to P	0.466	0.9248	1.984549356	0.496107266
MHC-I	RRYQKSMEL	RRYQKSPEL	M	7	P	P	P	P to P	0.466	0.622	1.334763948	0.250803859
MHC-I	RRYQKSMEL	RRYQKSIEL	M	7	I	P	P	P to P	0.466	0.5288	1.134763948	0.118759455
MHC-I	RRYQKSMEL	RRYQKSYEL	M	7	Y	P	P	P to P	0.466	0.5012	1.075536481	0.070231445
MHC-I	RRYQKSMEL	RRYQKSAEL	M	7	A	P	P	P to P	0.466	0.6168	1.32360515	0.244487678
MHC-I	RRYQKSMEL	RRYQKSEEL	M	7	E	P	P	P to P	0.466	0.6048	1.297854077	0.229497354
MHC-I	RRYQKSMEL	RRYQKSKEL	M	7	K	P	P	P to P	0.466	0.5176	1.110729614	0.099690881
MHC-I	RRYQKSMEL	RRYQKSLEL	M	7	L	P	P	P to P	0.466	0.5744	1.232618026	0.188718663
MHC-I	RRYQKSNEL	RRYQKSSEL	N	7	S	P	P	P to P	0.5012	0.6268	1.250598563	0.200382897
MHC-I	RRYQKSNEL	RRYQKSVEL	N	7	V	P	P	P to P	0.5012	0.63	1.25698324	0.204444444
MHC-I	RRYQKSNEL	RRYQKSQEL	N	7	Q	P	P	P to P	0.5012	0.6304	1.257781325	0.204949239
MHC-I	RRYQKSNEL	RRYQKSREL	N	7	R	P	P	P to P	0.5012	0.5648	1.126895451	0.112606232
MHC-I	RRYQKSNEL	RRYQKSTEL	N	7	T	P	P	P to P	0.5012	0.9248	1.845171588	0.458044983
MHC-I	RRYQKSNEL	RRYQKSPEL	N	7	P	P	P	P to P	0.5012	0.622	1.241021548	0.194212219
MHC-I	RRYQKSNEL	RRYQKSIEL	N	7	I	P	P	P to P	0.5012	0.5288	1.055067837	0.052193646
MHC-I	RRYQKSNEL	RRYQKSYEL	N	7	Y	P	P	P to P	0.5012	0.5012	1	0
MHC-I	RRYQKSNEL	RRYQKSAEL	N	7	A	P	P	P to P	0.5012	0.6168	1.230646449	0.187418936
MHC-I	RRYQKSNEL	RRYQKSEEL	N	7	E	P	P	P to P	0.5012	0.6048	1.206703911	0.171296296
MHC-I	RRYQKSNEL	RRYQKSKEL	N	7	K	P	P	P to P	0.5012	0.5176	1.032721468	0.031684699
MHC-I	RRYQKSNEL	RRYQKSLEL	N	7	L	P	P	P to P	0.5012	0.5744	1.146049481	0.127437326
MHC-I	RRYQKSSEL	RRYQKSVEL	S	7	V	P	P	P to P	0.6268	0.63	1.005105297	0.005079365
MHC-I	RRYQKSSEL	RRYQKSQEL	S	7	Q	P	P	P to P	0.6268	0.6304	1.005743459	0.00571066
MHC-I	RRYQKSSEL	RRYQKSTEL	S	7	T	P	P	P to P	0.6268	0.9248	1.475430759	0.322231834
MHC-I	RRYQKSTEH	RRYQKSTEV	H	9	V	N	P	N to P	0.332	0.576	1.734939759	0.423611111
MHC-I	RRYQKSTEH	RRYQKSTEI	H	9	I	N	N	N to N	0.332	0.6616	1.992771084	0.498186215
MHC-I	RRYQKSTEH	RRYQKSTEL	H	9	L	N	P	N to P	0.332	0.9248	2.785542169	0.64100346
MHC-I	RRYQKSTEH	RRYQKSTEM	H	9	M	N	P	N to P	0.332	0.4196	1.263855422	0.208770257
MHC-I	RRYQKSTEH	RRYQKSTEW	H	9	W	N	N	N to N	0.332	0.4784	1.440963855	0.306020067
MHC-I	RRYQKSTEH	RRYQKSTEA	H	9	A	N	P	N to P	0.332	0.4024	1.212048193	0.174950298
MHC-I	RRYQKSTEH	RRYQKSTED	H	9	D	N	N	N to N	0.332	0.38	1.144578313	0.126315789
MHC-I	RRYQKSTEH	RRYQKSTEF	H	9	F	N	N	N to N	0.332	0.3636	1.095180723	0.086908691
MHC-I	RRYQKSTEH	RRYQKSTEP	H	9	P	N	N	N to N	0.332	0.4396	1.324096386	0.244767971
MHC-I	RRYQKSTEH	RRYQKSTEC	H	9	C	N	N	N to N	0.332	0.3652	1.1	0.090909091
MHC-I	RRYQKSTEH	RRYQKSTEE	H	9	E	N	N	N to N	0.332	0.5564	1.675903614	0.403306973
MHC-I	RRYQKSTEH	RRYQKSTEG	H	9	G	N	N	N to N	0.332	0.5424	1.63373494	0.387905605
MHC-I	RRYQKSTEK	RRYQKSTEQ	K	9	Q	P	N	P to N	0.238	0.326	1.369747899	0.26993865
MHC-I	RRYQKSTEK	RRYQKSTEV	K	9	V	P	P	P to P	0.238	0.576	2.420168067	0.586805556
MHC-I	RRYQKSTEK	RRYQKSTEI	K	9	I	P	N	P to N	0.238	0.6616	2.779831933	0.640266022
MHC-I	RRYQKSTEK	RRYQKSTEL	K	9	L	P	P	P to P	0.238	0.9248	3.885714286	0.742647059
MHC-I	RRYQKSTEK	RRYQKSTEM	K	9	M	P	P	P to P	0.238	0.4196	1.76302521	0.432793136
MHC-I	RRYQKSTEK	RRYQKSTEW	K	9	W	P	N	P to N	0.238	0.4784	2.010084034	0.502508361
MHC-I	RRYQKSTEK	RRYQKSTEA	K	9	A	P	P	P to P	0.238	0.4024	1.690756303	0.408548708
MHC-I	RRYQKSTEK	RRYQKSTED	K	9	D	P	N	P to N	0.238	0.38	1.596638655	0.373684211
MHC-I	RRYQKSTEK	RRYQKSTEF	K	9	F	P	N	P to N	0.238	0.3636	1.527731092	0.345434543
MHC-I	RRYQKSTEK	RRYQKSTEP	K	9	P	P	N	P to N	0.238	0.4396	1.847058824	0.458598726
MHC-I	RRYQKSTEK	RRYQKSTEC	K	9	C	P	N	P to N	0.238	0.3652	1.534453782	0.3483023
MHC-I	RRYQKSTEK	RRYQKSTEE	K	9	E	P	N	P to N	0.238	0.5564	2.337815126	0.57225018
MHC-I	RRYQKSTEK	RRYQKSTEG	K	9	G	P	N	P to N	0.238	0.5424	2.278991597	0.56120944
MHC-I	RRYQKSTEK	RRYQKSTEN	K	9	N	P	N	P to N	0.238	0.3068	1.28907563	0.224250326
MHC-I	RRYQKSTEK	RRYQKSTEY	K	9	Y	P	N	P to N	0.238	0.2808	1.179831933	0.152421652
MHC-I	RRYQKSTEQ	RRYQKSTEV	Q	9	V	N	P	N to P	0.326	0.576	1.766871166	0.434027778
MHC-I	RRYQKSTEQ	RRYQKSTEI	Q	9	I	N	N	N to N	0.326	0.6616	2.029447853	0.507255139
MHC-I	RRYQKSTEQ	RRYQKSTEL	Q	9	L	N	P	N to P	0.326	0.9248	2.836809816	0.647491349
MHC-I	RRYQKSTEQ	RRYQKSTEM	Q	9	M	N	P	N to P	0.326	0.4196	1.287116564	0.22306959
MHC-I	RRYQKSTEQ	RRYQKSTEW	Q	9	W	N	N	N to N	0.326	0.4784	1.467484663	0.318561873
MHC-I	RRYQKSTEQ	RRYQKSTEA	Q	9	A	N	P	N to P	0.326	0.4024	1.234355828	0.189860835
MHC-I	RRYQKSTEQ	RRYQKSTED	Q	9	D	N	N	N to N	0.326	0.38	1.165644172	0.142105263
MHC-I	RRYQKSTEQ	RRYQKSTEF	Q	9	F	N	N	N to N	0.326	0.3636	1.115337423	0.103410341
MHC-I	RRYQKSTEQ	RRYQKSTEP	Q	9	P	N	N	N to N	0.326	0.4396	1.348466258	0.258416742
MHC-I	RRYQKSTEQ	RRYQKSTEC	Q	9	C	N	N	N to N	0.326	0.3652	1.120245399	0.107338445
MHC-I	RRYQKSTEQ	RRYQKSTEE	Q	9	E	N	N	N to N	0.326	0.5564	1.706748466	0.414090582
MHC-I	RRYQKSTEQ	RRYQKSTEG	Q	9	G	N	N	N to N	0.326	0.5424	1.663803681	0.398967552
MHC-I	RRYQKSTER	RRYQKSTET	R	9	T	P	N	P to N	0.1668	0.2236	1.340527578	0.254025045
MHC-I	RRYQKSTER	RRYQKSTEV	R	9	V	P	P	P to P	0.1668	0.576	3.45323741	0.710416667
MHC-I	RRYQKSTER	RRYQKSTEI	R	9	I	P	N	P to N	0.1668	0.6616	3.966426859	0.747883918
MHC-I	RRYQKSTER	RRYQKSTEL	R	9	L	P	P	P to P	0.1668	0.9248	5.544364508	0.819636678
MHC-I	RRYQKSTER	RRYQKSTEM	R	9	M	P	P	P to P	0.1668	0.4196	2.51558753	0.602478551
MHC-I	RRYQKSTER	RRYQKSTEW	R	9	W	P	N	P to N	0.1668	0.4784	2.868105516	0.651337793
MHC-I	RRYQKSTER	RRYQKSTEA	R	9	A	P	P	P to P	0.1668	0.4024	2.412470024	0.585487078
MHC-I	RRYQKSTER	RRYQKSTED	R	9	D	P	N	P to N	0.1668	0.38	2.278177458	0.561052632
MHC-I	RRYQKSTER	RRYQKSTEF	R	9	F	P	N	P to N	0.1668	0.3636	2.179856115	0.541254125
MHC-I	RRYQKSTER	RRYQKSTEP	R	9	P	P	N	P to N	0.1668	0.4396	2.635491607	0.620564149
MHC-I	RRYQKSTER	RRYQKSTEC	R	9	C	P	N	P to N	0.1668	0.3652	2.189448441	0.543263965
MHC-I	RRYQKSTER	RRYQKSTEE	R	9	E	P	N	P to N	0.1668	0.5564	3.335731415	0.700215672
MHC-I	RRYQKSTER	RRYQKSTES	R	9	S	P	N	P to N	0.1668	0.1836	1.100719424	0.091503268
MHC-I	RRYQKSTER	RRYQKSTEG	R	9	G	P	N	P to N	0.1668	0.5424	3.251798561	0.692477876
MHC-I	RRYQKSTER	RRYQKSTEN	R	9	N	P	N	P to N	0.1668	0.3068	1.839328537	0.456323338
MHC-I	RRYQKSTER	RRYQKSTEY	R	9	Y	P	N	P to N	0.1668	0.2808	1.683453237	0.405982906
MHC-I	RRYQKSTET	RRYQKSTEV	T	9	V	N	P	N to P	0.2236	0.576	2.576028623	0.611805556
MHC-I	RRYQKSTET	RRYQKSTEI	T	9	I	N	N	N to N	0.2236	0.6616	2.958855098	0.662031439
MHC-I	RRYQKSTET	RRYQKSTEL	T	9	L	N	P	N to P	0.2236	0.9248	4.135957066	0.758217993
MHC-I	RRYQKSTET	RRYQKSTEM	T	9	M	N	P	N to P	0.2236	0.4196	1.876565295	0.467111535
MHC-I	RRYQKSTET	RRYQKSTEW	T	9	W	N	N	N to N	0.2236	0.4784	2.139534884	0.532608696
MHC-I	RRYQKSTET	RRYQKSTEA	T	9	A	N	P	N to P	0.2236	0.4024	1.799642218	0.444333996
MHC-I	RRYQKSTET	RRYQKSTED	T	9	D	N	N	N to N	0.2236	0.38	1.699463327	0.411578947
MHC-I	RRYQKSTET	RRYQKSTEF	T	9	F	N	N	N to N	0.2236	0.3636	1.626118068	0.385038504
MHC-I	RRYQKSTET	RRYQKSTEP	T	9	P	N	N	N to N	0.2236	0.4396	1.966010733	0.491355778
MHC-I	RRYQKSTET	RRYQKSTEC	T	9	C	N	N	N to N	0.2236	0.3652	1.633273703	0.387732749
MHC-I	RRYQKSTET	RRYQKSTEE	T	9	E	N	N	N to N	0.2236	0.5564	2.488372093	0.598130841
MHC-I	RRYQKSTET	RRYQKSTEG	T	9	G	N	N	N to N	0.2236	0.5424	2.425760286	0.587758112
MHC-I	RRYQKSTET	RRYQKSTEN	T	9	N	N	N	N to N	0.2236	0.3068	1.372093023	0.271186441
MHC-I	RRYQKSTET	RRYQKSTEY	T	9	Y	N	N	N to N	0.2236	0.2808	1.255813953	0.203703704
MHC-I	RRYQKSTEV	RRYQKSTEI	V	9	I	P	N	P to N	0.576	0.6616	1.148611111	0.129383313
MHC-I	RRYQKSTEV	RRYQKSTEL	V	9	L	P	P	P to P	0.576	0.9248	1.605555556	0.37716263
MHC-I	RRYQKSTKL	RRYQKSTEL	K	8	E	N	P	N to P	0.424	0.9248	2.181132075	0.541522491
MHC-I	RRYQKSTML	RRYQKSTEL	M	8	E	N	P	N to P	0.3452	0.9248	2.679026651	0.626730104
MHC-I	RRYQKSTML	RRYQKSTPL	M	8	P	N	N	N to N	0.3452	0.4132	1.196987254	0.164569216
MHC-I	RRYQKSTML	RRYQKSTQL	M	8	Q	N	N	N to N	0.3452	0.35	1.013904983	0.013714286
MHC-I	RRYQKSTML	RRYQKSTRL	M	8	R	N	N	N to N	0.3452	0.3852	1.115874855	0.10384216
MHC-I	RRYQKSTML	RRYQKSTWL	M	8	W	N	N	N to N	0.3452	0.3488	1.010428737	0.010321101
MHC-I	RRYQKSVEL	RRYQKSQEL	V	7	Q	P	P	P to P	0.63	0.6304	1.000634921	6.35E-04
MHC-I	RRYQKSVEL	RRYQKSTEL	V	7	T	P	P	P to P	0.63	0.9248	1.467936508	0.318771626
MHC-I	RRYQKVTEL	RRYQKRTEL	V	6	R	P	P	P to P	0.7444	0.8044	1.080601827	0.074589756
MHC-I	RRYQKVTEL	RRYQKSTEL	V	6	S	P	P	P to P	0.7444	0.9248	1.242342826	0.195069204
MHC-I	RRYQKVTEL	RRYQKATEL	V	6	A	P	P	P to P	0.7444	0.8268	1.110693176	0.099661345
MHC-I	RRYQKVTEL	RRYQKLTEL	V	6	L	P	P	P to P	0.7444	0.802	1.077377754	0.071820449
MHC-I	RRYQKVTEL	RRYQKPTEL	V	6	P	P	P	P to P	0.7444	0.8108	1.089199355	0.081894425
MHC-I	RRYQKVTEL	RRYQKQTEL	V	6	Q	P	P	P to P	0.7444	0.8628	1.159054272	0.137227631
MHC-I	RRYQKVTEL	RRYQKTTEL	V	6	T	P	P	P to P	0.7444	0.8616	1.157442235	0.136025998
MHC-I	RRYQKVTEL	RRYQKMTEL	V	6	M	P	P	P to P	0.7444	0.754	1.012896292	0.012732095
MHC-I	RRYQKVTEL	RRYQKYTEL	V	6	Y	P	P	P to P	0.7444	0.794	1.066630844	0.062468514
MHC-I	RRYQRSTEL	RRYQTSTEL	R	5	T	P	P	P to P	0.5652	0.7288	1.28945506	0.224478595
MHC-I	RRYQRSTEL	RRYQYSTEL	R	5	Y	P	P	P to P	0.5652	0.6048	1.070063694	0.06547619
MHC-I	RRYQRSTEL	RRYQESTEL	R	5	E	P	P	P to P	0.5652	0.5832	1.031847134	0.030864198
MHC-I	RRYQRSTEL	RRYQKSTEL	R	5	K	P	P	P to P	0.5652	0.9248	1.636234961	0.38884083
MHC-I	RRYQRSTEL	RRYQMSTEL	R	5	M	P	P	P to P	0.5652	0.6408	1.133757962	0.117977528
MHC-I	RRYQRSTEL	RRYQVSTEL	R	5	V	P	P	P to P	0.5652	0.5996	1.060863411	0.057371581
MHC-I	RRYQRSTEL	RRYQGSTEL	R	5	G	P	P	P to P	0.5652	0.5876	1.039631989	0.038121171
MHC-I	RRYQRSTEL	RRYQQSTEL	R	5	Q	P	P	P to P	0.5652	0.7148	1.264685067	0.209289312
MHC-I	RRYQRSTEL	RRYQSSTEL	R	5	S	P	P	P to P	0.5652	0.588	1.040339703	0.03877551
MHC-I	RRYQRSTEL	RRYQPSTEL	R	5	P	P	P	P to P	0.5652	0.6168	1.091295117	0.083657588
MHC-I	RRYQRSTEL	RRYQASTEL	R	5	A	P	P	P to P	0.5652	0.7092	1.25477707	0.203045685
MHC-I	RRYQRSTEL	RRYQLSTEL	R	5	L	P	P	P to P	0.5652	0.6396	1.13163482	0.116322702
MHC-I	RRYQRSTEL	RRYQNSTEL	R	5	N	P	P	P to P	0.5652	0.5828	1.03113942	0.030199039
MHC-I	RRYQTSTEL	RRYQKSTEL	T	5	K	P	P	P to P	0.7288	0.9248	1.268935236	0.211937716
MHC-I	RRYQYSTEL	RRYQKSTEL	Y	5	K	P	P	P to P	0.6048	0.9248	1.529100529	0.346020761
MHC-I	RRYQYSTEL	RRYQMSTEL	Y	5	M	P	P	P to P	0.6048	0.6408	1.05952381	0.056179775
MHC-I	RRYQYSTEL	RRYQQSTEL	Y	5	Q	P	P	P to P	0.6048	0.7148	1.181878307	0.1538892
MHC-I	RRYQYSTEL	RRYQPSTEL	Y	5	P	P	P	P to P	0.6048	0.6168	1.01984127	0.019455253
MHC-I	RRYQYSTEL	RRYQASTEL	Y	5	A	P	P	P to P	0.6048	0.7092	1.172619048	0.147208122
MHC-I	RRYQYSTEL	RRYQLSTEL	Y	5	L	P	P	P to P	0.6048	0.6396	1.057539683	0.054409006
MHC-I	RRYRKSTEL	RRYQKSTEL	R	4	Q	P	P	P to P	0.8708	0.9248	1.062011943	0.058391003
MHC-I	RRYRKSTEL	RRYYKSTEL	R	4	Y	P	P	P to P	0.8708	0.8708	1	0
MHC-I	RRYRKSTEL	RRYLKSTEL	R	4	L	P	P	P to P	0.8708	0.8824	1.013321084	0.013145966
MHC-I	RTWNYHGSY	RTWAYHGSY	N	4	A	N	N	N to N	0.2824	0.3472	1.229461756	0.186635945
MHC-I	SEHTGREIV	AEHTGREIV	S	1	A	N	N	N to N	0.1716	0.2192	1.277389277	0.217153285
MHC-I	SIMKNTTSA	SIMKNTTNA	S	8	N	N	N	N to N	0.1912	0.2192	1.146443515	0.127737226
MHC-I	SINGVMWTV	CINGVMWTV	S	1	C	P	P	P to P	0.6396	0.8016	1.253283302	0.202095808
MHC-I	SINGVMWTV	AINGVMWTV	S	1	A	P	P	P to P	0.6396	0.6512	1.018136335	0.017813268
MHC-I	SISGVLWQV	TISGVLWQV	S	1	T	N	N	N to N	0.3856	0.456	1.182572614	0.154385965
MHC-I	SLFNAVATL	SLYNAVATL	F	3	Y	P	P	P to P	0.4492	0.484	1.07747106	0.071900826
MHC-I	SLFNAVATL	SLFNAVVTL	A	7	V	P	N	P to N	0.4492	0.5508	1.226179875	0.184458969
MHC-I	SLFNAVATL	SLFNAVAVL	T	8	V	P	P	P to P	0.4492	0.4504	1.002671416	0.002664298
MHC-I	SLFNAVATL	SLFNTVATL	A	5	T	P	P	P to P	0.4492	0.7224	1.608192342	0.378183832
MHC-I	SLPKHSVTI	SLPKHNVTI	S	6	N	P	N	P to N	0.2244	0.3676	1.638146168	0.389553863
MHC-I	SLYNLVAVL	SLYNTVAVL	L	5	T	N	P	N to P	0.4272	0.7688	1.799625468	0.444328824
MHC-I	SLYNTIATL	SLYNTVATL	I	6	V	P	P	P to P	0.5744	0.7568	1.317548747	0.241014799
MHC-I	SLYNTIATL	SLYNTIAVL	T	8	V	P	P	P to P	0.5744	0.7556	1.31545961	0.239809423
MHC-I	SLYNTIATL	SLFNTIATL	Y	3	F	P	P	P to P	0.5744	0.6184	1.076601671	0.071151358
MHC-I	SLYNTIATL	SLYNTIAIL	T	8	I	P	P	P to P	0.5744	0.6236	1.085654596	0.078896729
MHC-I	SLYNTIATL	RSLYNTIATL	-	1	R	P	P	P to P	0.5744	0.746	1.298746518	0.23002681
MHC-I	SLYNTIATL	KSLYNTIATL	-	1	K	P	P	P to P	0.5744	0.7444	1.295961003	0.228371843
MHC-I	SLYNTIATL	SLYNTIATLY	-	10	Y	P	P	P to P	0.5744	0.8012	1.394846797	0.283075387
MHC-I	SLYNTVATL	SLYNTVAVL	T	8	V	P	P	P to P	0.7568	0.7688	1.015856237	0.015608741
MHC-I	SLYNTVATL	RSLYNTVATL	-	1	R	P	P	P to P	0.7568	0.842	1.112579281	0.101187648
MHC-I	SLYNTVATL	SLYNTVATLY	-	10	Y	P	P	P to P	0.7568	0.7788	1.029069767	0.028248588
MHC-I	SMVNGVVRL	SLVNGVVRL	M	2	L	P	P	P to P	0.4844	0.4952	1.022295623	0.02180937
MHC-I	SMVNGVVRL	SMVNGVVKL	R	8	K	P	P	P to P	0.4844	0.5172	1.067712634	0.063418407
MHC-I	SPMPRHHSI	SPMPRHHSIV	-	10	V	N	N	N to N	0.3092	0.324	1.047865459	0.045679012
MHC-I	SPTQYPRLM	SPTQYPRLML	-	10	L	N	N	N to N	0.4332	0.4424	1.021237304	0.02079566
MHC-I	SRYAAIRTR	SRYYAIRTR	A	4	Y	N	P	N to P	0.358	0.408	1.139664804	0.12254902
MHC-I	SRYAAIRTR	SRYFAIRTR	A	4	F	N	P	N to P	0.358	0.3648	1.018994413	0.018640351
MHC-I	SRYAAIRTR	SRYWAIRTR	A	4	W	N	P	N to P	0.358	0.7968	2.225698324	0.550702811
MHC-I	SRYHAIRTR	SRYYAIRTR	H	4	Y	N	P	N to P	0.2824	0.408	1.444759207	0.307843137
MHC-I	SRYHAIRTR	SRYFAIRTR	H	4	F	N	P	N to P	0.2824	0.3648	1.291784703	0.225877193
MHC-I	SRYHAIRTR	SRYWAIRTR	H	4	W	N	P	N to P	0.2824	0.7968	2.821529745	0.645582329
MHC-I	SRYHAIRTR	SRYLAIRTR	H	4	L	N	N	N to N	0.2824	0.33	1.168555241	0.144242424
MHC-I	SRYWAIRAR	SRYWAIRTR	A	8	T	P	P	P to P	0.6744	0.7968	1.181494662	0.153614458
MHC-I	SRYWAIRER	SRYWAIRKR	E	8	K	P	P	P to P	0.4332	0.444	1.024930748	0.024324324
MHC-I	SRYWAIRER	SRYWAIRTR	E	8	T	P	P	P to P	0.4332	0.7968	1.83933518	0.456325301
MHC-I	SRYWAIRER	SRYWAIRFR	E	8	F	P	P	P to P	0.4332	0.5368	1.239150508	0.192995529
MHC-I	SRYWAIRTK	SRYWAIRTL	K	9	L	P	P	P to P	0.468	0.6588	1.407692308	0.289617486
MHC-I	SRYWAIRTK	SRYWAIRTR	K	9	R	P	P	P to P	0.468	0.7968	1.702564103	0.412650602
MHC-I	SRYWAIRTL	SRYWAIRTR	L	9	R	P	P	P to P	0.6588	0.7968	1.209471767	0.173192771
MHC-I	SSLPTTMNY	ASSLPTTMNY	-	1	A	N	N	N to N	0.2564	0.2644	1.031201248	0.030257186
MHC-I	STLPETCVV	STLPETTVV	C	7	T	P	P	P to P	0.4696	0.7212	1.535775128	0.348863006
MHC-I	STLQEQIGW	TSTLQEQIGW	-	1	T	P	P	P to P	0.4584	0.5856	1.277486911	0.217213115
MHC-I	STSDTGIRY	NSTSDTGIRY	-	1	N	N	N	N to N	0.2372	0.24	1.011804384	0.011666667
MHC-I	TAEAGGRAY	HTAEAGGRAY	-	1	H	P	N	P to N	0.2888	0.3908	1.353185596	0.261003071
MHC-I	TDLGQNLLY	LTDLGQNLLY	-	1	L	P	P	P to P	0.398	0.4888	1.228140704	0.185761047
MHC-I	TFMIITSTK	CTFMIITSTK	-	1	C	N	N	N to N	0.2864	0.3392	1.184357542	0.155660377
MHC-I	TILGIGTVL	TSILGIGTVL	-	2	S	N	P	N to P	0.6172	0.6212	1.006480881	0.00643915
MHC-I	TLDYKPLSV	TLDTKPLSV	Y	4	T	P	P	P to P	0.1936	0.236	1.219008264	0.179661017
MHC-I	TLKAEQEEY	TLKSEQEEY	A	4	S	N	N	N to N	0.156	0.2368	1.517948718	0.341216216
MHC-I	TLMAAILAY	TIMAAILAY	L	2	I	P	P	P to P	0.5108	0.5416	1.060297572	0.056868538
MHC-I	TLMAAILAY	FTLMAAILAY	-	1	F	P	N	P to N	0.5108	0.5764	1.128425998	0.113809854
MHC-I	TMYGSISLL	TMYGGISLL	S	5	G	P	P	P to P	0.3476	0.4764	1.370540852	0.270361041
MHC-I	TPEAKNSTF	TPEARNSTF	K	5	R	P	P	P to P	0.18	0.2804	1.557777778	0.358059914
MHC-I	TPQDNQLAY	RTPQDNQLAY	-	1	R	P	N	P to N	0.37	0.4908	1.326486486	0.246128769
MHC-I	TPQDNQLTY	TPQDNQLTYV	-	10	V	P	N	P to N	0.2256	0.3568	1.581560284	0.367713004
MHC-I	TPRVTGGGA	TPRVTGGGAM	-	10	M	P	P	P to P	0.69	0.7432	1.077101449	0.071582347
MHC-I	TQYLDFLLL	TQYLDFLLLL	-	10	L	N	N	N to N	0.1548	0.1568	1.012919897	0.012755102
MHC-I	TTEAILPEY	STTEAILPEY	-	1	S	P	P	P to P	0.3568	0.3868	1.084080717	0.077559462
MHC-I	TTLEQQYNK	GTTLEQQYNK	-	1	G	N	N	N to N	0.1956	0.2228	1.139059305	0.122082585
MHC-I	TTSFYSLNY	STTSFYSLNY	-	1	S	N	N	N to N	0.2196	0.2572	1.171220401	0.146189736
MHC-I	TTVPLVIDY	FTTVPLVIDY	-	1	F	N	N	N to N	0.2316	0.2796	1.207253886	0.17167382
MHC-I	TVMINNVKI	TVMINNVKL	I	9	L	N	N	N to N	0.214	0.2396	1.119626168	0.106844741
MHC-I	TYGWNLVKL	TYGWNIVKL	L	6	I	P	N	P to N	0.3244	0.5164	1.591861899	0.371804802
MHC-I	TYYGSFVTR	STYYGSFVTR	-	1	S	N	N	N to N	0.3052	0.3636	1.191349934	0.160616062
MHC-I	VAANIVLTV	AVAANIVLTV	-	1	A	P	P	P to P	0.6472	0.6532	1.009270705	0.009185548
MHC-I	VDAIITLKY	IVDAIITLKY	-	1	I	N	N	N to N	0.1544	0.1948	1.261658031	0.207392197
MHC-I	VDSQIPTLY	AVDSQIPTLY	-	1	A	N	N	N to N	0.2076	0.2376	1.144508671	0.126262626
MHC-I	VELCYGHLY	VELCYGHLYF	-	10	F	N	N	N to N	0.288	0.2932	1.018055556	0.017735334
MHC-I	VETIKMFTL	VETIKMFTLL	-	10	L	N	N	N to N	0.2928	0.2972	1.015027322	0.014804845
MHC-I	VETSISDYY	NVETSISDYY	-	1	N	P	N	P to N	0.1104	0.1484	1.344202899	0.25606469
MHC-I	VFSDMETKL	VFSDMETKV	L	9	V	P	P	P to P	0.5492	0.5572	1.014566642	0.014357502
MHC-I	VIDLEPISY	VIDLEPIPY	S	8	P	N	P	N to P	0.2764	0.3072	1.111432706	0.100260417
MHC-I	VIYQYMDDL	VIYQYMDDLY	-	10	Y	P	N	P to N	0.4856	0.5028	1.035420099	0.034208433
MHC-I	VLIAGIILL	VLIAGIILLI	-	10	I	P	N	P to N	0.2604	0.314	1.205837174	0.170700637
MHC-I	VLIALSVLA	VLIALSVLAV	-	10	V	N	N	N to N	0.2948	0.3856	1.308005427	0.235477178
MHC-I	VLLLITHYA	VLLLVTHYA	I	5	V	N	P	N to P	0.3096	0.3688	1.19121447	0.160520607
MHC-I	VLLLITHYA	VLLLITHYAI	-	10	I	N	N	N to N	0.3096	0.3564	1.151162791	0.131313131
MHC-I	VLLMRTTWA	LLLMRTTWA	V	1	L	P	P	P to P	0.8324	0.8816	1.059106199	0.055807623
MHC-I	VLMFLLFYV	PVLMFLLFYV	-	1	P	N	N	N to N	0.1732	0.206	1.189376443	0.159223301
MHC-I	VLMMRTTWA	VLMMRTTWAL	-	10	L	P	N	P to N	0.6828	0.7076	1.036321031	0.03504805
MHC-I	VLSAATETY	AVLSAATETY	-	1	A	N	N	N to N	0.298	0.3468	1.163758389	0.14071511
MHC-I	VLSDFRTWL	VLSDFKTWL	R	6	K	P	P	P to P	0.4084	0.7328	1.794319295	0.44268559
MHC-I	VLTDFKTWL	VLSDFKTWL	T	3	S	P	P	P to P	0.512	0.7328	1.43125	0.301310044
MHC-I	VLYQPLFDK	AVLYQPLFDK	-	1	A	N	N	N to N	0.2464	0.2824	1.146103896	0.127478754
MHC-I	VMACLVPAA	VVMACLVPAA	-	2	V	P	P	P to P	0.5544	0.5684	1.025252525	0.024630542
MHC-I	VMAPRALLL	VMAPRTLLL	A	6	T	P	P	P to P	0.524	0.72	1.374045802	0.272222222
MHC-I	VMAPRTLFL	VMAPRTLIL	F	8	I	P	P	P to P	0.5112	0.752	1.471048513	0.320212766
MHC-I	VMAPRTLFL	VMAPRTLLL	F	8	L	P	P	P to P	0.5112	0.72	1.408450704	0.29
MHC-I	VMAPRTLFL	VMAPRTLVL	F	8	V	P	P	P to P	0.5112	0.8384	1.640062598	0.390267176
MHC-I	VMAPRTLIL	VMAPRTLVL	I	8	V	P	P	P to P	0.752	0.8384	1.114893617	0.103053435
MHC-I	VMAPRTLLL	VMAPRTLVL	L	8	V	P	P	P to P	0.72	0.8384	1.164444444	0.141221374
MHC-I	VMAPRTLLL	VMAPRTVLL	L	7	V	P	P	P to P	0.72	0.7928	1.101111111	0.091826438
MHC-I	VPNYNMIIM	VPNYNLIIM	M	6	L	P	P	P to P	0.4236	0.5044	1.190745987	0.160190325
MHC-I	VQKSADFTK	SVQKSADFTK	-	1	S	N	N	N to N	0.0888	0.148	1.666666667	0.4
MHC-I	VQTKPGIFK	VQTKPGLFK	I	7	L	N	N	N to N	0.1836	0.4076	2.220043573	0.549558391
MHC-I	VQTKPGIFK	AVQTKPGIFK	-	1	A	N	N	N to N	0.1836	0.2904	1.581699346	0.367768595
MHC-I	VRYQKSTEL	RRYQKSTEL	V	1	R	P	P	P to P	0.9232	0.9248	1.001733102	0.001730104
MHC-I	VRYQKSTEL	TRYQKSTEL	V	1	T	P	P	P to P	0.9232	0.9252	1.002166378	0.002161695
MHC-I	VRYQKSTEL	SRYQKSTEL	V	1	S	P	P	P to P	0.9232	0.9272	1.004332756	0.004314064
MHC-I	VRYQKSTEL	LRYQKSTEL	V	1	L	P	P	P to P	0.9232	0.9268	1.00389948	0.003884333
MHC-I	VSFEPIPHY	VSFEPIPIHY	-	8	I	P	P	P to P	0.3436	0.4524	1.316647264	0.240495137
MHC-I	VSSQESLEY	FVSSQESLEY	-	1	F	N	N	N to N	0.146	0.156	1.068493151	0.064102564
MHC-I	VTAKWLWGF	VTARWLWGF	K	4	R	N	N	N to N	0.4616	0.594	1.286828423	0.222895623
MHC-I	VVLVGLMAL	VVLVGLMVL	A	8	V	N	N	N to N	0.4668	0.5068	1.085689803	0.078926598
MHC-I	VVLVGLMAL	VVLAGLMAL	V	4	A	N	N	N to N	0.4668	0.5536	1.185946872	0.156791908
MHC-I	VVLVGLMAL	VVLFGLMAL	V	4	F	N	P	N to P	0.4668	0.5096	1.091688089	0.083987441
MHC-I	VVSDFKTWL	VLSDFKTWL	V	2	L	P	P	P to P	0.4428	0.7328	1.654923216	0.395742358
MHC-I	VYYGVPVWK	TVYYGVPVWK	-	1	T	P	P	P to P	0.6972	0.8284	1.188181297	0.158377595
MHC-I	WFFTLIDIW	IWFFTLIDIW	-	1	I	N	N	N to N	0.1684	0.194	1.152019002	0.131958763
MHC-I	WFKNTQFDI	FWFKNTQFDI	-	1	F	N	N	N to N	0.1256	0.1676	1.334394904	0.250596659
MHC-I	WLGNIIQYA	WLGNIIMYA	Q	7	M	P	P	P to P	0.3028	0.4376	1.445178336	0.308043876
MHC-I	YEIWRDIDF	SEIWRDIDF	Y	1	S	P	P	P to P	0.276	0.426	1.543478261	0.352112676
MHC-I	YENLKYSVI	YENLKYSVIV	-	10	V	P	P	P to P	0.1824	0.2264	1.24122807	0.19434629
MHC-I	YFLEILWRL	YLLEILWRL	F	2	L	N	P	N to P	0.3408	0.4596	1.348591549	0.25848564
MHC-I	YFSMLGIWF	YFSMLGIWFF	-	10	F	N	N	N to N	0.3348	0.3392	1.013142174	0.012971698
MHC-I	YIGEVLVSV	YLGEVLVSV	I	2	L	P	P	P to P	0.5292	0.624	1.179138322	0.151923077
MHC-I	YILYIVFCI	QYILYIVFCI	-	1	Q	N	N	N to N	0.1284	0.214	1.666666667	0.4
MHC-I	YLAPGPVTA	YLEPGPVTA	A	3	E	N	P	N to P	0.5284	0.8028	1.519303558	0.341803687
MHC-I	YLDFLLLLL	QYLDFLLLLL	-	1	Q	N	N	N to N	0.116	0.1452	1.251724138	0.201101928
MHC-I	YLEPGPATA	YLEPGPVTA	A	7	V	P	P	P to P	0.6136	0.8028	1.308344198	0.235675137
MHC-I	YLEPGPVTA	YLEPGPVTL	A	9	L	P	P	P to P	0.8028	0.8144	1.014449427	0.014243615
MHC-I	YLEPGPVTV	YLEPGPVTI	V	9	I	P	P	P to P	0.742	0.7876	1.061455526	0.05789741
MHC-I	YLEPGPVTV	YLEPGPVTL	V	9	L	P	P	P to P	0.742	0.8144	1.097574124	0.088899804
MHC-I	YLGCIITSL	LLGCIITSL	Y	1	L	N	P	N to P	0.3072	0.5168	1.682291667	0.405572755
MHC-I	YLLEMLWRL	YLLEILWRL	M	5	I	P	P	P to P	0.3728	0.4596	1.232832618	0.188859878
MHC-I	YLLEMLWRL	IYLLEMLWRL	-	1	I	P	N	P to N	0.3728	0.56	1.502145923	0.334285714
MHC-I	YLLRSFFYV	ELLRSFFYV	Y	1	E	P	P	P to P	0.3188	0.3672	1.151819322	0.131808279
MHC-I	YLQQNWWTL	LYLQQNWWTL	-	1	L	P	P	P to P	0.4752	0.5096	1.072390572	0.067503925
MHC-I	YLSAKITTL	YYLSAKITTL	-	2	Y	N	N	N to N	0.1712	0.1996	1.16588785	0.142284569
MHC-I	YLSGADLNL	YLSGANLNL	D	6	N	P	P	P to P	0.3648	0.3948	1.082236842	0.075987842
MHC-I	YMDDVVLGV	YMDDVVLGA	V	9	A	P	P	P to P	0.532	0.6328	1.189473684	0.159292035
MHC-I	YMNGTMSQV	YMDGTMSQV	N	3	D	P	P	P to P	0.396	0.5104	1.288888889	0.224137931
MHC-I	YQSFLFWFL	SYQSFLFWFL	-	1	S	P	N	P to N	0.2212	0.3284	1.484629295	0.326431181
MHC-I	YQSFLFWFL	YQSFLFWFLK	-	10	K	P	N	P to N	0.2212	0.262	1.184448463	0.155725191
MHC-I	YTDRKWCFD	YTDRRWCFD	K	5	R	N	N	N to N	0.3188	0.48	1.505646173	0.335833333
MHC-I	YVLEETSVM	YVLEETSVML	-	10	L	P	P	P to P	0.752	0.9068	1.205851064	0.17071019
MHC-I	YWYIWKEIY	VYWYIWKEIY	-	1	V	N	N	N to N	0.1144	0.1368	1.195804196	0.16374269
MHC-I	YYSKNLNSF	YYSKNLNSFF	-	10	F	P	P	P to P	0.3392	0.3764	1.109669811	0.098831031
MHC-I	AAAGFVFTA	AALGFVFTA	A	3	L	P	P	P to P	0.6344	0.756	1.191677175	0.160846561
MHC-I	AEPINIQTW	AEPINIQTV	W	9	V	P	P	P to P	0.3964	0.4016	1.013118063	0.012948207
MHC-I	AFLPWHRLF	AFLPWHRLFL	-	10	L	P	P	P to P	0.5492	0.5708	1.039329934	0.037841626
MHC-I	AGNSAYEYV	IAGNSAYEYV	-	1	I	N	P	N to P	0.372	0.4252	1.143010753	0.125117592
MHC-I	AIFQCSMTK	AIFQASMTK	C	5	A	P	P	P to P	0.506	0.6416	1.26798419	0.211346633
MHC-I	AILGFVFTA	AILGFVFTL	A	9	L	P	P	P to P	0.8012	0.868	1.083374938	0.076958525
MHC-I	AIMDKNITL	AIMDKNIIL	T	8	I	P	P	P to P	0.3708	0.64	1.725997843	0.420625
MHC-I	AIMDKNITL	AIMDKNIML	T	8	M	P	P	P to P	0.3708	0.4	1.078748652	0.073
MHC-I	ALAKAAAAL	ALAKAAAAT	L	9	T	N	N	N to N	0.1324	0.2584	1.951661631	0.487616099
MHC-I	ALCEVLTLA	ALCEALTLA	V	5	A	P	N	P to N	0.3436	0.5568	1.620488941	0.382902299
MHC-I	ALEPGPVTA	FLEPGPVTA	A	1	F	P	P	P to P	0.4908	0.516	1.051344743	0.048837209
MHC-I	ALFFFDIDL	ALFFFDIDLL	-	10	L	P	P	P to P	0.458	0.5124	1.118777293	0.106167057
MHC-I	ALLMYNLLT	ALLMYNLLTI	-	10	I	N	N	N to N	0.2396	0.2416	1.008347245	0.008278146
MHC-I	ALLVLYSFA	ALLVLYSFAL	-	10	L	P	P	P to P	0.4576	0.4844	1.058566434	0.055326177
MHC-I	ALMDKSLHV	RALMDKSLHV	-	1	R	P	N	P to N	0.2816	0.3104	1.102272727	0.092783505
MHC-I	ALMDLLMFS	ALMDLLMFST	-	10	T	N	N	N to N	0.4476	0.4484	1.00178731	0.001784121
MHC-I	ALMGYIPLV	DLMGYIPLV	A	1	D	P	P	P to P	0.6116	0.716	1.170699804	0.145810056
MHC-I	ALRGLPIRY	ALRGLPVRY	I	7	V	P	P	P to P	0.51	0.5576	1.093333333	0.085365854
MHC-I	ALWPWLLMA	ALWPWLLMAT	-	10	T	P	P	P to P	0.6688	0.6704	1.002392344	0.002386635
MHC-I	ALYEVVSKL	ALYDVVSKL	E	4	D	P	P	P to P	0.4236	0.4308	1.016997167	0.016713092
MHC-I	AMYVAIQAV	AMYVAIQAVL	-	10	L	N	N	N to N	0.2392	0.286	1.195652174	0.163636364
MHC-I	APPQDLNTM	ATPQDLNTM	P	2	T	P	P	P to P	0.4988	0.5092	1.02085004	0.020424195
MHC-I	AQYKCVTIK	AQYKCVTIKY	-	10	Y	N	N	N to N	0.1288	0.154	1.195652174	0.163636364
MHC-I	ATGPILTLW	ATGPITTLW	L	6	T	P	P	P to P	0.6388	0.6724	1.052598622	0.049970256
MHC-I	ATGPILTLW	ATGPVLTLW	I	5	V	P	P	P to P	0.6388	0.64	1.001878522	0.001875
MHC-I	ATGPISTLW	ATGPITTLW	S	6	T	P	P	P to P	0.5236	0.6724	1.284186402	0.221296847
MHC-I	ATGPLTTLW	ATGPITTLW	L	5	I	P	P	P to P	0.6108	0.6724	1.100851343	0.091612136
MHC-I	ATLKPATFL	ATLNPATFL	K	4	N	N	N	N to N	0.3448	0.472	1.368909513	0.269491525
MHC-I	AYTIGTTHF	LAYTIGTTHF	-	1	L	P	P	P to P	0.3104	0.36	1.159793814	0.137777778
MHC-I	CINGACWTV	CVNGACWTV	I	2	V	P	P	P to P	0.7588	0.7968	1.050079072	0.047690763
MHC-I	CINGACWTV	CINGLCWTV	A	5	L	P	P	P to P	0.7588	0.7872	1.037427517	0.036077236
MHC-I	CINGVCWSV	CINGVCWSI	V	9	I	P	P	P to P	0.8352	0.8364	1.001436782	0.00143472
MHC-I	CINGVMWTL	CINGVMWTV	L	9	V	P	P	P to P	0.7996	0.8016	1.002501251	0.00249501
MHC-I	CLGGLITMV	CLGGLLTMV	I	6	L	P	P	P to P	0.6832	0.7184	1.051522248	0.048997773
MHC-I	CPTQGEAVL	CPTQGEAIL	V	8	I	P	N	P to N	0.3108	0.7244	2.330759331	0.570955273
MHC-I	CPTQGEAVL	CPTQGEATL	V	8	T	P	P	P to P	0.3108	0.4172	1.342342342	0.255033557
MHC-I	CTELKLSDH	CTELKLSDN	H	9	N	N	N	N to N	0.27	0.3424	1.268148148	0.211448598
MHC-I	CTNGVCWTV	CLNGVCWTV	T	2	L	P	P	P to P	0.6232	0.8496	1.363286264	0.266478343
MHC-I	DEFLNISWF	DEFLNISWFY	-	10	Y	N	N	N to N	0.2168	0.2528	1.166051661	0.142405063
MHC-I	DLMGYIPVV	DLMGYIPLV	V	8	L	P	P	P to P	0.5988	0.716	1.195724783	0.163687151
MHC-I	DRGIDKAVI	KRGIDKAVI	D	1	K	P	N	P to N	0.2476	0.3828	1.546042003	0.353187043
MHC-I	DYLQCVLQI	DYLQYVLQI	C	5	Y	P	P	P to P	0.3296	0.3384	1.026699029	0.026004728
MHC-I	DYMTSMKRF	DYMPSMKRF	T	4	P	P	N	P to N	0.2292	0.5596	2.441535777	0.59042173
MHC-I	EEGQHLLYL	EEGQHLLYLF	-	10	F	N	N	N to N	0.2172	0.2824	1.300184162	0.230878187
MHC-I	EEQLLKHGW	AEEQLLKHGW	-	1	A	N	N	N to N	0.246	0.2556	1.03902439	0.037558685
MHC-I	EEYFMYRGL	EEYFMYRGLL	-	10	L	N	N	N to N	0.2492	0.2824	1.133226324	0.117563739
MHC-I	EFFWDANDI	EFFWDANDIY	-	10	Y	P	P	P to P	0.49	0.5356	1.093061224	0.085138163
MHC-I	EHPTFTSQY	SEHPTFTSQY	-	1	S	P	P	P to P	0.4692	0.5296	1.128729753	0.114048338
MHC-I	ELKRKMMYM	ELRRKMMYM	K	3	R	P	P	P to P	0.7212	0.7332	1.016638935	0.016366612
MHC-I	ELMMTTIGV	ELMMTTIGVV	-	10	V	N	N	N to N	0.3216	0.3776	1.174129353	0.148305085
MHC-I	ELRGRAYGL	FLRGRAYGL	E	1	F	P	P	P to P	0.6748	0.942	1.395969176	0.283651805
MHC-I	ELRGRAYGL	YLRGRAYGL	E	1	Y	P	P	P to P	0.6748	0.8284	1.227622999	0.185417673
MHC-I	ELRGRAYGL	HLRGRAYGL	E	1	H	P	P	P to P	0.6748	0.74	1.096621221	0.088108108
MHC-I	EMKYALINL	LEMKYALINL	-	1	L	N	N	N to N	0.1772	0.1776	1.002257336	0.002252252
MHC-I	EPDGPTPEL	AEPDGPTPEL	-	1	A	P	N	P to N	0.1908	0.4864	2.549266247	0.607730263
MHC-I	ERYQKSTEL	IRYQKSTEL	E	1	I	P	P	P to P	0.8012	0.8112	1.012481278	0.012327416
MHC-I	ERYQKSTEL	RRYQKSTEL	E	1	R	P	P	P to P	0.8012	0.9248	1.154268597	0.133650519
MHC-I	ERYQKSTEL	TRYQKSTEL	E	1	T	P	P	P to P	0.8012	0.9252	1.154767848	0.134025076
MHC-I	ERYQKSTEL	SRYQKSTEL	E	1	S	P	P	P to P	0.8012	0.9272	1.157264104	0.135893011
MHC-I	ERYQKSTEL	LRYQKSTEL	E	1	L	P	P	P to P	0.8012	0.9268	1.156764853	0.135520069
MHC-I	ERYQKSTEL	NRYQKSTEL	E	1	N	P	P	P to P	0.8012	0.8048	1.00449326	0.004473161
MHC-I	ERYQKSTEL	YRYQKSTEL	E	1	Y	P	P	P to P	0.8012	0.8232	1.027458812	0.026724976
MHC-I	ESDKTDSYY	RESDKTDSYY	-	1	R	N	N	N to N	0.0664	0.0676	1.018072289	0.017751479
MHC-I	ETACLGKSY	ETACLGKAY	S	8	A	P	P	P to P	0.374	0.5076	1.357219251	0.26319937
MHC-I	ETACLGKSY	KETACLGKSY	-	1	K	P	P	P to P	0.374	0.3784	1.011764706	0.011627907
MHC-I	ETACLGKSY	RETACLGKSY	-	1	R	P	P	P to P	0.374	0.4528	1.210695187	0.174028269
MHC-I	ETACLGKSY	ETACLGKSYA	-	10	A	P	P	P to P	0.374	0.3912	1.045989305	0.04396728
MHC-I	EVDPIGHSY	EVDPIGHVY	S	8	V	P	P	P to P	0.2668	0.5292	1.983508246	0.495842782
MHC-I	EVKEKHEFL	EVREKHEFL	K	3	R	P	N	P to N	0.2452	0.3172	1.293637847	0.226986129
MHC-I	EYFNKYGHL	TEYFNKYGHL	-	1	T	N	N	N to N	0.132	0.1744	1.321212121	0.243119266
MHC-I	FANCNFTLV	FANHNFTLV	C	4	H	P	P	P to P	0.406	0.5344	1.316256158	0.240269461
MHC-I	FANCNFTLV	FANYNFTLV	C	4	Y	P	P	P to P	0.406	0.4964	1.222660099	0.182111201
MHC-I	FANHKFTLV	FANHNFTLV	K	5	N	P	P	P to P	0.2988	0.5344	1.788487282	0.440868263
MHC-I	FANHKFTLV	FANHDFTLV	K	5	D	P	P	P to P	0.2988	0.6348	2.124497992	0.529300567
MHC-I	FANHKFTLV	FANSKFTLV	H	4	S	P	N	P to N	0.2988	0.3988	1.334672021	0.250752257
MHC-I	FANHNFTLV	FANHDFTLV	N	5	D	P	P	P to P	0.5344	0.6348	1.187874251	0.15816005
MHC-I	FATCLGLSY	IFATCLGLSY	-	1	I	N	N	N to N	0.3068	0.3396	1.106910039	0.096584217
MHC-I	FCRVLCCYV	FCRVLCCYVL	-	10	L	P	P	P to P	0.608	0.752	1.236842105	0.191489362
MHC-I	FCSHHFHQL	FCSHHFHEL	Q	8	E	P	N	P to N	0.3804	0.3848	1.011566772	0.011434511
MHC-I	FESHGENRF	FESHGENRFL	-	10	L	N	N	N to N	0.1936	0.2148	1.109504132	0.098696462
MHC-I	FFLQRLYFL	RFFLQRLYFL	-	1	R	N	N	N to N	0.198	0.2016	1.018181818	0.017857143
MHC-I	FGIDLLWSV	LFGIDLLWSV	-	1	L	P	P	P to P	0.5456	0.5684	1.041788856	0.040112597
MHC-I	FIRGRAYGL	FLRGRAYGL	I	2	L	P	P	P to P	0.8464	0.942	1.11294896	0.1014862
MHC-I	FLDLPLPWL	FLDLPLPWA	L	9	A	P	N	P to N	0.4508	0.7368	1.634427684	0.388165038
MHC-I	FLDLPLPWL	FLDLPLPWT	L	9	T	P	P	P to P	0.4508	0.58	1.286601597	0.222758621
MHC-I	FLLALLSCL	IFLLALLSCL	-	1	I	P	P	P to P	0.5928	0.6352	1.071524966	0.06675063
MHC-I	FLLLADARV	FLLLADARAV	-	9	A	P	N	P to N	0.4108	0.5612	1.366114898	0.267997149
MHC-I	FLPATLTMV	FLPATLTMT	V	9	T	P	N	P to N	0.4332	0.5448	1.257617729	0.204845815
MHC-I	FLPSDFFPS	FLPSDFFPSV	-	10	V	P	P	P to P	0.476	0.7852	1.649579832	0.393785023
MHC-I	FLPSDFFPS	FLPSDFFPSI	-	10	I	P	P	P to P	0.476	0.7336	1.541176471	0.351145038
MHC-I	FLPSDFFPS	FLPSDFFPSA	-	10	A	P	P	P to P	0.476	0.684	1.43697479	0.304093567
MHC-I	FLVGQLFTF	FLVSQLFTF	G	4	S	P	P	P to P	0.4628	0.5104	1.102852204	0.093260188
MHC-I	FMDGTMSQV	YMDGTMSQV	F	1	Y	P	P	P to P	0.436	0.5104	1.170642202	0.145768025
MHC-I	FPQSNAPIM	FPQSNAPIMD	-	10	D	P	P	P to P	0.5544	0.5632	1.015873016	0.015625
MHC-I	FSQNYSFHK	LFSQNYSFHK	-	1	L	N	N	N to N	0.1608	0.1668	1.037313433	0.035971223
MHC-I	FTIVFDFRK	SFTIVFDFRK	-	1	S	N	N	N to N	0.164	0.1752	1.068292683	0.063926941
MHC-I	FTNMEVQLV	FTNMEVQLI	V	9	I	N	N	N to N	0.1768	0.184	1.040723982	0.039130435
MHC-I	FVRGRAYGL	FLRGRAYGL	V	2	L	P	P	P to P	0.8344	0.942	1.128954938	0.114225053
MHC-I	FWAKHMWNF	VFWAKHMWNF	-	1	V	P	P	P to P	0.5584	0.674	1.207020057	0.171513353
MHC-I	FWAKHMWNF	AFWAKHMWNF	-	1	A	P	P	P to P	0.5584	0.7124	1.275787966	0.216170691
MHC-I	FYLFTFTIY	TFYLFTFTIY	-	1	T	N	N	N to N	0.1904	0.2004	1.052521008	0.0499002
MHC-I	GAFGGVGGV	GFFGGVGGV	A	2	F	N	N	N to N	0.128	0.1636	1.278125	0.217603912
MHC-I	GAFGGVGGV	GHFGGVGGV	A	2	H	N	N	N to N	0.128	0.2264	1.76875	0.434628975
MHC-I	GAFGGVGGV	GDFGGVGGV	A	2	D	N	N	N to N	0.128	0.2104	1.64375	0.391634981
MHC-I	GAFGGVGGV	GEFGGVGGV	A	2	E	N	N	N to N	0.128	0.238	1.859375	0.462184874
MHC-I	GAFGGVGGV	GIFGGVGGV	A	2	I	N	N	N to N	0.128	0.2608	2.0375	0.509202454
MHC-I	GAFGGVGGV	GPFGGVGGV	A	2	P	N	N	N to N	0.128	0.2828	2.209375	0.54738331
MHC-I	GAFGGVGGV	GAFGGVGGY	V	9	Y	N	N	N to N	0.128	0.2308	1.803125	0.445407279
MHC-I	GAFGGVGGV	GYFGGVGGV	A	2	Y	N	N	N to N	0.128	0.274	2.140625	0.532846715
MHC-I	GALGFVFTL	GVLGFVFTL	A	2	V	P	P	P to P	0.8508	0.9156	1.076163611	0.070773263
MHC-I	GALGFVFTL	GILGFVFTL	A	2	I	P	P	P to P	0.8508	0.9344	1.098260461	0.089469178
MHC-I	GEIYKRWIL	GEIYKRWII	L	9	I	P	P	P to P	0.5656	0.62	1.096181047	0.087741935
MHC-I	GEPIIITSY	GEPIIITSYL	-	10	L	N	N	N to N	0.2212	0.2668	1.206148282	0.170914543
MHC-I	GEVPSTEDL	GEMPSTEDL	V	3	M	P	P	P to P	0.246	0.3152	1.281300813	0.219543147
MHC-I	GFFGGVGGV	GHFGGVGGV	F	2	H	N	N	N to N	0.1636	0.2264	1.383863081	0.277385159
MHC-I	GFFGGVGGV	GDFGGVGGV	F	2	D	N	N	N to N	0.1636	0.2104	1.28606357	0.22243346
MHC-I	GFFGGVGGV	GEFGGVGGV	F	2	E	N	N	N to N	0.1636	0.238	1.454767726	0.312605042
MHC-I	GFFGGVGGV	GIFGGVGGV	F	2	I	N	N	N to N	0.1636	0.2608	1.594132029	0.372699387
MHC-I	GFFGGVGGV	GPFGGVGGV	F	2	P	N	N	N to N	0.1636	0.2828	1.728606357	0.421499293
MHC-I	GFFGGVGGV	GYFGGVGGV	F	2	Y	N	N	N to N	0.1636	0.274	1.674816626	0.402919708
MHC-I	GGKKKYALK	GGKKKYQLK	A	7	Q	N	P	N to P	0.6008	0.7796	1.297603196	0.229348384
MHC-I	GGKKKYALK	GGKKKYRLK	A	7	R	N	P	N to P	0.6008	0.8164	1.35885486	0.264086232
MHC-I	GGKKKYALK	GGKKKYKLK	A	7	K	N	P	N to P	0.6008	0.8464	1.408788282	0.290170132
MHC-I	GGKKKYQLK	GGKKKYRLK	Q	7	R	P	P	P to P	0.7796	0.8164	1.047203694	0.045075943
MHC-I	GGKKKYQLK	GGKKKYKLK	Q	7	K	P	P	P to P	0.7796	0.8464	1.085684967	0.078922495
MHC-I	GGKKKYRLK	GGKKKYKLK	R	7	K	P	P	P to P	0.8164	0.8464	1.036746693	0.035444234
MHC-I	GGRKKYKLK	GGRKKYRLK	K	7	R	P	N	P to N	0.6772	0.6788	1.00236267	0.002357101
MHC-I	GGRKKYKLK	GGKKKYKLK	R	3	K	P	P	P to P	0.6772	0.8464	1.249852333	0.199905482
MHC-I	GHKVIGTVL	GHKAIGTVL	V	4	A	N	P	N to P	0.3024	0.3216	1.063492063	0.059701493
MHC-I	GHKVIGTVL	GHKTIGTVL	V	4	T	N	N	N to N	0.3024	0.338	1.117724868	0.105325444
MHC-I	GILGAVFTL	GILGFVFTL	A	5	F	N	P	N to P	0.6492	0.9344	1.43930992	0.305222603
MHC-I	GILGAVFTL	GILGLVFTL	A	5	L	N	P	N to P	0.6492	0.726	1.118299445	0.105785124
MHC-I	GILGFAFTL	GILGFVFTL	A	6	V	N	P	N to P	0.6284	0.9344	1.486950987	0.327482877
MHC-I	GILGFKFTL	GILGFIFTL	K	6	I	N	P	N to P	0.3888	0.5992	1.541152263	0.351134846
MHC-I	GILGFKFTL	GILGFVFTL	K	6	V	N	P	N to P	0.3888	0.9344	2.403292181	0.58390411
MHC-I	GILGFVFTK	GILGFVFTL	K	9	L	P	P	P to P	0.314	0.9344	2.975796178	0.663955479
MHC-I	GILGFVFTK	GILGFVFTM	K	9	M	P	P	P to P	0.314	0.7932	2.52611465	0.604135149
MHC-I	GILGFVFTK	GILGFVFTV	K	9	V	P	P	P to P	0.314	0.9344	2.975796178	0.663955479
MHC-I	GILGVVFTL	GILGFVFTL	V	5	F	P	P	P to P	0.5936	0.9344	1.574123989	0.364726027
MHC-I	GILGVVFTL	GILGLVFTL	V	5	L	P	P	P to P	0.5936	0.726	1.223045822	0.182369146
MHC-I	GILKFVFTL	GILEFVFTL	K	4	E	P	P	P to P	0.3304	0.534	1.61622276	0.381273408
MHC-I	GILKFVFTL	GILGFVFTL	K	4	G	P	P	P to P	0.3304	0.9344	2.828087167	0.64640411
MHC-I	GILVLFGFF	GVLVLFGFF	I	2	V	P	N	P to N	0.3592	0.5508	1.533407572	0.347857662
MHC-I	GIPPAPRGV	GIPPPPRGV	A	5	P	P	N	P to N	0.4176	0.5944	1.423371648	0.297442799
MHC-I	GLDTYVRSL	GLDSYVRSL	T	4	S	P	P	P to P	0.4392	0.4708	1.071948998	0.067119796
MHC-I	GLFGGGGGT	GLFGGGGGA	T	9	A	N	N	N to N	0.0692	0.1276	1.843930636	0.457680251
MHC-I	GLGGGFGGV	GLGGGVGGV	F	6	V	N	N	N to N	0.0252	0.144	5.714285714	0.825
MHC-I	GLGGGFGGV	GLGGGGGGV	F	6	G	N	N	N to N	0.0252	0.1132	4.492063492	0.777385159
MHC-I	GLGGGGFGV	GLGGGGGGV	F	7	G	N	N	N to N	0.0724	0.1132	1.563535912	0.360424028
MHC-I	GLGGGGGGL	GLGGGGGGV	L	9	V	N	N	N to N	0.0564	0.1132	2.007092199	0.501766784
MHC-I	GLGGGGGGL	GLGGGGGGY	L	9	Y	N	N	N to N	0.0564	0.2076	3.680851064	0.728323699
MHC-I	GLGGGGGGL	GIGGGGGGL	L	2	I	N	N	N to N	0.0564	0.0744	1.319148936	0.241935484
MHC-I	GLKSKTHAV	GLKSKTHAVL	-	10	L	N	N	N to N	0.2044	0.2136	1.045009785	0.043071161
MHC-I	GPSLRTTTV	GPSLRTTTA	V	9	A	P	N	P to N	0.2596	0.6348	2.445300462	0.5910523
MHC-I	GQPRKILKK	GQPRKILKKK	-	10	K	N	N	N to N	0.292	0.3672	1.257534247	0.204793028
MHC-I	GRYQKSTEL	IRYQKSTEL	G	1	I	P	P	P to P	0.7056	0.8112	1.149659864	0.130177515
MHC-I	GRYQKSTEL	RRYQKSTEL	G	1	R	P	P	P to P	0.7056	0.9248	1.310657596	0.237024221
MHC-I	GRYQKSTEL	TRYQKSTEL	G	1	T	P	P	P to P	0.7056	0.9252	1.31122449	0.237354086
MHC-I	GRYQKSTEL	CRYQKSTEL	G	1	C	P	P	P to P	0.7056	0.7476	1.05952381	0.056179775
MHC-I	GRYQKSTEL	WRYQKSTEL	G	1	W	P	P	P to P	0.7056	0.7612	1.078798186	0.073042564
MHC-I	GRYQKSTEL	FRYQKSTEL	G	1	F	P	P	P to P	0.7056	0.7476	1.05952381	0.056179775
MHC-I	GRYQKSTEL	SRYQKSTEL	G	1	S	P	P	P to P	0.7056	0.9272	1.314058957	0.238999137
MHC-I	GRYQKSTEL	LRYQKSTEL	G	1	L	P	P	P to P	0.7056	0.9268	1.313492063	0.238670695
MHC-I	GRYQKSTEL	NRYQKSTEL	G	1	N	P	P	P to P	0.7056	0.8048	1.140589569	0.123260437
MHC-I	GRYQKSTEL	YRYQKSTEL	G	1	Y	P	P	P to P	0.7056	0.8232	1.166666667	0.142857143
MHC-I	GSWDGTLRL	GSWDGTLRLW	-	10	W	N	N	N to N	0.3112	0.3548	1.140102828	0.122886133
MHC-I	GTIVIRVQY	GTIVVRVQY	I	5	V	N	N	N to N	0.2308	0.2312	1.001733102	0.001730104
MHC-I	GVLGFVFTL	GILGFVFTL	V	2	I	P	P	P to P	0.9156	0.9344	1.020532984	0.020119863
MHC-I	GWPTVRERM	GWPTVRERMR	-	10	R	P	P	P to P	0.7448	0.7548	1.013426423	0.013248543
MHC-I	HLSTAFARV	YLSTAFARV	H	1	Y	P	P	P to P	0.3608	0.3672	1.017738359	0.017429194
MHC-I	HMTEVVRHC	HMTEVVRRC	H	8	R	P	N	P to N	0.3644	0.4448	1.220636663	0.180755396
MHC-I	HPALVFDIT	RPALVFDIT	H	1	R	P	N	P to N	0.3372	0.442	1.310794781	0.237104072
MHC-I	HPALVFDIT	HPALVFDITK	-	10	K	P	P	P to P	0.3372	0.4676	1.386714116	0.27887083
MHC-I	IELYSLAKY	IELYSLAKYL	-	10	L	N	N	N to N	0.2272	0.238	1.047535211	0.045378151
MHC-I	IENNPECTL	IENNPECTLF	-	10	F	N	N	N to N	0.2784	0.36	1.293103448	0.226666667
MHC-I	IEPKANGSL	IEPKANGSLF	-	10	F	N	N	N to N	0.1968	0.2372	1.205284553	0.170320405
MHC-I	IEPTFKHSL	IEPTFKHSLL	-	10	L	N	N	N to N	0.1932	0.2536	1.3126294	0.238170347
MHC-I	IFCFRILLK	IFCFRILLKK	-	10	K	N	N	N to N	0.3116	0.3216	1.032092426	0.031094527
MHC-I	IHSMNSTIL	IHSMNSSIL	T	7	S	P	P	P to P	0.4444	0.4532	1.01980198	0.019417476
MHC-I	IKTDFSVIK	IDTDFSVIK	K	2	D	P	P	P to P	0.2904	0.4	1.377410468	0.274
MHC-I	IKTDFSVIK	IVTDFSVIK	K	2	V	P	P	P to P	0.2904	0.7488	2.578512397	0.612179487
MHC-I	IKTDFSVIK	ILTDFSVIK	K	2	L	P	P	P to P	0.2904	0.516	1.776859504	0.437209302
MHC-I	ILIEGIFFA	ILIEGIFFV	A	9	V	P	P	P to P	0.7392	0.7964	1.077380952	0.071823204
MHC-I	ILNRRRRTA	ILNRRRRSA	T	8	S	P	N	P to N	0.3604	0.7008	1.944506104	0.485730594
MHC-I	ILSLFLISL	ILSLFLISLV	-	10	V	N	N	N to N	0.3624	0.398	1.098233996	0.089447236
MHC-I	ILSPFLPLL	ILSPFMPLL	L	6	M	P	N	P to N	0.3848	0.66	1.715176715	0.416969697
MHC-I	ILYENNVIV	ILYENNVIT	V	9	T	P	P	P to P	0.34	0.4212	1.238823529	0.192782526
MHC-I	ILYENNVIV	ILYENNVITV	-	9	T	P	P	P to P	0.34	0.5988	1.761176471	0.432197729
MHC-I	ILYIVFCII	YILYIVFCII	-	1	Y	N	N	N to N	0.1152	0.1152	1	0
MHC-I	IMDFIGPYI	SIMDFIGPYI	-	1	S	N	N	N to N	0.2776	0.3256	1.172910663	0.147420147
MHC-I	IMEYHLLFA	VIMEYHLLFA	-	1	V	N	N	N to N	0.28	0.2816	1.005714286	0.005681818
MHC-I	IMLEALERV	IIMLEALERV	-	2	I	N	N	N to N	0.3808	0.404	1.06092437	0.057425743
MHC-I	IMMGVLVGV	IMIGVLVGV	M	3	I	P	P	P to P	0.518	0.5688	1.098069498	0.08931083
MHC-I	IPFIAYFVL	IPFIAYFVLM	-	10	M	N	N	N to N	0.2112	0.2272	1.075757576	0.070422535
MHC-I	IPLGDAKLV	IPLGDAKLVI	-	10	I	N	N	N to N	0.3992	0.6928	1.735470942	0.423787529
MHC-I	IPMVTQIAM	IPMVTQLAM	I	7	L	P	N	P to N	0.4172	0.524	1.25599233	0.203816794
MHC-I	IPMVTQIAM	IPMVTQMAM	I	7	M	P	N	P to N	0.4172	0.778	1.864813039	0.463753213
MHC-I	IPRRIRQGF	IPRRIRQGL	F	9	L	P	P	P to P	0.4424	0.536	1.211573237	0.174626866
MHC-I	IPRWMLKMY	IPRWMLKMYA	-	10	A	N	N	N to N	0.3304	0.354	1.071428571	0.066666667
MHC-I	IPYLRNYMV	IPYLRNYMVI	-	10	I	N	N	N to N	0.308	0.348	1.12987013	0.114942529
MHC-I	IRYQKSTEL	RRYQKSTEL	I	1	R	P	P	P to P	0.8112	0.9248	1.140039448	0.12283737
MHC-I	IRYQKSTEL	TRYQKSTEL	I	1	T	P	P	P to P	0.8112	0.9252	1.140532544	0.123216602
MHC-I	IRYQKSTEL	SRYQKSTEL	I	1	S	P	P	P to P	0.8112	0.9272	1.142998028	0.125107852
MHC-I	IRYQKSTEL	LRYQKSTEL	I	1	L	P	P	P to P	0.8112	0.9268	1.142504931	0.124730255
MHC-I	IRYQKSTEL	YRYQKSTEL	I	1	Y	P	P	P to P	0.8112	0.8232	1.014792899	0.014577259
MHC-I	ITTESIVIW	IATESIVIW	T	2	A	P	N	P to N	0.3236	0.5208	1.609394314	0.378648233
MHC-I	ITYSTYCKF	ITYSTYGKF	C	7	G	P	P	P to P	0.1956	0.3824	1.955010225	0.488493724
MHC-I	IVMPVFIIK	IVMPVFIIKR	-	10	R	N	N	N to N	0.2368	0.2836	1.197635135	0.165021157
MHC-I	KEGVFHTMW	MEGVFHTMW	K	1	M	P	P	P to P	0.332	0.3932	1.184337349	0.155645982
MHC-I	KLGEFYNQM	KLGEFYNQMN	-	10	N	P	P	P to P	0.4228	0.506	1.196783349	0.164426877
MHC-I	KLGEFYNQM	KLGEFYNQMM	-	10	M	P	P	P to P	0.4228	0.4996	1.181646168	0.153722978
MHC-I	KLIIHNPEL	KELIIHNPEL	-	2	E	P	N	P to N	0.2944	0.4136	1.404891304	0.288201161
MHC-I	KPWDIIPMV	KPWDVIPMV	I	5	V	P	P	P to P	0.6388	0.8028	1.256731371	0.204285002
MHC-I	KPWDVVPTV	KPWDVVPMV	T	8	M	P	P	P to P	0.4988	0.7452	1.493985565	0.33064949
MHC-I	KSKKVPMGF	KSKKIPMGF	V	5	I	P	P	P to P	0.6216	0.6824	1.097812098	0.089097304
MHC-I	KSKKVPMGF	KSKKNPMGF	V	5	N	P	P	P to P	0.6216	0.6752	1.086229086	0.079383886
MHC-I	KTFTIKRFL	KTFRIKRFL	T	4	R	N	N	N to N	0.186	0.22	1.182795699	0.154545455
MHC-I	KTYRYAFSK	KTYRYAFSKY	-	10	Y	N	N	N to N	0.1444	0.196	1.35734072	0.263265306
MHC-I	KVRKDIQQW	KVRKDIPQW	Q	7	P	P	P	P to P	0.2508	0.3312	1.320574163	0.242753623
MHC-I	LCVQSTHVD	RLCVQSTHVD	-	1	R	N	N	N to N	0.3292	0.3612	1.097205346	0.088593577
MHC-I	LEHYFHAVV	LEHYFHAVVA	-	10	A	N	N	N to N	0.1852	0.2132	1.151187905	0.131332083
MHC-I	LFLNTLSFV	QLFLNTLSFV	-	1	Q	P	P	P to P	0.4828	0.4972	1.029826015	0.028962188
MHC-I	LGYGFVNYV	LGYGFVNYI	V	9	I	P	P	P to P	0.5604	0.5648	1.007851535	0.007790368
MHC-I	LIAGIILLI	VLIAGIILLI	-	1	V	N	N	N to N	0.2844	0.314	1.104078762	0.094267516
MHC-I	LIDGISLGL	FIDGISLGL	L	1	F	P	N	P to N	0.3832	0.5044	1.316283925	0.240285488
MHC-I	LLACAGLAY	LLACAGLAYK	-	10	K	P	P	P to P	0.3528	0.5324	1.509070295	0.337340346
MHC-I	LLACAGLAY	ALLACAGLAY	-	1	A	P	N	P to N	0.3528	0.658	1.865079365	0.463829787
MHC-I	LLDFVRMGV	LLDFVRFMGV	-	7	F	P	P	P to P	0.51	0.5908	1.158431373	0.13676371
MHC-I	LLFAAMIIR	MLLFAAMIIR	-	1	M	N	N	N to N	0.3096	0.3136	1.012919897	0.012755102
MHC-I	LLGRNSFEV	RLGRNSFEV	L	1	R	P	P	P to P	0.2616	0.4032	1.541284404	0.351190476
MHC-I	LLGRNSFEV	ALGRNSFEV	L	1	A	P	P	P to P	0.2616	0.4136	1.581039755	0.367504836
MHC-I	LLGRNSFEV	LLGRDSFEV	N	5	D	P	P	P to P	0.2616	0.3708	1.417431193	0.294498382
MHC-I	LLGRNSFEV	LLGRNSAEV	F	7	A	P	N	P to N	0.2616	0.3324	1.270642202	0.21299639
MHC-I	LLGRNSFEV	LLGRASFEV	N	5	A	P	N	P to N	0.2616	0.388	1.483180428	0.325773196
MHC-I	LLGRNSFEV	NLLGRNSFEV	-	1	N	P	N	P to N	0.2616	0.498	1.903669725	0.474698795
MHC-I	LLHVFQEYR	TLLHVFQEYR	-	1	T	N	N	N to N	0.2128	0.2372	1.114661654	0.102866779
MHC-I	LLILCVTQV	LLILCVTQVL	-	10	L	P	P	P to P	0.574	0.6812	1.186759582	0.157369348
MHC-I	LLLCLIFLL	LLLCLIFLLV	-	10	V	P	N	P to N	0.6288	0.7308	1.16221374	0.139573071
MHC-I	LLLVAHYAI	FLLVAHYAI	L	1	F	P	P	P to P	0.332	0.4072	1.226506024	0.184675835
MHC-I	LLLVAHYAI	LLLLVAHYAI	-	4	L	P	N	P to N	0.332	0.5392	1.624096386	0.384272997
MHC-I	LLRHHNLVY	LLRHHNMVY	L	7	M	P	P	P to P	0.494	0.5152	1.04291498	0.041149068
MHC-I	LLSPLHCWA	LLSPLHCWAV	-	10	V	P	P	P to P	0.668	0.7992	1.196407186	0.164164164
MHC-I	LLSPLHCWA	SLLSPLHCWA	-	1	S	P	P	P to P	0.668	0.738	1.104790419	0.094850949
MHC-I	LLVGYNDSA	LLVGYNDSAA	-	10	A	N	N	N to N	0.1612	0.1932	1.198511166	0.16563147
MHC-I	LMFSTSAYL	LLMFSTSAYL	-	2	L	N	N	N to N	0.2412	0.2736	1.134328358	0.118421053
MHC-I	LMMRTTWAL	LLMRTTWAL	M	2	L	P	P	P to P	0.6272	0.6604	1.052933673	0.050272562
MHC-I	LMMRTTWAL	VLMMRTTWAL	-	1	V	P	N	P to N	0.6272	0.7076	1.128188776	0.113623516
MHC-I	LMNGQQIFL	LLMNGQQIFL	-	2	L	P	N	P to N	0.3304	0.4124	1.248184019	0.198836081
MHC-I	LPDTIETLM	LPDTIETLML	-	10	L	P	P	P to P	0.4284	0.4616	1.077497666	0.071923744
MHC-I	LPEKDSWTV	VLPEKDSWTV	-	1	V	N	N	N to N	0.2572	0.3756	1.460342146	0.315228967
MHC-I	LPFDKPTIM	LPFDKSTIM	P	6	S	P	P	P to P	0.336	0.4384	1.304761905	0.233576642
MHC-I	LPFDKPTIM	LPFDRPTIM	K	5	R	P	P	P to P	0.336	0.544	1.619047619	0.382352941
MHC-I	LPFDKPTIM	LPFDKITIM	P	6	I	P	N	P to N	0.336	0.366	1.089285714	0.081967213
MHC-I	LPFDKPTIM	LPFDKQTIM	P	6	Q	P	N	P to N	0.336	0.48	1.428571429	0.3
MHC-I	LPFDKPTIM	LPFDKTTIM	P	6	T	P	P	P to P	0.336	0.416	1.238095238	0.192307692
MHC-I	LPFEKSTIM	LPFEKSTVM	I	8	V	P	P	P to P	0.4172	0.4228	1.013422819	0.013245033
MHC-I	LPFEKSTIM	LPFDKSTIM	E	4	D	P	P	P to P	0.4172	0.4384	1.050814957	0.048357664
MHC-I	LPFEKSTIM	LPFEKTTIM	S	6	T	P	N	P to N	0.4172	0.464	1.112176414	0.100862069
MHC-I	LPFEKSTVM	LPFDKSTVM	E	4	D	P	P	P to P	0.4228	0.462	1.092715232	0.084848485
MHC-I	LPFEKSTVM	LPFERSTVM	K	5	R	P	N	P to N	0.4228	0.6512	1.540208136	0.350737101
MHC-I	LPFERSTIM	LPFERSTVM	I	8	V	P	N	P to N	0.3452	0.6512	1.886442642	0.46990172
MHC-I	LPFERSTIM	LPFERATIM	S	6	A	P	P	P to P	0.3452	0.6288	1.821552723	0.451017812
MHC-I	LPMSNVKNV	LSMSNVKNV	P	2	S	P	P	P to P	0.38	0.44	1.157894737	0.136363636
MHC-I	LPMSNVKNV	LTMSNVKNV	P	2	T	P	P	P to P	0.38	0.4936	1.298947368	0.230145867
MHC-I	LSILNIFYK	VLSILNIFYK	-	1	V	N	N	N to N	0.1684	0.2116	1.256532067	0.20415879
MHC-I	LSLFSTLVK	LLSLFSTLVK	-	2	L	N	N	N to N	0.2804	0.2948	1.051355207	0.048846676
MHC-I	LSMSNVKNV	LTMSNVKNV	S	2	T	P	P	P to P	0.44	0.4936	1.121818182	0.108589951
MHC-I	LTALNDMGK	ALTALNDMGK	-	1	A	N	N	N to N	0.3372	0.3504	1.039145907	0.037671233
MHC-I	LTNPLLSPY	LTNPLLSPYY	-	10	Y	N	N	N to N	0.294	0.3392	1.153741497	0.133254717
MHC-I	LVNQYSHMK	ILVNQYSHMK	-	1	I	N	N	N to N	0.1664	0.1816	1.091346154	0.083700441
MHC-I	LVQEKYLEY	LVQENYLEY	K	5	N	N	P	N to P	0.2268	0.2864	1.262786596	0.208100559
MHC-I	LYGMWPLLL	FYGMWPLLL	L	1	F	P	P	P to P	0.6768	0.7232	1.06855792	0.064159292
MHC-I	LYPEFIASI	LYPELIASI	F	5	L	P	N	P to N	0.3164	0.5052	1.596713021	0.373713381
MHC-I	MALENNYEV	VMALENNYEV	-	1	V	P	P	P to P	0.404	0.5688	1.407920792	0.289732771
MHC-I	MALSIVSLF	AMALSIVSLF	-	1	A	P	P	P to P	0.4932	0.5432	1.101378751	0.092047128
MHC-I	MEGVFHTMW	MEGVFHTMWH	-	10	H	P	P	P to P	0.3932	0.4268	1.085452696	0.078725398
MHC-I	MGSLEMMPM	MGSLEVMPM	M	6	V	N	N	N to N	0.3696	0.462	1.25	0.2
MHC-I	MKITAEWLW	LMKITAEWLW	-	1	L	P	P	P to P	0.4624	0.5676	1.227508651	0.18534179
MHC-I	MLMFIFTGI	TMLMFIFTGI	-	1	T	N	N	N to N	0.3964	0.436	1.099899092	0.090825688
MHC-I	MPNDPNRNV	NMPNDPNRNV	-	1	N	P	P	P to P	0.4356	0.45	1.033057851	0.032
MHC-I	NEGMGWAGW	NEGLGWAGW	M	4	L	P	P	P to P	0.5828	0.6604	1.133150309	0.117504543
MHC-I	NLLIRCLRC	NLLIRCLRCQ	-	10	Q	P	N	P to N	0.4648	0.4992	1.074010327	0.068910256
MHC-I	NLVPIVATV	NLVPMVATV	I	5	M	P	P	P to P	0.4952	0.586	1.183360258	0.154948805
MHC-I	NPVPVGNIY	NPVPVGDIY	N	7	D	P	P	P to P	0.44	0.4584	1.041818182	0.040139616
MHC-I	NTRPPAGNW	NTRPPLGNW	A	6	L	P	P	P to P	0.642	0.698	1.087227414	0.080229226
MHC-I	NTRPPAGNW	NTRPPMGNW	A	6	M	P	P	P to P	0.642	0.6548	1.019937695	0.019547954
MHC-I	NTRPPQGNW	NTRPPLGNW	Q	6	L	P	P	P to P	0.578	0.698	1.207612457	0.171919771
MHC-I	NTRPPQGNW	NTRPPMGNW	Q	6	M	P	P	P to P	0.578	0.6548	1.132871972	0.117287721
MHC-I	NTRPPRGNW	NTRPPLGNW	R	6	L	P	P	P to P	0.54	0.698	1.292592593	0.226361032
MHC-I	NTRPPRGNW	NTRPPMGNW	R	6	M	P	P	P to P	0.54	0.6548	1.212592593	0.175320709
MHC-I	NYLPLSVFI	NYLPLSVFII	-	10	I	N	N	N to N	0.2228	0.2584	1.15978456	0.137770898
MHC-I	PFYGKAIPI	IPFYGKAIPI	-	1	I	N	P	N to P	0.5304	0.7172	1.352187029	0.260457334
MHC-I	PRLGVRATR	GPRLGVRATR	-	1	G	N	P	N to P	0.4272	0.4532	1.060861423	0.057369815
MHC-I	PRVTGGGAM	TPRVTGGGAM	-	1	T	P	P	P to P	0.514	0.7432	1.445914397	0.308396125
MHC-I	PYFVRAQGL	PYFVRAQGLI	-	10	I	N	P	N to P	0.4068	0.4224	1.038348083	0.036931818
MHC-I	PYNTPMFAI	PYNTPVFAI	M	6	V	N	N	N to N	0.3548	0.3892	1.096956032	0.088386434
MHC-I	QAKWRLQTL	WAKWRLQTL	Q	1	W	P	P	P to P	0.3752	0.4156	1.107675906	0.097208855
MHC-I	QATQEVKNM	QATQEVKNW	M	9	W	P	P	P to P	0.3788	0.5592	1.47624076	0.32260372
MHC-I	QYLDFLLLL	TQYLDFLLLL	-	1	T	N	N	N to N	0.1556	0.1568	1.007712082	0.007653061
MHC-I	QYNKPLCDL	QYNKPLCDLL	-	10	L	P	P	P to P	0.3172	0.4316	1.360655738	0.265060241
MHC-I	QYNKPLCDL	QQYNKPLCDL	-	2	Q	P	P	P to P	0.3172	0.4476	1.4110971	0.291331546
MHC-I	RLGPVQNEI	RLGAVQNEI	P	4	A	P	N	P to N	0.4664	0.636	1.363636364	0.266666667
MHC-I	RLGRNSFEV	ALGRNSFEV	R	1	A	P	P	P to P	0.4032	0.4136	1.025793651	0.025145068
MHC-I	RLHTGEKPY	ILHTGEKPY	R	1	I	N	N	N to N	0.1532	0.1848	1.206266319	0.170995671
MHC-I	RLHTGEKPY	RLHTGDKPY	E	6	D	N	N	N to N	0.1532	0.1924	1.255874674	0.203742204
MHC-I	RPDVIKLLF	RPDVIKLLFL	-	10	L	N	N	N to N	0.2516	0.2644	1.050874404	0.048411498
MHC-I	RPGYHTQTA	RPGYFTQTA	H	5	F	P	N	P to N	0.2692	0.3756	1.395245171	0.283280085
MHC-I	RPGYHTQTA	RPGYHTQTAG	-	10	G	P	N	P to N	0.2692	0.4388	1.630014859	0.38650866
MHC-I	RPRWLDART	RPRWLDARV	T	9	V	P	P	P to P	0.5092	0.5796	1.138256088	0.121463078
MHC-I	RPTPRGTVM	RPTPTGTVM	R	5	T	P	N	P to N	0.4472	0.4568	1.021466905	0.021015762
MHC-I	RPTPRGTVM	RPTPRGAVM	T	7	A	P	P	P to P	0.4472	0.5872	1.313059034	0.238419619
MHC-I	RRYQDSTEL	RRYQESTEL	D	5	E	P	P	P to P	0.5568	0.5832	1.047413793	0.04526749
MHC-I	RRYQDSTEL	RRYQISTEL	D	5	I	P	P	P to P	0.5568	0.5592	1.004310345	0.004291845
MHC-I	RRYQDSTEL	RRYQKSTEL	D	5	K	P	P	P to P	0.5568	0.9248	1.66091954	0.397923875
MHC-I	RRYQDSTEL	RRYQMSTEL	D	5	M	P	P	P to P	0.5568	0.6408	1.150862069	0.131086142
MHC-I	RRYQDSTEL	RRYQVSTEL	D	5	V	P	P	P to P	0.5568	0.5996	1.076867816	0.071380921
MHC-I	RRYQDSTEL	RRYQGSTEL	D	5	G	P	P	P to P	0.5568	0.5876	1.055316092	0.05241661
MHC-I	RRYQDSTEL	RRYQQSTEL	D	5	Q	P	P	P to P	0.5568	0.7148	1.283764368	0.221040851
MHC-I	RRYQDSTEL	RRYQSSTEL	D	5	S	P	P	P to P	0.5568	0.588	1.056034483	0.053061224
MHC-I	RRYQDSTEL	RRYQPSTEL	D	5	P	P	P	P to P	0.5568	0.6168	1.107758621	0.097276265
MHC-I	RRYQDSTEL	RRYQASTEL	D	5	A	P	P	P to P	0.5568	0.7092	1.273706897	0.214890017
MHC-I	RRYQDSTEL	RRYQLSTEL	D	5	L	P	P	P to P	0.5568	0.6396	1.148706897	0.12945591
MHC-I	RRYQDSTEL	RRYQNSTEL	D	5	N	P	P	P to P	0.5568	0.5828	1.046695402	0.044612217
MHC-I	RRYQESTEL	RRYQKSTEL	E	5	K	P	P	P to P	0.5832	0.9248	1.585733882	0.369377163
MHC-I	RRYQESTEL	RRYQMSTEL	E	5	M	P	P	P to P	0.5832	0.6408	1.098765432	0.08988764
MHC-I	RRYQESTEL	RRYQVSTEL	E	5	V	P	P	P to P	0.5832	0.5996	1.028120713	0.027351568
MHC-I	RRYQESTEL	RRYQGSTEL	E	5	G	P	P	P to P	0.5832	0.5876	1.007544582	0.007488087
MHC-I	RRYQESTEL	RRYQQSTEL	E	5	Q	P	P	P to P	0.5832	0.7148	1.225651578	0.184107443
MHC-I	RRYQESTEL	RRYQSSTEL	E	5	S	P	P	P to P	0.5832	0.588	1.008230453	0.008163265
MHC-I	RRYQESTEL	RRYQPSTEL	E	5	P	P	P	P to P	0.5832	0.6168	1.057613169	0.054474708
MHC-I	RRYQESTEL	RRYQASTEL	E	5	A	P	P	P to P	0.5832	0.7092	1.216049383	0.177664975
MHC-I	RRYQESTEL	RRYQLSTEL	E	5	L	P	P	P to P	0.5832	0.6396	1.096707819	0.088180113
MHC-I	RRYQISTEL	RRYQKSTEL	I	5	K	P	P	P to P	0.5592	0.9248	1.65379113	0.39532872
MHC-I	RRYQISTEL	RRYQMSTEL	I	5	M	P	P	P to P	0.5592	0.6408	1.145922747	0.127340824
MHC-I	RRYQISTEL	RRYQVSTEL	I	5	V	P	P	P to P	0.5592	0.5996	1.072246066	0.067378252
MHC-I	RRYQISTEL	RRYQGSTEL	I	5	G	P	P	P to P	0.5592	0.5876	1.050786838	0.048332199
MHC-I	RRYQISTEL	RRYQQSTEL	I	5	Q	P	P	P to P	0.5592	0.7148	1.278254649	0.217683268
MHC-I	RRYQISTEL	RRYQSSTEL	I	5	S	P	P	P to P	0.5592	0.588	1.051502146	0.048979592
MHC-I	RRYQISTEL	RRYQPSTEL	I	5	P	P	P	P to P	0.5592	0.6168	1.103004292	0.093385214
MHC-I	RRYQISTEL	RRYQASTEL	I	5	A	P	P	P to P	0.5592	0.7092	1.268240343	0.211505922
MHC-I	RRYQISTEL	RRYQLSTEL	I	5	L	P	P	P to P	0.5592	0.6396	1.143776824	0.125703565
MHC-I	RRYQISTEL	RRYQNSTEL	I	5	N	P	P	P to P	0.5592	0.5828	1.042203147	0.040494166
MHC-I	RRYQKCTEL	RRYQKGTEL	C	6	G	P	P	P to P	0.6948	0.7	1.007484168	0.007428571
MHC-I	RRYQKCTEL	RRYQKRTEL	C	6	R	P	P	P to P	0.6948	0.8044	1.157743235	0.136250622
MHC-I	RRYQKCTEL	RRYQKSTEL	C	6	S	P	P	P to P	0.6948	0.9248	1.331030512	0.248702422
MHC-I	RRYQKCTEL	RRYQKATEL	C	6	A	P	P	P to P	0.6948	0.8268	1.189982729	0.159651669
MHC-I	RRYQKCTEL	RRYQKLTEL	C	6	L	P	P	P to P	0.6948	0.802	1.154289004	0.133665835
MHC-I	RRYQKCTEL	RRYQKPTEL	C	6	P	P	P	P to P	0.6948	0.8108	1.166954519	0.143068574
MHC-I	RRYQKCTEL	RRYQKQTEL	C	6	Q	P	P	P to P	0.6948	0.8628	1.2417962	0.194714882
MHC-I	RRYQKCTEL	RRYQKTTEL	C	6	T	P	P	P to P	0.6948	0.8616	1.240069085	0.193593315
MHC-I	RRYQKCTEL	RRYQKITEL	C	6	I	P	P	P to P	0.6948	0.71	1.021876799	0.021408451
MHC-I	RRYQKCTEL	RRYQKMTEL	C	6	M	P	P	P to P	0.6948	0.754	1.085204375	0.078514589
MHC-I	RRYQKCTEL	RRYQKYTEL	C	6	Y	P	P	P to P	0.6948	0.794	1.142774899	0.124937028
MHC-I	RRYQKDTEL	RRYQKGTEL	D	6	G	P	P	P to P	0.6928	0.7	1.01039261	0.010285714
MHC-I	RRYQKDTEL	RRYQKNTEL	D	6	N	P	P	P to P	0.6928	0.6932	1.000577367	5.77E-04
MHC-I	RRYQKDTEL	RRYQKRTEL	D	6	R	P	P	P to P	0.6928	0.8044	1.16108545	0.138736947
MHC-I	RRYQKDTEL	RRYQKSTEL	D	6	S	P	P	P to P	0.6928	0.9248	1.334872979	0.250865052
MHC-I	RRYQKDTEL	RRYQKATEL	D	6	A	P	P	P to P	0.6928	0.8268	1.193418014	0.162070634
MHC-I	RRYQKDTEL	RRYQKLTEL	D	6	L	P	P	P to P	0.6928	0.802	1.157621247	0.136159601
MHC-I	RRYQKDTEL	RRYQKPTEL	D	6	P	P	P	P to P	0.6928	0.8108	1.170323326	0.145535274
MHC-I	RRYQKDTEL	RRYQKQTEL	D	6	Q	P	P	P to P	0.6928	0.8628	1.245381062	0.197032916
MHC-I	RRYQKDTEL	RRYQKTTEL	D	6	T	P	P	P to P	0.6928	0.8616	1.243648961	0.195914578
MHC-I	RRYQKDTEL	RRYQKITEL	D	6	I	P	P	P to P	0.6928	0.71	1.02482679	0.024225352
MHC-I	RRYQKDTEL	RRYQKMTEL	D	6	M	P	P	P to P	0.6928	0.754	1.088337182	0.081167109
MHC-I	RRYQKDTEL	RRYQKYTEL	D	6	Y	P	P	P to P	0.6928	0.794	1.146073903	0.127455919
MHC-I	RRYQKGTEL	RRYQKRTEL	G	6	R	P	P	P to P	0.7	0.8044	1.149142857	0.129786176
MHC-I	RRYQKGTEL	RRYQKSTEL	G	6	S	P	P	P to P	0.7	0.9248	1.321142857	0.243079585
MHC-I	RRYQKGTEL	RRYQKATEL	G	6	A	P	P	P to P	0.7	0.8268	1.181142857	0.153362361
MHC-I	RRYQKGTEL	RRYQKLTEL	G	6	L	P	P	P to P	0.7	0.802	1.145714286	0.127182045
MHC-I	RRYQKGTEL	RRYQKPTEL	G	6	P	P	P	P to P	0.7	0.8108	1.158285714	0.136655155
MHC-I	RRYQKGTEL	RRYQKQTEL	G	6	Q	P	P	P to P	0.7	0.8628	1.232571429	0.188687993
MHC-I	RRYQKGTEL	RRYQKTTEL	G	6	T	P	P	P to P	0.7	0.8616	1.230857143	0.187558032
MHC-I	RRYQKGTEL	RRYQKITEL	G	6	I	P	P	P to P	0.7	0.71	1.014285714	0.014084507
MHC-I	RRYQKGTEL	RRYQKMTEL	G	6	M	P	P	P to P	0.7	0.754	1.077142857	0.071618037
MHC-I	RRYQKGTEL	RRYQKYTEL	G	6	Y	P	P	P to P	0.7	0.794	1.134285714	0.118387909
MHC-I	RRYQKHTEL	RRYQKNTEL	H	6	N	P	P	P to P	0.6408	0.6932	1.081772784	0.07559146
MHC-I	RRYQKHTEL	RRYQKRTEL	H	6	R	P	P	P to P	0.6408	0.8044	1.255305868	0.203381402
MHC-I	RRYQKHTEL	RRYQKSTEL	H	6	S	P	P	P to P	0.6408	0.9248	1.443196005	0.307093426
MHC-I	RRYQKHTEL	RRYQKATEL	H	6	A	P	P	P to P	0.6408	0.8268	1.290262172	0.224963716
MHC-I	RRYQKHTEL	RRYQKKTEL	H	6	K	P	P	P to P	0.6408	0.6744	1.052434457	0.049822064
MHC-I	RRYQKHTEL	RRYQKLTEL	H	6	L	P	P	P to P	0.6408	0.802	1.251560549	0.200997506
MHC-I	RRYQKHTEL	RRYQKPTEL	H	6	P	P	P	P to P	0.6408	0.8108	1.265293383	0.209669462
MHC-I	RRYQKHTEL	RRYQKQTEL	H	6	Q	P	P	P to P	0.6408	0.8628	1.346441948	0.257301808
MHC-I	RRYQKHTEL	RRYQKTTEL	H	6	T	P	P	P to P	0.6408	0.8616	1.344569288	0.256267409
MHC-I	RRYQKHTEL	RRYQKITEL	H	6	I	P	P	P to P	0.6408	0.71	1.107990012	0.097464789
MHC-I	RRYQKHTEL	RRYQKMTEL	H	6	M	P	P	P to P	0.6408	0.754	1.176654182	0.150132626
MHC-I	RRYQKHTEL	RRYQKYTEL	H	6	Y	P	P	P to P	0.6408	0.794	1.239076155	0.192947103
MHC-I	RRYQKNTEL	RRYQKRTEL	N	6	R	P	P	P to P	0.6932	0.8044	1.160415465	0.138239682
MHC-I	RRYQKNTEL	RRYQKSTEL	N	6	S	P	P	P to P	0.6932	0.9248	1.334102712	0.250432526
MHC-I	RRYQKNTEL	RRYQKATEL	N	6	A	P	P	P to P	0.6932	0.8268	1.192729371	0.161586841
MHC-I	RRYQKNTEL	RRYQKLTEL	N	6	L	P	P	P to P	0.6932	0.802	1.15695326	0.135660848
MHC-I	RRYQKNTEL	RRYQKPTEL	N	6	P	P	P	P to P	0.6932	0.8108	1.169648009	0.145041934
MHC-I	RRYQKNTEL	RRYQKQTEL	N	6	Q	P	P	P to P	0.6932	0.8628	1.244662435	0.196569309
MHC-I	RRYQKNTEL	RRYQKTTEL	N	6	T	P	P	P to P	0.6932	0.8616	1.242931333	0.195450325
MHC-I	RRYQKNTEL	RRYQKITEL	N	6	I	P	P	P to P	0.6932	0.71	1.02423543	0.023661972
MHC-I	RRYQKNTEL	RRYQKMTEL	N	6	M	P	P	P to P	0.6932	0.754	1.087709175	0.080636605
MHC-I	RRYQKNTEL	RRYQKYTEL	N	6	Y	P	P	P to P	0.6932	0.794	1.145412579	0.126952141
MHC-I	RRYQKRTEL	RRYQKSTEL	R	6	S	P	P	P to P	0.8044	0.9248	1.149676778	0.130190311
MHC-I	RRYQKRTEL	RRYQKATEL	R	6	A	P	P	P to P	0.8044	0.8268	1.027846842	0.027092404
MHC-I	RRYQKRTEL	RRYQKPTEL	R	6	P	P	P	P to P	0.8044	0.8108	1.007956241	0.007893439
MHC-I	RRYQKRTEL	RRYQKQTEL	R	6	Q	P	P	P to P	0.8044	0.8628	1.072600696	0.067686602
MHC-I	RRYQKRTEL	RRYQKTTEL	R	6	T	P	P	P to P	0.8044	0.8616	1.071108901	0.066388115
MHC-I	RRYQKSCEL	RRYQKSDEL	C	7	D	P	P	P to P	0.4248	0.4584	1.079096045	0.073298429
MHC-I	RRYQKSCEL	RRYQKSQEL	C	7	Q	P	P	P to P	0.4248	0.6304	1.483992467	0.326142132
MHC-I	RRYQKSCEL	RRYQKSREL	C	7	R	P	P	P to P	0.4248	0.5648	1.329566855	0.247875354
MHC-I	RRYQKSCEL	RRYQKSTEL	C	7	T	P	P	P to P	0.4248	0.9248	2.177024482	0.540657439
MHC-I	RRYQKSCEL	RRYQKSPEL	C	7	P	P	P	P to P	0.4248	0.622	1.464218456	0.317041801
MHC-I	RRYQKSCEL	RRYQKSIEL	C	7	I	P	P	P to P	0.4248	0.5288	1.244821092	0.19667171
MHC-I	RRYQKSCEL	RRYQKSYEL	C	7	Y	P	P	P to P	0.4248	0.5012	1.179849341	0.152434158
MHC-I	RRYQKSCEL	RRYQKSAEL	C	7	A	P	P	P to P	0.4248	0.6168	1.451977401	0.311284047
MHC-I	RRYQKSCEL	RRYQKSEEL	C	7	E	P	P	P to P	0.4248	0.6048	1.423728814	0.297619048
MHC-I	RRYQKSCEL	RRYQKSKEL	C	7	K	P	P	P to P	0.4248	0.5176	1.218455744	0.179289026
MHC-I	RRYQKSCEL	RRYQKSLEL	C	7	L	P	P	P to P	0.4248	0.5744	1.352165725	0.260445682
MHC-I	RRYQKSDEL	RRYQKSQEL	D	7	Q	P	P	P to P	0.4584	0.6304	1.37521815	0.27284264
MHC-I	RRYQKSDEL	RRYQKSREL	D	7	R	P	P	P to P	0.4584	0.5648	1.232111693	0.188385269
MHC-I	RRYQKSDEL	RRYQKSTEL	D	7	T	P	P	P to P	0.4584	0.9248	2.017452007	0.50432526
MHC-I	RRYQKSDEL	RRYQKSPEL	D	7	P	P	P	P to P	0.4584	0.622	1.356893543	0.263022508
MHC-I	RRYQKSDEL	RRYQKSIEL	D	7	I	P	P	P to P	0.4584	0.5288	1.153577661	0.133131619
MHC-I	RRYQKSDEL	RRYQKSYEL	D	7	Y	P	P	P to P	0.4584	0.5012	1.093368237	0.085395052
MHC-I	RRYQKSDEL	RRYQKSAEL	D	7	A	P	P	P to P	0.4584	0.6168	1.345549738	0.256809339
MHC-I	RRYQKSDEL	RRYQKSEEL	D	7	E	P	P	P to P	0.4584	0.6048	1.319371728	0.242063492
MHC-I	RRYQKSDEL	RRYQKSKEL	D	7	K	P	P	P to P	0.4584	0.5176	1.129144852	0.114374034
MHC-I	RRYQKSDEL	RRYQKSLEL	D	7	L	P	P	P to P	0.4584	0.5744	1.253054101	0.201949861
MHC-I	RRYQKSQEL	RRYQKSTEL	Q	7	T	P	P	P to P	0.6304	0.9248	1.467005076	0.3183391
MHC-I	RRYQKSREL	RRYQKSTEL	R	7	T	P	P	P to P	0.5648	0.9248	1.637393768	0.389273356
MHC-I	RRYQKSREL	RRYQKSPEL	R	7	P	P	P	P to P	0.5648	0.622	1.101274788	0.091961415
MHC-I	RRYQKSREL	RRYQKSAEL	R	7	A	P	P	P to P	0.5648	0.6168	1.092067989	0.084306096
MHC-I	RRYQKSREL	RRYQKSEEL	R	7	E	P	P	P to P	0.5648	0.6048	1.07082153	0.066137566
MHC-I	RRYQKSREL	RRYQKSLEL	R	7	L	P	P	P to P	0.5648	0.5744	1.016997167	0.016713092
MHC-I	RRYQKSTAL	RRYQKSTEL	A	8	E	N	P	N to P	0.2952	0.9248	3.132791328	0.680795848
MHC-I	RRYQKSTAL	RRYQKSTGL	A	8	G	N	N	N to N	0.2952	0.304	1.029810298	0.028947368
MHC-I	RRYQKSTAL	RRYQKSTPL	A	8	P	N	N	N to N	0.2952	0.4132	1.399728997	0.285575992
MHC-I	RRYQKSTAL	RRYQKSTQL	A	8	Q	N	N	N to N	0.2952	0.35	1.185636856	0.156571429
MHC-I	RRYQKSTAL	RRYQKSTRL	A	8	R	N	N	N to N	0.2952	0.3852	1.304878049	0.23364486
MHC-I	RRYQKSTAL	RRYQKSTWL	A	8	W	N	N	N to N	0.2952	0.3488	1.181571816	0.153669725
MHC-I	RRYQKSTEI	RRYQKSTEL	I	9	L	N	P	N to P	0.6616	0.9248	1.397823458	0.284602076
MHC-I	RRYQKSTEL	TRYQKSTEL	R	1	T	P	P	P to P	0.9248	0.9252	1.000432526	4.32E-04
MHC-I	RRYQKSTEL	SRYQKSTEL	R	1	S	P	P	P to P	0.9248	0.9272	1.002595156	0.002588438
MHC-I	RRYQKSTEL	LRYQKSTEL	R	1	L	P	P	P to P	0.9248	0.9268	1.00216263	0.002157963
MHC-I	RRYQKSTEM	RRYQKSTEW	M	9	W	P	N	P to N	0.4196	0.4784	1.14013346	0.122909699
MHC-I	RRYQKSTEM	RRYQKSTEP	M	9	P	P	N	P to N	0.4196	0.4396	1.047664442	0.045495905
MHC-I	RRYQKSTEM	RRYQKSTEE	M	9	E	P	N	P to N	0.4196	0.5564	1.326024786	0.245866283
MHC-I	RRYQKSTEM	RRYQKSTEG	M	9	G	P	N	P to N	0.4196	0.5424	1.292659676	0.22640118
MHC-I	RRYQKSTEW	RRYQKSTEE	W	9	E	N	N	N to N	0.4784	0.5564	1.163043478	0.140186916
MHC-I	RRYQKSTEW	RRYQKSTEG	W	9	G	N	N	N to N	0.4784	0.5424	1.133779264	0.1179941
MHC-I	RRYQKSTGL	RRYQKSTPL	G	8	P	N	N	N to N	0.304	0.4132	1.359210526	0.2642788
MHC-I	RRYQKSTGL	RRYQKSTQL	G	8	Q	N	N	N to N	0.304	0.35	1.151315789	0.131428571
MHC-I	RRYQKSTGL	RRYQKSTRL	G	8	R	N	N	N to N	0.304	0.3852	1.267105263	0.210799585
MHC-I	RRYQKSTGL	RRYQKSTWL	G	8	W	N	N	N to N	0.304	0.3488	1.147368421	0.128440367
MHC-I	RRYQKSTLL	RRYQKSTPL	L	8	P	N	N	N to N	0.2892	0.4132	1.428769018	0.300096805
MHC-I	RRYQKSTLL	RRYQKSTQL	L	8	Q	N	N	N to N	0.2892	0.35	1.210235131	0.173714286
MHC-I	RRYQKSTLL	RRYQKSTRL	L	8	R	N	N	N to N	0.2892	0.3852	1.331950207	0.249221184
MHC-I	RRYQKSTLL	RRYQKSTWL	L	8	W	N	N	N to N	0.2892	0.3488	1.206085754	0.17087156
MHC-I	RRYQKSTNL	RRYQKSTSL	N	8	S	N	N	N to N	0.1884	0.2728	1.447983015	0.309384164
MHC-I	RRYQKSTNL	RRYQKSTCL	N	8	C	N	N	N to N	0.1884	0.2336	1.239915074	0.193493151
MHC-I	RRYQKSTNL	RRYQKSTDL	N	8	D	N	P	N to P	0.1884	0.258	1.369426752	0.269767442
MHC-I	RRYQKSTNL	RRYQKSTFL	N	8	F	N	N	N to N	0.1884	0.2628	1.394904459	0.283105023
MHC-I	RRYQKSTNL	RRYQKSTPL	N	8	P	N	N	N to N	0.1884	0.4132	2.193205945	0.544046467
MHC-I	RRYQKSTNL	RRYQKSTTL	N	8	T	N	N	N to N	0.1884	0.2712	1.439490446	0.305309735
MHC-I	RRYQKSTNL	RRYQKSTYL	N	8	Y	N	N	N to N	0.1884	0.214	1.135881104	0.119626168
MHC-I	RRYQKSTNL	RRYQKSTIL	N	8	I	N	N	N to N	0.1884	0.1972	1.04670913	0.044624746
MHC-I	RRYQKSTNL	RRYQKSTQL	N	8	Q	N	N	N to N	0.1884	0.35	1.857749469	0.461714286
MHC-I	RRYQKSTNL	RRYQKSTRL	N	8	R	N	N	N to N	0.1884	0.3852	2.044585987	0.510903427
MHC-I	RRYQKSTNL	RRYQKSTWL	N	8	W	N	N	N to N	0.1884	0.3488	1.851380042	0.459862385
MHC-I	RRYQKSTSL	RRYQKSTPL	S	8	P	N	N	N to N	0.2728	0.4132	1.514662757	0.339787028
MHC-I	RRYQKSTSL	RRYQKSTQL	S	8	Q	N	N	N to N	0.2728	0.35	1.282991202	0.220571429
MHC-I	RRYQKSTSL	RRYQKSTRL	S	8	R	N	N	N to N	0.2728	0.3852	1.41202346	0.291796469
MHC-I	RRYQKSTSL	RRYQKSTWL	S	8	W	N	N	N to N	0.2728	0.3488	1.278592375	0.217889908
MHC-I	RRYQMSTEL	RRYQQSTEL	M	5	Q	P	P	P to P	0.6408	0.7148	1.115480649	0.103525462
MHC-I	RRYQMSTEL	RRYQASTEL	M	5	A	P	P	P to P	0.6408	0.7092	1.106741573	0.096446701
MHC-I	RRYQVSTEL	RRYQQSTEL	V	5	Q	P	P	P to P	0.5996	0.7148	1.192128085	0.161163962
MHC-I	RRYQVSTEL	RRYQPSTEL	V	5	P	P	P	P to P	0.5996	0.6168	1.028685791	0.027885863
MHC-I	RRYQVSTEL	RRYQASTEL	V	5	A	P	P	P to P	0.5996	0.7092	1.182788526	0.154540327
MHC-I	RRYQVSTEL	RRYQLSTEL	V	5	L	P	P	P to P	0.5996	0.6396	1.066711141	0.062539087
MHC-I	RRYYKSTEL	RRYLKSTEL	Y	4	L	P	P	P to P	0.8708	0.8824	1.013321084	0.013145966
MHC-I	RVIDPRRCM	RVIDPRRCL	M	9	L	P	P	P to P	0.552	0.5916	1.07173913	0.06693712
MHC-I	RVIDPRRCM	RVIDPRRCMK	-	10	K	P	P	P to P	0.552	0.6128	1.110144928	0.09921671
MHC-I	RYLKDQQLL	RYLRDQQLL	K	4	R	P	P	P to P	0.5244	0.6952	1.325705568	0.245684695
MHC-I	RYLQDQQLL	RYLRDQQLL	Q	4	R	P	P	P to P	0.484	0.6952	1.436363636	0.303797468
MHC-I	SAEPVPLQL	RSAEPVPLQL	-	1	R	P	N	P to N	0.4404	0.4924	1.118074478	0.105605199
MHC-I	SFECYSFLK	ISFECYSFLK	-	1	I	N	N	N to N	0.1644	0.206	1.253041363	0.201941748
MHC-I	SILASSLLK	SILLSSLLK	A	4	L	N	P	N to P	0.3324	0.354	1.064981949	0.061016949
MHC-I	SILASSLLK	VSILASSLLK	-	1	V	N	N	N to N	0.3324	0.4092	1.231046931	0.187683284
MHC-I	SILLRDAGL	SILLRDAGLV	-	10	V	P	P	P to P	0.51	0.5736	1.124705882	0.110878661
MHC-I	SLFNTIAVL	SLYNTIAVL	F	3	Y	P	P	P to P	0.6124	0.7556	1.233834095	0.189518264
MHC-I	SLFNTIAVL	SLFNTIATL	V	8	T	P	P	P to P	0.6124	0.6184	1.009797518	0.009702458
MHC-I	SLFNTIAVL	RSLFNTIAVL	-	1	R	P	P	P to P	0.6124	0.6936	1.132593076	0.117070358
MHC-I	SLFNTIAVL	SLFNTIAVLY	-	10	Y	P	P	P to P	0.6124	0.6964	1.137165251	0.120620333
MHC-I	SLFNTVATV	SLFNTVATL	V	9	L	P	P	P to P	0.7032	0.7224	1.027303754	0.026578073
MHC-I	SLFNTVVTL	SLFNAVVTL	T	5	A	P	N	P to N	0.55	0.5508	1.001454545	0.001452433
MHC-I	SLFNTVVTL	SLFNTVATL	V	7	A	P	P	P to P	0.55	0.7224	1.313454545	0.238648948
MHC-I	SLLMWITQI	SLLMWITQL	I	9	L	P	P	P to P	0.8444	0.8688	1.028896258	0.028084715
MHC-I	SLLMWITQI	SLLMWITQCI	-	9	C	P	P	P to P	0.8444	0.858	1.016106111	0.015850816
MHC-I	SLMAFTAAV	SLMAFTASV	A	8	S	P	N	P to N	0.5504	0.7096	1.289244186	0.224351747
MHC-I	SLQPEDFAT	SLQPEDFAL	T	9	L	P	P	P to P	0.558	0.5648	1.01218638	0.01203966
MHC-I	SLSHYFTLV	SLSHYFTLVF	-	10	F	P	P	P to P	0.402	0.4256	1.058706468	0.055451128
MHC-I	SLYITVAVL	SLYNTVAVL	I	4	N	P	P	P to P	0.3448	0.7688	2.229698376	0.551508845
MHC-I	SLYITVAVL	SLYITVATL	V	8	T	P	P	P to P	0.3448	0.3632	1.053364269	0.050660793
MHC-I	SLYNAVATL	SLYNAIATL	V	6	I	P	N	P to N	0.484	0.51	1.053719008	0.050980392
MHC-I	SLYNAVATL	SLYNSVATL	A	5	S	P	P	P to P	0.484	0.5072	1.047933884	0.045741325
MHC-I	SLYNAVATL	SLYNAVVTL	A	7	V	P	N	P to N	0.484	0.5244	1.083471074	0.077040427
MHC-I	SLYNTVAVL	KSLYNTVAVL	-	1	K	P	P	P to P	0.7688	0.8036	1.045265349	0.043305127
MHC-I	SLYNTVAVL	RSLYNTVAVL	-	1	R	P	P	P to P	0.7688	0.8592	1.117585848	0.105214153
MHC-I	SPLLLTSSQ	SPLLLTSSQQ	-	10	Q	N	N	N to N	0.2892	0.3076	1.06362379	0.059817945
MHC-I	SQIGAGVYK	YSQIGAGVYK	-	1	Y	P	N	P to N	0.2696	0.4656	1.727002967	0.420962199
MHC-I	SQLAKRFSK	SQLAKRFSR	K	9	R	N	N	N to N	0.2372	0.2988	1.259696459	0.206157965
MHC-I	SQLAKRFSK	GSQLAKRFSK	-	1	G	N	N	N to N	0.2372	0.3416	1.440134907	0.305620609
MHC-I	SQVAGIINK	SQVAGIINKK	-	10	K	N	N	N to N	0.2508	0.258	1.028708134	0.027906977
MHC-I	SRFWAIRTR	SRYWAIRTR	F	3	Y	P	P	P to P	0.5308	0.7968	1.501130369	0.333835341
MHC-I	SRFWAIRTR	SRLWAIRTR	F	3	L	P	P	P to P	0.5308	0.6144	1.157498116	0.136067708
MHC-I	SRKGLRRDL	SRQGLRRDL	K	3	Q	P	P	P to P	0.2992	0.4288	1.43315508	0.302238806
MHC-I	SRYEAIRTR	SRYYAIRTR	E	4	Y	N	P	N to P	0.2092	0.408	1.950286807	0.487254902
MHC-I	SRYEAIRTR	SRYFAIRTR	E	4	F	N	P	N to P	0.2092	0.3648	1.743785851	0.426535088
MHC-I	SRYEAIRTR	SRYKAIRTR	E	4	K	N	N	N to N	0.2092	0.2332	1.114722753	0.102915952
MHC-I	SRYEAIRTR	SRYWAIRTR	E	4	W	N	P	N to P	0.2092	0.7968	3.808795411	0.737449799
MHC-I	SRYEAIRTR	SRYLAIRTR	E	4	L	N	N	N to N	0.2092	0.33	1.577437859	0.366060606
MHC-I	SRYYAIRTR	SRYWAIRTR	Y	4	W	P	P	P to P	0.408	0.7968	1.952941176	0.487951807
MHC-I	SSCSSCPLS	SSCSSCPLSK	-	10	K	P	P	P to P	0.5	0.608	1.216	0.177631579
MHC-I	SSFQHGGRY	GSSFQHGGRY	-	1	G	N	N	N to N	0.2228	0.2316	1.039497307	0.037996546
MHC-I	SSFYNYVMK	TSSFYNYVMK	-	1	T	N	N	N to N	0.16	0.1888	1.18	0.152542373
MHC-I	STIFDIVSK	RSTIFDIVSK	-	1	R	N	N	N to N	0.1608	0.168	1.044776119	0.042857143
MHC-I	STLPETAVV	STLPETTVV	A	7	T	P	P	P to P	0.3912	0.7212	1.843558282	0.457570715
MHC-I	STVANDVRK	SSTVANDVRK	-	2	S	N	N	N to N	0.188	0.2148	1.142553191	0.124767225
MHC-I	TFIDVHIPK	ATFIDVHIPK	-	1	A	N	N	N to N	0.2944	0.2964	1.006793478	0.006747638
MHC-I	TIHDIILEC	TIHDIILECV	-	10	V	P	P	P to P	0.422	0.4268	1.011374408	0.011246485
MHC-I	TLDIFYLFK	LTLDIFYLFK	-	1	L	N	N	N to N	0.14	0.2396	1.711428571	0.415692821
MHC-I	TLWKAGILY	HTLWKAGILY	-	1	H	N	N	N to N	0.408	0.4552	1.115686275	0.103690685
MHC-I	TPQDLNMML	TPQDLNTML	M	7	T	P	P	P to P	0.6664	0.6788	1.018607443	0.018267531
MHC-I	TPQDLNQML	TPQDLNTML	Q	7	T	P	P	P to P	0.5564	0.6788	1.219985622	0.180318209
MHC-I	TRYQKSTEL	SRYQKSTEL	T	1	S	P	P	P to P	0.9252	0.9272	1.002161695	0.002157032
MHC-I	TRYQKSTEL	LRYQKSTEL	T	1	L	P	P	P to P	0.9252	0.9268	1.001729356	0.00172637
MHC-I	TSAFVFPTK	YTSAFVFPTK	-	1	Y	P	N	P to N	0.2996	0.4436	1.480640854	0.324616772
MHC-I	TVNPIVTEK	ITVNPIVTEK	-	1	I	N	N	N to N	0.1816	0.2004	1.103524229	0.093812375
MHC-I	TVVSAVHFK	MTVVSAVHFK	-	1	M	N	N	N to N	0.228	0.23	1.00877193	0.008695652
MHC-I	TYGVNYTFL	TYGVNYTFLY	-	10	Y	N	N	N to N	0.2252	0.23	1.021314387	0.020869565
MHC-I	VASINNVIY	AVASINNVIY	-	1	A	N	N	N to N	0.2088	0.2596	1.243295019	0.19568567
MHC-I	VDDNSLIIY	FVDDNSLIIY	-	1	F	N	N	N to N	0.1428	0.1672	1.170868347	0.145933014
MHC-I	VESVTFLTL	VESVTFLTLL	-	10	L	N	N	N to N	0.2736	0.3388	1.238304094	0.19244392
MHC-I	VKNWMTETL	VKNWMTETLL	-	10	L	P	P	P to P	0.3792	0.4236	1.117088608	0.104815864
MHC-I	VLNPYMPTV	VLNPYMPSV	T	8	S	P	P	P to P	0.4608	0.4872	1.057291667	0.054187192
MHC-I	VLNPYMPTV	KVLNPYMPTV	-	1	K	P	N	P to N	0.4608	0.5364	1.1640625	0.140939597
MHC-I	VLVTFCKLK	KVLVTFCKLK	-	1	K	N	N	N to N	0.3	0.3412	1.137333333	0.120750293
MHC-I	VPLLAIGCY	VPLLAMGCY	I	6	M	P	P	P to P	0.4132	0.5552	1.343659245	0.255763689
MHC-I	VPMVTQMAM	IPMVTQMAM	V	1	I	P	N	P to N	0.1464	0.778	5.31420765	0.811825193
MHC-I	VPSSSSTPL	VPSSSSTPLL	-	10	L	P	N	P to N	0.2172	0.258	1.187845304	0.158139535
MHC-I	VRMILMTHF	ARMILMTHF	V	1	A	P	P	P to P	0.6348	0.642	1.011342155	0.011214953
MHC-I	VTRGAVLMY	VTRGAVLMH	Y	9	H	N	N	N to N	0.4452	0.486	1.091644205	0.083950617
MHC-I	VTRGAVLTH	VTRGAVLMH	T	8	M	N	N	N to N	0.4488	0.486	1.082887701	0.07654321
MHC-I	VYQYTFPDF	VYQYTFPDFL	-	10	L	P	P	P to P	0.5536	0.6124	1.106213873	0.096015676
MHC-I	VYSSPNVSI	VYSSPNVSII	-	10	I	N	N	N to N	0.1876	0.1928	1.02771855	0.026970954
MHC-I	VYTPSPYVF	FVYTPSPYVF	-	1	F	P	P	P to P	0.4292	0.4688	1.092264678	0.08447099
MHC-I	WFLVGVAII	PWFLVGVAII	-	1	P	N	N	N to N	0.3964	0.3996	1.008072654	0.008008008
MHC-I	YAMCLNTFV	YAMCTNTFV	L	5	T	N	N	N to N	0.3036	0.37	1.218708827	0.179459459
MHC-I	YAMCLNTFV	YAMCLNTFVL	-	10	L	N	N	N to N	0.3036	0.3212	1.057971014	0.054794521
MHC-I	YDPVAALFF	QYDPVAALFF	-	1	Q	P	P	P to P	0.468	0.6528	1.394871795	0.283088235
MHC-I	YEVNSTMTL	LYEVNSTMTL	-	1	L	N	N	N to N	0.1336	0.1356	1.01497006	0.014749263
MHC-I	YILEETSVM	YILEETSVMM	-	10	M	P	P	P to P	0.7332	0.776	1.05837425	0.055154639
MHC-I	YILEETSVM	YILEETSVLM	-	9	L	P	P	P to P	0.7332	0.8632	1.177304965	0.15060241
MHC-I	YILEETSVM	YILEETSVML	-	10	L	P	P	P to P	0.7332	0.9144	1.247135843	0.19816273
MHC-I	YLCCQLDPA	RLCCQLDPA	Y	1	R	N	P	N to P	0.4224	0.4332	1.025568182	0.024930748
MHC-I	YLEMLLKAL	LYLEMLLKAL	-	1	L	N	N	N to N	0.1736	0.1892	1.089861751	0.082452431
MHC-I	YLEPGPVTI	YLEPGPVTL	I	9	L	P	P	P to P	0.7876	0.8144	1.034027425	0.032907662
MHC-I	YLHKRTLGL	VLHKRTLGL	Y	1	V	P	P	P to P	0.3736	0.5308	1.420770878	0.296156745
MHC-I	YLNKIQNSL	YLKKIQNSL	N	3	K	P	P	P to P	0.1764	0.2548	1.444444444	0.307692308
MHC-I	YLNKIQNSL	EYLNKIQNSL	-	1	E	P	N	P to N	0.1764	0.3156	1.789115646	0.441064639
MHC-I	YLYQLSPPI	MYLYQLSPPI	-	1	M	P	N	P to N	0.3668	0.5112	1.393675027	0.282472613
MHC-I	YMCYRNIEF	MYMCYRNIEF	-	1	M	P	P	P to P	0.302	0.386	1.278145695	0.21761658
MHC-I	YMLDLQPEV	YMLDLQPET	V	9	T	P	P	P to P	0.5172	0.6176	1.194122196	0.162564767
MHC-I	YMLDLQPEV	YMLDLQPETV	-	9	T	P	P	P to P	0.5172	0.5324	1.029389018	0.028549962
MHC-I	YMLIIVLWL	YMLIIVLWLY	-	10	Y	N	N	N to N	0.1384	0.1416	1.023121387	0.02259887
MHC-I	YMTFGDIPL	YMTFGDIPLV	-	10	V	N	N	N to N	0.3028	0.308	1.017173052	0.016883117
MHC-I	YNLRRGIAL	YNLRRGTAL	I	7	T	P	P	P to P	0.4552	0.4604	1.01142355	0.011294526
MHC-I	YPLHEQRGM	YPLHEQHGM	R	7	H	P	P	P to P	0.5136	0.6768	1.317757009	0.241134752
MHC-I	YPLHEQRGM	YPLHEQYGM	R	7	Y	P	P	P to P	0.5136	0.5548	1.080218069	0.074260995
MHC-I	YPLTIGWCY	YPLTFGWCY	I	5	F	P	P	P to P	0.606	0.858	1.415841584	0.293706294
MHC-I	YPRSNCGGL	YPRSNCGGLA	-	10	A	N	N	N to N	0.2728	0.3204	1.174486804	0.148564295
MHC-I	YQGSYGFRL	YLGSYGFRL	Q	2	L	P	P	P to P	0.2516	0.4172	1.658187599	0.396931927
MHC-I	YQLDPKFIV	YQLDPKFIT	V	9	T	P	N	P to N	0.134	0.3296	2.459701493	0.593446602
MHC-I	YSDPLALRE	YSDPLALREF	-	10	F	P	P	P to P	0.31	0.3612	1.16516129	0.141749723
MHC-I	YSEHPTFTS	YSEHPTFTSQ	-	10	Q	N	P	N to P	0.344	0.3588	1.043023256	0.041248606
MHC-I	YSKNLNSFF	YYSKNLNSFF	-	2	Y	P	P	P to P	0.3104	0.3764	1.212628866	0.175345377
MHC-I	YSQIGAGVY	YSQIGAGVYK	-	10	K	N	N	N to N	0.3772	0.4656	1.234358431	0.189862543
MHC-I	YVDRFYKTL	DYVDRFYKTL	-	1	D	P	N	P to N	0.3496	0.5796	1.657894737	0.396825397
MHC-I	AAWGFFPYL	ALWGFFPYL	A	2	L	P	P	P to P	0.6352	0.7384	1.162468514	0.139761647
MHC-I	AEESYTYYY	FAEESYTYYY	-	1	F	N	N	N to N	0.1168	0.1208	1.034246575	0.033112583
MHC-I	AESPASRQA	AESPASRQAA	-	10	A	N	N	N to N	0.228	0.254	1.114035088	0.102362205
MHC-I	AGYLMELCF	AGYLMELCC	F	9	C	P	P	P to P	0.4176	0.4344	1.040229885	0.038674033
MHC-I	AGYLMELCF	AGYLMELCFA	-	10	A	P	N	P to N	0.4176	0.538	1.288314176	0.223791822
MHC-I	AIFQRSMTR	AIFQSSMTR	R	5	S	P	P	P to P	0.4164	0.4952	1.189241114	0.159127625
MHC-I	AIFQSSMTR	AIFQSSMTA	R	9	A	P	P	P to P	0.4952	0.5652	1.141357027	0.123849965
MHC-I	AIFQSSMTR	AIFQSSMTT	R	9	T	P	P	P to P	0.4952	0.574	1.159127625	0.13728223
MHC-I	AIFQSSMTY	AIFQSSMTA	Y	9	A	P	P	P to P	0.2692	0.5652	2.099554235	0.523708422
MHC-I	AIFQSSMTY	AIFQSSMTT	Y	9	T	P	P	P to P	0.2692	0.574	2.132243685	0.531010453
MHC-I	AIMEKNIML	AIMEKNIVL	M	8	V	N	P	N to P	0.5128	0.8544	1.666146646	0.399812734
MHC-I	AKAAAAAAK	AIAAAAAAK	K	2	I	N	N	N to N	0.1316	0.1844	1.401215805	0.286334056
MHC-I	ALAAAAAAA	ALAAAAAAR	A	9	R	N	N	N to N	0.1768	0.2848	1.610859729	0.379213483
MHC-I	ALAKAAAAV	ALAKGAAAV	A	5	G	N	N	N to N	0.0836	0.39	4.66507177	0.785641026
MHC-I	ALAKAAAAV	AAAKAAAAV	L	2	A	N	N	N to N	0.0836	0.1	1.196172249	0.164
MHC-I	ALAKAAAAV	ALAKAAAAT	V	9	T	N	N	N to N	0.0836	0.2584	3.090909091	0.676470588
MHC-I	ALAKAAAAV	VLAKAAAAV	A	1	V	N	N	N to N	0.0836	0.326	3.899521531	0.743558282
MHC-I	ALAKAAAAV	ALAKAAAAAV	-	9	A	N	N	N to N	0.0836	0.1712	2.04784689	0.511682243
MHC-I	ALASCMGLI	ALASCMGLIY	-	10	Y	N	P	N to P	0.5432	0.5476	1.008100147	0.008035062
MHC-I	ALDLSHFLK	ALDMSHFLK	L	4	M	P	N	P to N	0.2808	0.3416	1.216524217	0.177985948
MHC-I	ALDLSHFLK	AVDLSHFLK	L	2	V	P	P	P to P	0.2808	0.316	1.125356125	0.111392405
MHC-I	ALFKYDINI	ALFKYDINIY	-	10	Y	N	N	N to N	0.1636	0.1648	1.007334963	0.007281553
MHC-I	ALLGFFPYL	ALWGFFPYL	L	3	W	P	P	P to P	0.522	0.7384	1.414559387	0.293066089
MHC-I	ALYDVVSKL	ALYDVVTKL	S	7	T	P	P	P to P	0.4308	0.4564	1.059424327	0.056091148
MHC-I	APRTLVYLL	APRTLVLLL	Y	7	L	N	N	N to N	0.346	0.5688	1.643930636	0.391701828
MHC-I	APRTLVYLL	APRTVLVYLL	-	5	V	N	N	N to N	0.346	0.3824	1.105202312	0.095188285
MHC-I	ASFDKAKLK	ASFDKAKLKK	-	10	K	N	N	N to N	0.1988	0.2104	1.058350101	0.05513308
MHC-I	ATDALMTCY	ATDALMTGY	C	8	G	P	P	P to P	0.4124	0.522	1.265761397	0.209961686
MHC-I	ATPFPQTSK	ATPFPQTSKK	-	10	K	N	N	N to N	0.2572	0.2916	1.133748056	0.117969822
MHC-I	AYSQQTRGL	AYSQQTRGLL	-	10	L	P	N	P to N	0.2076	0.2832	1.36416185	0.266949153
MHC-I	CEGLDVEDL	CEGLDVEDLL	-	10	L	N	N	N to N	0.2004	0.2368	1.181636727	0.153716216
MHC-I	CRYQKSTEL	WRYQKSTEL	C	1	W	P	P	P to P	0.7476	0.7612	1.018191546	0.017866527
MHC-I	CRYQKSTEL	FRYQKSTEL	C	1	F	P	P	P to P	0.7476	0.7476	1	0
MHC-I	CRYQKSTEL	SRYQKSTEL	C	1	S	P	P	P to P	0.7476	0.9272	1.24023542	0.193701467
MHC-I	CRYQKSTEL	LRYQKSTEL	C	1	L	P	P	P to P	0.7476	0.9268	1.239700375	0.193353474
MHC-I	CRYQKSTEL	NRYQKSTEL	C	1	N	P	P	P to P	0.7476	0.8048	1.076511503	0.071073559
MHC-I	CRYQKSTEL	YRYQKSTEL	C	1	Y	P	P	P to P	0.7476	0.8232	1.101123596	0.091836735
MHC-I	CYRAYSDLF	CYRAYSDLFF	-	10	F	N	N	N to N	0.2332	0.2528	1.084048027	0.077531646
MHC-I	DEFERLYTL	DEFERLYTLY	-	10	Y	N	N	N to N	0.1156	0.1368	1.183391003	0.15497076
MHC-I	DENTYAMEL	DENTYAMELL	-	10	L	N	N	N to N	0.1688	0.2604	1.542654028	0.351766513
MHC-I	DLKPDNILL	DLKPENILL	D	5	E	P	N	P to N	0.244	0.3004	1.231147541	0.187749667
MHC-I	DLKPDNILL	DLKPQNILL	D	5	Q	P	N	P to N	0.244	0.3468	1.421311475	0.296424452
MHC-I	DLKPDNILL	DIKPDNILL	L	2	I	P	N	P to N	0.244	0.5548	2.273770492	0.560201875
MHC-I	DLKPENILL	DLKPQNILL	E	5	Q	N	N	N to N	0.3004	0.3468	1.154460719	0.133794694
MHC-I	DPILRSLAY	DRILRSLAY	P	2	R	N	N	N to N	0.2536	0.3744	1.476340694	0.322649573
MHC-I	DPKVKQWPL	GPKVKQWPL	D	1	G	P	P	P to P	0.4688	0.6784	1.447098976	0.308962264
MHC-I	DRFFKTLRA	DRFWKTLRA	F	4	W	P	P	P to P	0.3156	0.3688	1.168567807	0.144251627
MHC-I	EAAGRRLAR	EAARRRLAR	G	4	R	P	P	P to P	0.442	0.4668	1.056108597	0.053127678
MHC-I	EATKLCDVL	LEATKLCDVL	-	1	L	P	N	P to N	0.3752	0.3928	1.046908316	0.044806517
MHC-I	EEALKGLPI	MEEALKGLPI	-	1	M	N	N	N to N	0.2768	0.2796	1.010115607	0.010014306
MHC-I	EFKDFAAGR	EFKEFAAGR	D	4	E	P	P	P to P	0.4	0.4384	1.096	0.087591241
MHC-I	ELAAKLVAL	ELAAKLVGL	A	8	G	P	P	P to P	0.52	0.5248	1.009230769	0.009146341
MHC-I	ELAAKLVAL	ELAAKLVALG	-	10	G	P	P	P to P	0.52	0.6596	1.268461538	0.21164342
MHC-I	ELNMFFMPK	ELNMFFMPKR	-	10	R	N	N	N to N	0.3176	0.3456	1.088161209	0.081018519
MHC-I	EMMKTYIEF	CEMMKTYIEF	-	1	C	N	N	N to N	0.2112	0.2392	1.132575758	0.117056856
MHC-I	ETACLGKAY	ETACLGKAYA	-	10	A	P	P	P to P	0.5076	0.51	1.004728132	0.004705882
MHC-I	ETIKGGRHL	EVIKGGRHL	T	2	V	P	P	P to P	0.2924	0.3384	1.157318741	0.135933806
MHC-I	EVDDYGFGM	EVEDYGFGM	D	3	E	N	N	N to N	0.2044	0.2628	1.285714286	0.222222222
MHC-I	FAPGFFPTL	FAPGFFPYL	T	8	Y	P	P	P to P	0.5372	0.5788	1.07743857	0.07187284
MHC-I	FFDLPLPWT	FLDLPLPWT	F	2	L	P	P	P to P	0.5336	0.58	1.086956522	0.08
MHC-I	FIANNDCRY	FIANNDCRYY	-	10	Y	N	N	N to N	0.1988	0.2076	1.044265594	0.04238921
MHC-I	FLDQVPFSV	ILDQVPFSV	F	1	I	P	P	P to P	0.6484	0.6576	1.014188772	0.013990268
MHC-I	FLLTRILTI	FLLTRILTL	I	9	L	P	P	P to P	0.69	0.7284	1.055652174	0.052718287
MHC-I	FMDGKQACV	FMDGKQACVL	-	10	L	N	N	N to N	0.2704	0.278	1.028106509	0.027338129
MHC-I	FMECNLNEL	FMECNLNELV	-	10	V	N	N	N to N	0.34	0.3708	1.090588235	0.083063646
MHC-I	FQYLLPGFV	FQYLLPGFVL	-	10	L	N	N	N to N	0.2488	0.2668	1.072347267	0.067466267
MHC-I	FTLMAAILA	FTLMAAILAY	-	10	Y	N	N	N to N	0.4708	0.5764	1.224299065	0.183206107
MHC-I	FTSAVLLLL	FTSAVLLLV	L	9	V	P	P	P to P	0.4096	0.4808	1.173828125	0.148086522
MHC-I	FTSAVLLLV	FTSAVLLLVV	-	10	V	P	N	P to N	0.4808	0.7896	1.642262895	0.391084093
MHC-I	GGKKKYKLK	GGKKKYKLR	K	9	R	P	P	P to P	0.8464	0.9172	1.083648393	0.077191452
MHC-I	GGKKKYKLK	GGKKKKYKLK	-	6	K	P	P	P to P	0.8464	0.8876	1.048676749	0.046417305
MHC-I	GGLGFVFTL	GFLGFVFTL	G	2	F	P	P	P to P	0.7064	0.7352	1.040770102	0.039173014
MHC-I	GGLGFVFTL	GILGFVFTL	G	2	I	P	P	P to P	0.7064	0.9344	1.322763307	0.244006849
MHC-I	GGLGFVFTL	GLLGFVFTL	G	2	L	P	P	P to P	0.7064	0.8152	1.154020385	0.133464181
MHC-I	GGLGFVFTL	GMLGFVFTL	G	2	M	P	P	P to P	0.7064	0.7376	1.04416761	0.042299349
MHC-I	GHFGGVGGV	GEFGGVGGV	H	2	E	N	N	N to N	0.2264	0.238	1.051236749	0.048739496
MHC-I	GHFGGVGGV	GIFGGVGGV	H	2	I	N	N	N to N	0.2264	0.2608	1.151943463	0.13190184
MHC-I	GHFGGVGGV	GPFGGVGGV	H	2	P	N	N	N to N	0.2264	0.2828	1.249116608	0.199434229
MHC-I	GHFGGVGGV	GYFGGVGGV	H	2	Y	N	N	N to N	0.2264	0.274	1.21024735	0.173722628
MHC-I	GIFGGGGGA	GIFGGGGGV	A	9	V	N	N	N to N	0.1516	0.2448	1.614775726	0.380718954
MHC-I	GIFGGGGGV	GIFGGVGGV	G	6	V	N	N	N to N	0.2448	0.2608	1.065359477	0.061349693
MHC-I	GIGGFGGGL	GIGGGGGGL	F	5	G	N	N	N to N	0.0444	0.0744	1.675675676	0.403225806
MHC-I	GILEFVFTL	GILGFVFTL	E	4	G	P	P	P to P	0.534	0.9344	1.749812734	0.428510274
MHC-I	GILGFVFAL	GILGFVFTL	A	8	T	P	P	P to P	0.7436	0.9344	1.256589564	0.204195205
MHC-I	GILGFVKTL	GILGFVFTL	K	7	F	N	P	N to P	0.4072	0.9344	2.294695481	0.564212329
MHC-I	GILGFVKTL	GILGFVATL	K	7	A	N	N	N to N	0.4072	0.6736	1.654223969	0.395486936
MHC-I	GILGFVKTL	GILGFVYTL	K	7	Y	N	P	N to P	0.4072	0.4296	1.055009823	0.052141527
MHC-I	GIVGFVFTL	GILGFVFTL	V	3	L	P	P	P to P	0.686	0.9344	1.362099125	0.265839041
MHC-I	GIVGFVFTL	GIMGFVFTL	V	3	M	P	P	P to P	0.686	0.6876	1.002332362	0.002326934
MHC-I	GIVGFVFTL	GIAGFVFTL	V	3	A	P	P	P to P	0.686	0.7624	1.111370262	0.100209864
MHC-I	GLFGGGFGS	GLFGGGFGN	S	9	N	N	N	N to N	0.1252	0.1868	1.49201278	0.329764454
MHC-I	GLLGNVSTV	GLLGVVSTV	N	5	V	P	P	P to P	0.4528	0.5096	1.125441696	0.111459969
MHC-I	GQLGFVFTL	GFLGFVFTL	Q	2	F	P	P	P to P	0.6172	0.7352	1.191186001	0.160500544
MHC-I	GQLGFVFTL	GILGFVFTL	Q	2	I	P	P	P to P	0.6172	0.9344	1.513933895	0.339469178
MHC-I	GQLGFVFTL	GLLGFVFTL	Q	2	L	P	P	P to P	0.6172	0.8152	1.320803629	0.242885182
MHC-I	GQLGFVFTL	GMLGFVFTL	Q	2	M	P	P	P to P	0.6172	0.7376	1.19507453	0.163232104
MHC-I	GTGDAWMVK	GTGDAWMVKK	-	10	K	N	N	N to N	0.342	0.3708	1.084210526	0.077669903
MHC-I	GTINIVHPK	GTINIVHPKL	-	10	L	N	N	N to N	0.2692	0.332	1.233283804	0.189156627
MHC-I	GVSRYVARL	GLSRYVARL	V	2	L	P	P	P to P	0.4748	0.56	1.179443976	0.152142857
MHC-I	HAVGLFRAA	HAVGIFRAA	L	5	I	P	P	P to P	0.6268	0.7656	1.221442246	0.181295716
MHC-I	HPAAMPHLL	HPAAMPHLLV	-	10	V	P	N	P to N	0.4328	0.5152	1.19038817	0.159937888
MHC-I	HPLHEQHGM	YPLHEQHGM	H	1	Y	P	P	P to P	0.4548	0.6768	1.488126649	0.328014184
MHC-I	HSKKKCDDL	HSKKKCDEL	D	8	E	P	P	P to P	0.6696	0.9068	1.354241338	0.26157918
MHC-I	HVVGIFRAA	HAVGIFRAA	V	2	A	P	P	P to P	0.5096	0.7656	1.502354788	0.334378265
MHC-I	HYAPRQCGI	HYAPRPCGI	Q	6	P	N	P	N to P	0.336	0.3536	1.052380952	0.049773756
MHC-I	IDTDFSVIK	IVTDFSVIK	D	2	V	P	P	P to P	0.4	0.7488	1.872	0.465811966
MHC-I	IDTDFSVIK	ILTDFSVIK	D	2	L	P	P	P to P	0.4	0.516	1.29	0.224806202
MHC-I	ILFIMFMLI	VILFIMFMLI	-	1	V	N	N	N to N	0.1072	0.1288	1.201492537	0.167701863
MHC-I	ILIRCIICQ	ITIRCIICQ	L	2	T	P	P	P to P	0.408	0.4324	1.059803922	0.056429232
MHC-I	ILKDGPERV	ILTDGPERV	K	3	T	N	P	N to P	0.26	0.358	1.376923077	0.273743017
MHC-I	ILSPLTKGI	PILSPLTKGI	-	1	P	N	N	N to N	0.2976	0.3544	1.190860215	0.16027088
MHC-I	ILTDFSVIR	ILTDFSVIK	R	9	K	P	P	P to P	0.5108	0.516	1.01018011	0.010077519
MHC-I	ILTDFSVIR	IVTDFSVIR	L	2	V	P	P	P to P	0.5108	0.7308	1.430696946	0.301039956
MHC-I	ILYENNVIT	ILYENNVITV	-	10	V	P	P	P to P	0.4212	0.5988	1.421652422	0.296593186
MHC-I	ILYENNVIT	ILYENNVITI	-	10	I	P	P	P to P	0.4212	0.6112	1.451092118	0.310863874
MHC-I	IMAAILAYT	LMAAILAYT	I	1	L	N	N	N to N	0.1344	0.1404	1.044642857	0.042735043
MHC-I	IMAAILAYT	TIMAAILAYT	-	1	T	N	N	N to N	0.1344	0.2648	1.970238095	0.49244713
MHC-I	IMAAILAYT	IMAAILAYTI	-	10	I	N	N	N to N	0.1344	0.206	1.532738095	0.347572816
MHC-I	IPKSLAGPI	IPKSLAGPIS	-	10	S	N	N	N to N	0.2244	0.3332	1.484848485	0.326530612
MHC-I	ITASILLWY	IITASILLWY	-	2	I	N	N	N to N	0.2988	0.3028	1.013386881	0.01321004
MHC-I	IVDQCCTSI	IVEQCCTSI	D	3	E	P	P	P to P	0.4244	0.4816	1.134778511	0.118770764
MHC-I	IVNGAMMFY	IVNGAMMFYV	-	10	V	N	N	N to N	0.3408	0.3564	1.045774648	0.043771044
MHC-I	IVSPFIPLL	SIVSPFIPLL	-	1	S	P	P	P to P	0.568	0.5928	1.043661972	0.041835358
MHC-I	IVTDFSVIK	IVTDFSVIT	K	9	T	P	P	P to P	0.7488	0.85	1.135149573	0.119058824
MHC-I	IYGLIACLI	IYGLIACLIF	-	10	F	N	N	N to N	0.1728	0.1912	1.106481481	0.09623431
MHC-I	KEENMVKSL	EKEENMVKSL	-	1	E	N	P	N to P	0.2248	0.2628	1.169039146	0.144596651
MHC-I	KEENRNIVY	FKEENRNIVY	-	1	F	N	N	N to N	0.1272	0.1424	1.119496855	0.106741573
MHC-I	KENGLRNSF	KENGLRNSFL	-	10	L	N	N	N to N	0.1528	0.1768	1.157068063	0.135746606
MHC-I	KILGFVFTL	WILGFVFTL	K	1	W	P	P	P to P	0.4184	0.77	1.840344168	0.456623377
MHC-I	KILGFVFTL	AILGFVFTL	K	1	A	P	P	P to P	0.4184	0.868	2.07456979	0.51797235
MHC-I	KILGFVFTL	GILGFVFTL	K	1	G	P	P	P to P	0.4184	0.9344	2.233269598	0.552226027
MHC-I	KLEDDNPWL	KLEDENPWL	D	5	E	P	P	P to P	0.4476	0.4808	1.074173369	0.069051581
MHC-I	KLKKIKNSI	KLKKIKNSL	I	9	L	P	P	P to P	0.4036	0.4704	1.165510406	0.142006803
MHC-I	KLTPLCVSL	KLTPLCVTL	S	8	T	P	P	P to P	0.522	0.6004	1.150191571	0.130579614
MHC-I	KLTSCNTSV	TLTSCNTSV	K	1	T	P	P	P to P	0.348	0.41	1.17816092	0.151219512
MHC-I	KLVEVPFPV	KLVEVPFPVV	-	10	V	N	N	N to N	0.288	0.2952	1.025	0.024390244
MHC-I	KLYLVDYGL	KLYLVDYGLV	-	10	V	N	N	N to N	0.2092	0.216	1.03250478	0.031481481
MHC-I	KMVELVHFL	KMVELVHFLL	-	10	L	P	N	P to N	0.2904	0.3268	1.125344353	0.111383109
MHC-I	KPGTSGSPI	KPGTSGSPII	-	10	I	P	P	P to P	0.4924	0.6828	1.386677498	0.278851787
MHC-I	KPGTSGSPI	KPGTSGSPIV	-	10	V	P	P	P to P	0.4924	0.6912	1.403736799	0.287615741
MHC-I	KRWIILGNK	KRWIILGLNK	-	8	L	P	P	P to P	0.5048	0.6884	1.363708399	0.266705404
MHC-I	KRYWAIRTR	FRYWAIRTR	K	1	F	P	P	P to P	0.4828	0.8428	1.745650373	0.427147603
MHC-I	KRYWAIRTR	SRYWAIRTR	K	1	S	P	P	P to P	0.4828	0.7968	1.650372825	0.394076305
MHC-I	KTGGPIYKR	KTGGPIYRR	K	8	R	P	P	P to P	0.4408	0.4744	1.076225045	0.070826307
MHC-I	KTKRATTPR	KTKRATTPRK	-	10	K	N	N	N to N	0.1784	0.1848	1.035874439	0.034632035
MHC-I	LALGMMVLK	ALALGMMVLK	-	1	A	N	N	N to N	0.1972	0.2336	1.184584178	0.155821918
MHC-I	LDFVRFMGV	LLDFVRFMGV	-	2	L	P	P	P to P	0.5652	0.5908	1.045293701	0.043331077
MHC-I	LEYEDHKSA	LEYEDHKSAA	-	10	A	N	N	N to N	0.1528	0.172	1.12565445	0.111627907
MHC-I	LFEVFVVFI	VLFEVFVVFI	-	1	V	N	N	N to N	0.1624	0.1752	1.078817734	0.073059361
MHC-I	LIRPKILSM	SLIRPKILSM	-	1	S	N	N	N to N	0.1984	0.2056	1.036290323	0.035019455
MHC-I	LIVSGIFPY	LLIVSGIFPY	-	2	L	N	N	N to N	0.2896	0.298	1.029005525	0.028187919
MHC-I	LLCPAGHAV	LLCPTGHAV	A	5	T	P	P	P to P	0.3692	0.4336	1.174431203	0.148523985
MHC-I	LLFFLALSI	TLLFFLALSI	-	1	T	N	N	N to N	0.3508	0.444	1.265678449	0.20990991
MHC-I	LLFVCISYY	FLLFVCISYY	-	1	F	N	N	N to N	0.1644	0.2028	1.233576642	0.189349112
MHC-I	LLFVIVIYI	ILLFVIVIYI	-	1	I	N	N	N to N	0.0968	0.124	1.280991736	0.219354839
MHC-I	LLGRDSFEV	LLHRDSFEV	G	3	H	P	P	P to P	0.3708	0.4168	1.124056095	0.110364683
MHC-I	LLGRDSFEV	LLGRASFEV	D	5	A	P	N	P to N	0.3708	0.388	1.046386192	0.044329897
MHC-I	LLLIYLYLK	LLLIYLYLKV	-	10	V	N	N	N to N	0.046	0.0828	1.8	0.444444444
MHC-I	LLLIYLYLK	LLLLIYLYLK	-	4	L	N	N	N to N	0.046	0.05	1.086956522	0.08
MHC-I	LLMLVTPSM	ILLMLVTPSM	-	1	I	P	N	P to N	0.322	0.6068	1.88447205	0.469347396
MHC-I	LLMRTTWAL	LLMRTTWAF	L	9	F	P	P	P to P	0.6604	0.778	1.178073895	0.151156812
MHC-I	LLTEVETYV	LLTEVETYVL	-	10	L	N	N	N to N	0.3364	0.3528	1.048751486	0.046485261
MHC-I	LLVLCVTQV	MLLVLCVTQV	-	1	M	N	N	N to N	0.5656	0.742	1.311881188	0.237735849
MHC-I	LMCHATFTM	DLMCHATFTM	-	1	D	P	N	P to N	0.3524	0.5732	1.626560726	0.385205862
MHC-I	LMDSIFVST	ILMDSIFVST	-	1	I	N	N	N to N	0.3012	0.3092	1.026560425	0.025873221
MHC-I	LMKRGDLPV	LMRRGDLPV	K	3	R	N	N	N to N	0.3244	0.5372	1.655980271	0.396128071
MHC-I	LMLGEFLKL	LTLGEFLKL	M	2	T	P	P	P to P	0.5548	0.6492	1.170151406	0.145409735
MHC-I	LMMTTIGVV	LMMTTIGVVL	-	10	L	N	P	N to P	0.3952	0.5392	1.36437247	0.267062315
MHC-I	LPDIFYNFI	SLPDIFYNFI	-	1	S	N	N	N to N	0.22	0.268	1.218181818	0.179104478
MHC-I	LPFDKSTIM	LPFDKSTVM	I	8	V	P	P	P to P	0.4384	0.462	1.053832117	0.051082251
MHC-I	LPFDKSTIM	LPFDKQTIM	S	6	Q	P	N	P to N	0.4384	0.48	1.094890511	0.086666667
MHC-I	LPFDRPTIM	LPFDRTTIM	P	6	T	P	P	P to P	0.544	0.6824	1.254411765	0.202813599
MHC-I	LPFERSTVM	LPFERATVM	S	6	A	N	P	N to P	0.6512	0.736	1.13022113	0.115217391
MHC-I	LPIILKALY	IPIILKALY	L	1	I	P	P	P to P	0.7832	0.8096	1.033707865	0.032608696
MHC-I	LPPHDITPY	LPPLDITPY	H	4	L	N	P	N to P	0.2864	0.3868	1.350558659	0.259565667
MHC-I	LPSDFFPSV	FLPSDFFPSV	-	1	F	P	P	P to P	0.4448	0.7852	1.76528777	0.433520122
MHC-I	LPTTLFQPA	LPTTLFQPV	A	9	V	P	N	P to N	0.484	0.5284	1.091735537	0.084027252
MHC-I	LQTGIHVRV	LLQTGIHVRV	-	2	L	P	P	P to P	0.4332	0.4624	1.067405355	0.063148789
MHC-I	LSSYHLHSY	FLSSYHLHSY	-	1	F	N	N	N to N	0.1588	0.1672	1.052896725	0.050239234
MHC-I	LSTKSIDLY	MLSTKSIDLY	-	1	M	N	N	N to N	0.0904	0.102	1.128318584	0.11372549
MHC-I	LTCSVSTYR	SLTCSVSTYR	-	1	S	N	N	N to N	0.2216	0.26	1.173285199	0.147692308
MHC-I	LTDDNVGYY	TLTDDNVGYY	-	1	T	N	N	N to N	0.1596	0.2204	1.380952381	0.275862069
MHC-I	LTFGWCFKL	LTFGWCYKL	F	7	Y	P	N	P to N	0.4344	0.6364	1.465009208	0.317410434
MHC-I	LTFGWCFKL	LTFGWCFKLV	-	10	V	P	P	P to P	0.4344	0.4912	1.130755064	0.115635179
MHC-I	LTFGWCFKL	PLTFGWCFKL	-	1	P	P	P	P to P	0.4344	0.5432	1.250460405	0.200294551
MHC-I	LTFLHTLYK	LTFLHTLYKR	-	10	R	N	N	N to N	0.166	0.2328	1.402409639	0.286941581
MHC-I	LTFLHTLYK	KLTFLHTLYK	-	1	K	N	N	N to N	0.166	0.1756	1.057831325	0.054669704
MHC-I	LTGLGLNAV	KLTGLGLNAV	-	1	K	N	P	N to P	0.5792	0.796	1.374309392	0.272361809
MHC-I	LVISGLFPV	LLVISGLFPV	-	2	L	P	P	P to P	0.4812	0.5336	1.108894431	0.0982009
MHC-I	LVLGIALLY	LVLGIALLYI	-	10	I	N	N	N to N	0.1124	0.122	1.085409253	0.078688525
MHC-I	LYAAEMVEY	LLYAAEMVEY	-	2	L	N	N	N to N	0.254	0.262	1.031496063	0.030534351
MHC-I	LYKTFGRKL	LYQTFGRKL	K	3	Q	N	N	N to N	0.1656	0.1844	1.11352657	0.101952278
MHC-I	LYNILSPFL	LYSILSPFL	N	3	S	N	N	N to N	0.1992	0.2364	1.186746988	0.157360406
MHC-I	LYSGNSILY	TLYSGNSILY	-	1	T	N	N	N to N	0.25	0.2904	1.1616	0.139118457
MHC-I	LYSPPLISI	LYSPPLISIL	-	10	L	N	N	N to N	0.258	0.262	1.015503876	0.015267176
MHC-I	MALLRLPLV	AMALLRLPLV	-	1	A	N	N	N to N	0.478	0.5112	1.069456067	0.064945227
MHC-I	MDLEKRHVL	IMDLEKRHVL	-	1	I	P	P	P to P	0.3084	0.3196	1.036316472	0.035043805
MHC-I	MGLGKGWPL	LMGLGKGWPL	-	1	L	P	P	P to P	0.5188	0.5376	1.036237471	0.034970238
MHC-I	MIAGVFFTF	HMIAGVFFTF	-	1	H	P	P	P to P	0.5452	0.6252	1.146735143	0.127959053
MHC-I	MLMETMFFI	FMLMETMFFI	-	1	F	N	N	N to N	0.1968	0.1992	1.012195122	0.012048193
MHC-I	MLMETMFFI	MLMETMFFIR	-	10	R	N	N	N to N	0.1968	0.2776	1.410569106	0.291066282
MHC-I	MMILPAALA	LMMILPAALA	-	1	L	N	N	N to N	0.4332	0.5352	1.235457064	0.19058296
MHC-I	MMLPATLAF	MMMLPATLAF	-	3	M	P	P	P to P	0.58	0.7052	1.215862069	0.177538287
MHC-I	MNRRKRSVT	RNRRKRSVT	M	1	R	P	N	P to N	0.4532	0.5996	1.323036187	0.244162775
MHC-I	MPVMKRYSA	MPVMKRYSAP	-	10	P	N	P	N to P	0.362	0.392	1.082872928	0.076530612
MHC-I	MSYSMCTGK	GMSYSMCTGK	-	1	G	N	N	N to N	0.3624	0.3808	1.050772627	0.048319328
MHC-I	MSYSMCTGK	MSYSMCTGKF	-	10	F	N	P	N to P	0.3624	0.4336	1.196467991	0.164206642
MHC-I	MYAFTTPLI	VMYAFTTPLI	-	1	V	N	N	N to N	0.3176	0.4192	1.319899244	0.242366412
MHC-I	NEHREYRIY	NEHREYRIYF	-	10	F	N	N	N to N	0.1628	0.1964	1.206388206	0.17107943
MHC-I	NLKLKLHSF	NLKLKLHTF	S	8	T	P	P	P to P	0.44	0.4568	1.038181818	0.036777583
MHC-I	NLTIAWFRM	NLTIAWPRM	F	7	P	P	N	P to N	0.4372	0.5852	1.338517841	0.25290499
MHC-I	NMLSTVLGV	FNMLSTVLGV	-	1	F	P	P	P to P	0.4812	0.5448	1.132169576	0.116740088
MHC-I	NPPIPVGEI	NPPIPVGEIY	-	10	Y	N	N	N to N	0.4476	0.5684	1.269883825	0.21252639
MHC-I	NPRLCTREE	KPRLCTREE	N	1	K	N	N	N to N	0.1816	0.386	2.125550661	0.529533679
MHC-I	NPRLCTREE	NPRLCTREEF	-	10	F	N	P	N to P	0.1816	0.6752	3.718061674	0.731042654
MHC-I	NVETSISDY	NVETSISDYY	-	10	Y	N	N	N to N	0.1148	0.1484	1.292682927	0.226415094
MHC-I	PFLPLLPIF	PFMPLLPIF	L	3	M	N	N	N to N	0.3596	0.4792	1.332591769	0.249582638
MHC-I	PYIEQGMQL	LPYIEQGMQL	-	1	L	P	N	P to N	0.3156	0.622	1.970849176	0.492604502
MHC-I	QEPIRLNDF	QEPIRLNDFL	-	10	L	N	N	N to N	0.2264	0.2568	1.134275618	0.118380062
MHC-I	QGQHFLQKV	TQGQHFLQKV	-	1	T	P	P	P to P	0.4504	0.5416	1.202486679	0.168389956
MHC-I	QILEENMEV	QILEENMDV	E	8	D	N	N	N to N	0.2912	0.3228	1.108516484	0.097893432
MHC-I	QLAVTIMAI	YQLAVTIMAI	-	1	Y	P	N	P to N	0.5024	0.5884	1.171178344	0.146159075
MHC-I	QLWTALVSL	YQLWTALVSL	-	1	Y	P	P	P to P	0.6344	0.6376	1.005044136	0.005018821
MHC-I	QYYILKNEY	TQYYILKNEY	-	1	T	N	N	N to N	0.0936	0.0952	1.017094017	0.016806723
MHC-I	RAIEAQQHL	RAIEAQQHM	L	9	M	P	P	P to P	0.5984	0.6612	1.104946524	0.094978826
MHC-I	RFFLQRLYF	RFFLQRLYFL	-	10	L	N	N	N to N	0.1548	0.2016	1.302325581	0.232142857
MHC-I	RKAKIIRDY	RKAKILRDY	I	6	L	P	N	P to N	0.112	0.378	3.375	0.703703704
MHC-I	RLAGTFTWT	RLLGTFTWT	A	3	L	N	P	N to P	0.4624	0.582	1.258650519	0.205498282
MHC-I	RLAGTFTWT	RLAGTFTWTL	-	10	L	N	N	N to N	0.4624	0.5104	1.103806228	0.094043887
MHC-I	RLAVYIDKV	RLAVYIDRV	K	8	R	P	N	P to N	0.1724	0.262	1.519721578	0.341984733
MHC-I	RLFFYRKSV	YLFFYRKSV	R	1	Y	P	P	P to P	0.3932	0.5344	1.359104781	0.264221557
MHC-I	RLIQNSITI	RLIQNSLTI	I	7	L	P	N	P to N	0.3204	0.4652	1.451935081	0.311263972
MHC-I	RLYLASIVY	RLYLASIVYL	-	10	L	N	N	N to N	0.214	0.2384	1.114018692	0.102348993
MHC-I	RPTPKGTVM	RPTPTGTVM	K	5	T	P	N	P to N	0.3032	0.4568	1.506596306	0.336252189
MHC-I	RPTPKGTVM	RPTPKGTVMD	-	10	D	P	N	P to N	0.3032	0.4148	1.368073879	0.269045323
MHC-I	RQWFFDLPL	RQWFLDLPL	F	5	L	N	N	N to N	0.4148	0.4356	1.050144648	0.04775023
MHC-I	RRIYDLIEL	RRIFDLIEL	Y	4	F	P	P	P to P	0.2328	0.3228	1.386597938	0.278810409
MHC-I	RRYGKSTEL	RRYLKSTEL	G	4	L	P	P	P to P	0.68	0.8824	1.297647059	0.229374433
MHC-I	RRYGKSTEL	RRYSKSTEL	G	4	S	P	P	P to P	0.68	0.786	1.155882353	0.134860051
MHC-I	RRYGKSTEL	RRYPKSTEL	G	4	P	P	P	P to P	0.68	0.6976	1.025882353	0.025229358
MHC-I	RRYGKSTEL	RRYMKSTEL	G	4	M	P	P	P to P	0.68	0.794	1.167647059	0.143576826
MHC-I	RRYGKSTEL	RRYTKSTEL	G	4	T	P	P	P to P	0.68	0.8696	1.278823529	0.218031279
MHC-I	RRYGKSTEL	RRYVKSTEL	G	4	V	P	P	P to P	0.68	0.8008	1.177647059	0.150849151
MHC-I	RRYGKSTEL	RRYWKSTEL	G	4	W	P	P	P to P	0.68	0.75	1.102941176	0.093333333
MHC-I	RRYHKSTEL	RRYLKSTEL	H	4	L	P	P	P to P	0.5736	0.8824	1.538354254	0.349954669
MHC-I	RRYHKSTEL	RRYSKSTEL	H	4	S	P	P	P to P	0.5736	0.786	1.370292887	0.270229008
MHC-I	RRYHKSTEL	RRYPKSTEL	H	4	P	P	P	P to P	0.5736	0.6976	1.216178522	0.177752294
MHC-I	RRYHKSTEL	RRYMKSTEL	H	4	M	P	P	P to P	0.5736	0.794	1.384239888	0.277581864
MHC-I	RRYHKSTEL	RRYTKSTEL	H	4	T	P	P	P to P	0.5736	0.8696	1.516039052	0.340386385
MHC-I	RRYHKSTEL	RRYVKSTEL	H	4	V	P	P	P to P	0.5736	0.8008	1.39609484	0.283716284
MHC-I	RRYHKSTEL	RRYWKSTEL	H	4	W	P	P	P to P	0.5736	0.75	1.307531381	0.2352
MHC-I	RRYQCSTEL	RRYQGSTEL	C	5	G	P	P	P to P	0.544	0.5876	1.080147059	0.074200136
MHC-I	RRYQCSTEL	RRYQQSTEL	C	5	Q	P	P	P to P	0.544	0.7148	1.313970588	0.238947957
MHC-I	RRYQCSTEL	RRYQSSTEL	C	5	S	P	P	P to P	0.544	0.588	1.080882353	0.074829932
MHC-I	RRYQCSTEL	RRYQPSTEL	C	5	P	P	P	P to P	0.544	0.6168	1.133823529	0.118028534
MHC-I	RRYQCSTEL	RRYQASTEL	C	5	A	P	P	P to P	0.544	0.7092	1.303676471	0.232938522
MHC-I	RRYQCSTEL	RRYQLSTEL	C	5	L	P	P	P to P	0.544	0.6396	1.175735294	0.149468418
MHC-I	RRYQCSTEL	RRYQNSTEL	C	5	N	P	P	P to P	0.544	0.5828	1.071323529	0.066575154
MHC-I	RRYQGSTEL	RRYQQSTEL	G	5	Q	P	P	P to P	0.5876	0.7148	1.216473792	0.177951875
MHC-I	RRYQGSTEL	RRYQSSTEL	G	5	S	P	P	P to P	0.5876	0.588	1.000680735	6.80E-04
MHC-I	RRYQGSTEL	RRYQPSTEL	G	5	P	P	P	P to P	0.5876	0.6168	1.049693669	0.047341115
MHC-I	RRYQGSTEL	RRYQASTEL	G	5	A	P	P	P to P	0.5876	0.7092	1.206943499	0.171460801
MHC-I	RRYQGSTEL	RRYQLSTEL	G	5	L	P	P	P to P	0.5876	0.6396	1.088495575	0.081300813
MHC-I	RRYQKATEL	RRYQKQTEL	A	6	Q	P	P	P to P	0.8268	0.8628	1.043541364	0.041724618
MHC-I	RRYQKATEL	RRYQKTTEL	A	6	T	P	P	P to P	0.8268	0.8616	1.042089985	0.040389972
MHC-I	RRYQKKTEL	RRYQKLTEL	K	6	L	P	P	P to P	0.6744	0.802	1.189205219	0.159102244
MHC-I	RRYQKKTEL	RRYQKPTEL	K	6	P	P	P	P to P	0.6744	0.8108	1.202253855	0.16822891
MHC-I	RRYQKKTEL	RRYQKQTEL	K	6	Q	P	P	P to P	0.6744	0.8628	1.279359431	0.218358832
MHC-I	RRYQKKTEL	RRYQKTTEL	K	6	T	P	P	P to P	0.6744	0.8616	1.277580071	0.217270195
MHC-I	RRYQKKTEL	RRYQKITEL	K	6	I	P	P	P to P	0.6744	0.71	1.052787663	0.050140845
MHC-I	RRYQKKTEL	RRYQKMTEL	K	6	M	P	P	P to P	0.6744	0.754	1.118030842	0.105570292
MHC-I	RRYQKKTEL	RRYQKYTEL	K	6	Y	P	P	P to P	0.6744	0.794	1.177342823	0.150629723
MHC-I	RRYQKLTEL	RRYQKPTEL	L	6	P	P	P	P to P	0.802	0.8108	1.010972569	0.010853478
MHC-I	RRYQKLTEL	RRYQKQTEL	L	6	Q	P	P	P to P	0.802	0.8628	1.075810474	0.070468243
MHC-I	RRYQKLTEL	RRYQKTTEL	L	6	T	P	P	P to P	0.802	0.8616	1.074314214	0.06917363
MHC-I	RRYQKPTEL	RRYQKQTEL	P	6	Q	P	P	P to P	0.8108	0.8628	1.064134188	0.060268892
MHC-I	RRYQKPTEL	RRYQKTTEL	P	6	T	P	P	P to P	0.8108	0.8616	1.062654169	0.058960074
MHC-I	RRYQKSTCL	RRYQKSTDL	C	8	D	N	P	N to P	0.2336	0.258	1.104452055	0.094573643
MHC-I	RRYQKSTCL	RRYQKSTFL	C	8	F	N	N	N to N	0.2336	0.2628	1.125	0.111111111
MHC-I	RRYQKSTCL	RRYQKSTPL	C	8	P	N	N	N to N	0.2336	0.4132	1.768835616	0.434656341
MHC-I	RRYQKSTCL	RRYQKSTTL	C	8	T	N	N	N to N	0.2336	0.2712	1.160958904	0.138643068
MHC-I	RRYQKSTCL	RRYQKSTQL	C	8	Q	N	N	N to N	0.2336	0.35	1.498287671	0.332571429
MHC-I	RRYQKSTCL	RRYQKSTRL	C	8	R	N	N	N to N	0.2336	0.3852	1.648972603	0.393561786
MHC-I	RRYQKSTCL	RRYQKSTWL	C	8	W	N	N	N to N	0.2336	0.3488	1.493150685	0.330275229
MHC-I	RRYQKSTEA	RRYQKSTEP	A	9	P	P	N	P to N	0.4024	0.4396	1.092445328	0.084622384
MHC-I	RRYQKSTEA	RRYQKSTEE	A	9	E	P	N	P to N	0.4024	0.5564	1.382703777	0.276779295
MHC-I	RRYQKSTEA	RRYQKSTEG	A	9	G	P	N	P to N	0.4024	0.5424	1.347912525	0.258112094
MHC-I	RRYQKSTED	RRYQKSTEP	D	9	P	N	N	N to N	0.38	0.4396	1.156842105	0.135577798
MHC-I	RRYQKSTED	RRYQKSTEE	D	9	E	N	N	N to N	0.38	0.5564	1.464210526	0.317038102
MHC-I	RRYQKSTED	RRYQKSTEG	D	9	G	N	N	N to N	0.38	0.5424	1.427368421	0.299410029
MHC-I	RRYQKSTEF	RRYQKSTEP	F	9	P	N	N	N to N	0.3636	0.4396	1.209020902	0.17288444
MHC-I	RRYQKSTEF	RRYQKSTEC	F	9	C	N	N	N to N	0.3636	0.3652	1.00440044	0.004381161
MHC-I	RRYQKSTEF	RRYQKSTEE	F	9	E	N	N	N to N	0.3636	0.5564	1.530253025	0.3465133
MHC-I	RRYQKSTEF	RRYQKSTEG	F	9	G	N	N	N to N	0.3636	0.5424	1.491749175	0.329646018
MHC-I	RRYQKSTEP	RRYQKSTEE	P	9	E	N	N	N to N	0.4396	0.5564	1.265696087	0.20992092
MHC-I	RRYQKSTEP	RRYQKSTEG	P	9	G	N	N	N to N	0.4396	0.5424	1.233848954	0.189528024
MHC-I	RRYQKSTVL	RRYQKSTDL	V	8	D	N	P	N to P	0.1784	0.258	1.446188341	0.308527132
MHC-I	RRYQKSTVL	RRYQKSTFL	V	8	F	N	N	N to N	0.1784	0.2628	1.47309417	0.321156773
MHC-I	RRYQKSTVL	RRYQKSTHL	V	8	H	N	N	N to N	0.1784	0.1872	1.049327354	0.047008547
MHC-I	RRYQKSTVL	RRYQKSTPL	V	8	P	N	N	N to N	0.1784	0.4132	2.316143498	0.568247822
MHC-I	RRYQKSTVL	RRYQKSTTL	V	8	T	N	N	N to N	0.1784	0.2712	1.520179372	0.342182891
MHC-I	RRYQKSTVL	RRYQKSTYL	V	8	Y	N	N	N to N	0.1784	0.214	1.19955157	0.16635514
MHC-I	RRYQKSTVL	RRYQKSTIL	V	8	I	N	N	N to N	0.1784	0.1972	1.105381166	0.095334686
MHC-I	RRYQKSTVL	RRYQKSTQL	V	8	Q	N	N	N to N	0.1784	0.35	1.961883408	0.490285714
MHC-I	RRYQKSTVL	RRYQKSTRL	V	8	R	N	N	N to N	0.1784	0.3852	2.159192825	0.536863967
MHC-I	RRYQKSTVL	RRYQKSTWL	V	8	W	N	N	N to N	0.1784	0.3488	1.955156951	0.48853211
MHC-I	RRYQKSWEL	RRYQKSIEL	W	7	I	P	P	P to P	0.3536	0.5288	1.495475113	0.331316188
MHC-I	RRYQKSWEL	RRYQKSYEL	W	7	Y	P	P	P to P	0.3536	0.5012	1.417420814	0.294493216
MHC-I	RRYQKSWEL	RRYQKSAEL	W	7	A	P	P	P to P	0.3536	0.6168	1.744343891	0.426718547
MHC-I	RRYQKSWEL	RRYQKSEEL	W	7	E	P	P	P to P	0.3536	0.6048	1.71040724	0.415343915
MHC-I	RRYQKSWEL	RRYQKSFEL	W	7	F	P	P	P to P	0.3536	0.3896	1.101809955	0.092402464
MHC-I	RRYQKSWEL	RRYQKSHEL	W	7	H	P	P	P to P	0.3536	0.364	1.029411765	0.028571429
MHC-I	RRYQKSWEL	RRYQKSKEL	W	7	K	P	P	P to P	0.3536	0.5176	1.463800905	0.316846986
MHC-I	RRYQKSWEL	RRYQKSLEL	W	7	L	P	P	P to P	0.3536	0.5744	1.624434389	0.384401114
MHC-I	RRYQSSTEL	RRYQPSTEL	S	5	P	P	P	P to P	0.588	0.6168	1.048979592	0.046692607
MHC-I	RRYQSSTEL	RRYQASTEL	S	5	A	P	P	P to P	0.588	0.7092	1.206122449	0.170896785
MHC-I	RRYQSSTEL	RRYQLSTEL	S	5	L	P	P	P to P	0.588	0.6396	1.087755102	0.080675422
MHC-I	RRYSKSTEL	RRYMKSTEL	S	4	M	P	P	P to P	0.786	0.794	1.010178117	0.010075567
MHC-I	RRYSKSTEL	RRYTKSTEL	S	4	T	P	P	P to P	0.786	0.8696	1.106361323	0.096136155
MHC-I	RRYSKSTEL	RRYVKSTEL	S	4	V	P	P	P to P	0.786	0.8008	1.018829517	0.018481518
MHC-I	SCDDVVFGI	MSCDDVVFGI	-	1	M	N	N	N to N	0.3088	0.3464	1.121761658	0.108545035
MHC-I	SEFLHNYIL	SEFLHNYILY	-	10	Y	N	N	N to N	0.1856	0.208	1.120689655	0.107692308
MHC-I	SENTGMGMY	SENTGMGMYY	-	10	Y	N	N	N to N	0.21	0.24	1.142857143	0.125
MHC-I	SEYETMVDY	SEYETMVDYL	-	10	L	N	N	N to N	0.1664	0.1712	1.028846154	0.028037383
MHC-I	SFASIFWLK	GSFASIFWLK	-	1	G	N	N	N to N	0.3076	0.3124	1.015604681	0.015364917
MHC-I	SFTEVECFL	SITEVECFL	F	2	I	P	P	P to P	0.5372	0.5748	1.069992554	0.065414057
MHC-I	SFTFKEGFK	RSFTFKEGFK	-	1	R	P	P	P to P	0.2868	0.3924	1.368200837	0.26911315
MHC-I	SIDQLCKTF	TIDQLCKTF	S	1	T	P	P	P to P	0.3672	0.4048	1.102396514	0.092885375
MHC-I	SLHVGTQCA	SLHVGTQCAL	-	10	L	N	N	N to N	0.3244	0.3976	1.225647349	0.184104628
MHC-I	SLLDYIRWK	SLLDYIRWKK	-	10	K	N	N	N to N	0.2192	0.2348	1.071167883	0.066439523
MHC-I	SLLMWITQS	SLLMWITQA	S	9	A	P	P	P to P	0.6788	0.8292	1.221567472	0.181379643
MHC-I	SLLMWITQS	SLLMWITQC	S	9	C	P	P	P to P	0.6788	0.8052	1.186210961	0.156979632
MHC-I	SLLMWITQS	SLLMWITQV	S	9	V	P	P	P to P	0.6788	0.8176	1.204478491	0.169765166
MHC-I	SLLMWITQS	SLLMWITQL	S	9	L	P	P	P to P	0.6788	0.8688	1.279905716	0.218692449
MHC-I	SLLYLILFL	SLLYLILFLL	-	10	L	N	N	N to N	0.102	0.1312	1.28627451	0.222560976
MHC-I	SLYADSPSV	SLYAVSPSV	D	5	V	P	N	P to N	0.3304	0.3668	1.110169492	0.099236641
MHC-I	SLYFGGICV	SLYFGGICVI	-	10	I	P	N	P to N	0.3016	0.508	1.684350133	0.406299213
MHC-I	SLYNTISVL	SLYNTIAVL	S	7	A	P	P	P to P	0.4276	0.7556	1.76707203	0.434092112
MHC-I	SLYNTISVL	SLYNTITVL	S	7	T	P	P	P to P	0.4276	0.5064	1.184284378	0.155608215
MHC-I	SMLGIWFFT	SMLGIWFFTL	-	10	L	N	N	N to N	0.2836	0.2976	1.049365303	0.047043011
MHC-I	SMVGNWAKV	SMAGNWAKV	V	3	A	P	N	P to N	0.398	0.49	1.231155779	0.187755102
MHC-I	SMVGNWAKV	SMVGNWAKVL	-	10	L	P	P	P to P	0.398	0.4712	1.183919598	0.155348048
MHC-I	SMVNGVVKL	SMINGVVKL	V	3	I	P	P	P to P	0.5172	0.5352	1.034802784	0.033632287
MHC-I	SPAIFQCSM	SPAIFQSSM	C	7	S	P	P	P to P	0.5328	0.57	1.06981982	0.065263158
MHC-I	SPAIFQCSM	SPAIFQASM	C	7	A	P	P	P to P	0.5328	0.5432	1.01951952	0.019145803
MHC-I	SPIVPSFDM	NPIVPSFDM	S	1	N	P	N	P to N	0.2696	0.6064	2.24925816	0.555408971
MHC-I	SQHYHQGYY	WSQHYHQGYY	-	1	W	N	N	N to N	0.1676	0.1936	1.155131265	0.134297521
MHC-I	SRNSTHEMY	LSRNSTHEMY	-	1	L	P	N	P to N	0.1548	0.2028	1.310077519	0.236686391
MHC-I	SRYWAIDTR	SRYWAIATR	D	7	A	P	P	P to P	0.4528	0.5536	1.222614841	0.182080925
MHC-I	SRYWAIDTR	SRYWAIRTR	D	7	R	P	P	P to P	0.4528	0.7968	1.759717314	0.431726908
MHC-I	SRYWAIETR	SRYWAIATR	E	7	A	N	P	N to P	0.366	0.5536	1.512568306	0.338872832
MHC-I	SRYWAIETR	SRYWAIITR	E	7	I	N	P	N to P	0.366	0.422	1.153005464	0.132701422
MHC-I	SRYWAIETR	SRYWAIRTR	E	7	R	N	P	N to P	0.366	0.7968	2.17704918	0.540662651
MHC-I	SSSVDVDIY	MSSSVDVDIY	-	1	M	N	N	N to N	0.1264	0.1292	1.022151899	0.021671827
MHC-I	STADLLSNY	PSTADLLSNY	-	1	P	N	N	N to N	0.2324	0.268	1.153184165	0.132835821
MHC-I	STESHNQTF	STESHNQTFL	-	10	L	N	N	N to N	0.1692	0.1816	1.073286052	0.068281938
MHC-I	STYSDICSK	MSTYSDICSK	-	1	M	N	N	N to N	0.1272	0.138	1.08490566	0.07826087
MHC-I	SWLSLLVPF	SWLSLLVPFV	-	10	V	P	P	P to P	0.6356	0.68	1.069855255	0.065294118
MHC-I	SYSWTGALI	SYTWTGALI	S	3	T	P	P	P to P	0.4424	0.5164	1.167269439	0.143299768
MHC-I	TFKAFNSAK	DTFKAFNSAK	-	1	D	N	N	N to N	0.1732	0.1856	1.071593533	0.066810345
MHC-I	THVDIRTLE	THVDIRTLED	-	10	D	N	N	N to N	0.2656	0.38	1.430722892	0.301052632
MHC-I	TLLGLILFV	RTLLGLILFV	-	1	R	N	P	N to P	0.2724	0.5156	1.892804699	0.471683476
MHC-I	TPEGIIPAL	TPEGIIPTL	A	8	T	P	P	P to P	0.6916	0.8184	1.183342973	0.154936461
MHC-I	TPEGIIPAL	TPEGIIPALF	-	10	F	P	P	P to P	0.6916	0.7128	1.030653557	0.029741863
MHC-I	TSEHSHFSL	FTSEHSHFSL	-	1	F	P	P	P to P	0.3664	0.4732	1.291484716	0.22569738
MHC-I	TSGSPIIDK	GTSGSPIIDK	-	1	G	P	P	P to P	0.4392	0.676	1.539162113	0.350295858
MHC-I	TSIRLNAIY	STSIRLNAIY	-	1	S	N	N	N to N	0.2952	0.3028	1.025745257	0.025099075
MHC-I	TSQDVLHSW	ITSQDVLHSW	-	1	I	N	N	N to N	0.2004	0.2076	1.035928144	0.034682081
MHC-I	TTKDYFSFK	VTTKDYFSFK	-	1	V	N	N	N to N	0.1112	0.1212	1.089928058	0.082508251
MHC-I	TVFMLPIMY	WTVFMLPIMY	-	1	W	N	N	N to N	0.2272	0.334	1.470070423	0.319760479
MHC-I	VAGALVAFK	GVAGALVAFK	-	1	G	P	P	P to P	0.6188	0.67	1.082740789	0.07641791
MHC-I	VEPGSSFKF	VEPGSSFKFL	-	10	L	N	N	N to N	0.158	0.158	1	0
MHC-I	VLGSVIGLK	KVLGSVIGLK	-	1	K	N	N	N to N	0.3416	0.378	1.106557377	0.096296296
MHC-I	VLPDVFIRC	VLPDVFIRCV	-	10	V	P	P	P to P	0.448	0.4876	1.088392857	0.08121411
MHC-I	VLQAGFFLL	VLQAGFFIL	L	8	I	P	P	P to P	0.5388	0.5912	1.097253155	0.088633288
MHC-I	VLSPLPSQA	VLSPLPSQAM	-	10	M	N	N	N to N	0.3792	0.436	1.14978903	0.130275229
MHC-I	VMNFIPIIY	SVMNFIPIIY	-	1	S	N	N	N to N	0.2488	0.2532	1.017684887	0.017377567
MHC-I	VMYAFTTPL	VMYAFTTPLI	-	10	I	P	N	P to N	0.2476	0.4192	1.693053312	0.409351145
MHC-I	VPMSTYGWN	VPMSTYGWNI	-	10	I	N	N	N to N	0.4968	0.5868	1.18115942	0.153374233
MHC-I	VPRTDNIAL	VPRTDNITL	A	8	T	P	P	P to P	0.4088	0.4384	1.072407045	0.067518248
MHC-I	VSDVCNSLY	AVSDVCNSLY	-	1	A	N	N	N to N	0.198	0.2168	1.094949495	0.086715867
MHC-I	VTAASPMLY	KVTAASPMLY	-	1	K	N	N	N to N	0.342	0.4016	1.174269006	0.148406375
MHC-I	VTFCCKCDS	IVTFCCKCDS	-	1	I	N	N	N to N	0.24	0.2716	1.131666667	0.11634757
MHC-I	VTKESHQIK	SVTKESHQIK	-	1	S	N	N	N to N	0.1252	0.1304	1.041533546	0.039877301
MHC-I	VVQHENLKY	VVQYENLKY	H	4	Y	N	N	N to N	0.162	0.2136	1.318518519	0.241573034
MHC-I	WILGFVFTL	AILGFVFTL	W	1	A	P	P	P to P	0.77	0.868	1.127272727	0.112903226
MHC-I	WILGFVFTL	GILGFVFTL	W	1	G	P	P	P to P	0.77	0.9344	1.213506494	0.175941781
MHC-I	WLDQVPFSV	ILDQVPFSV	W	1	I	P	P	P to P	0.608	0.6576	1.081578947	0.075425791
MHC-I	WRYQKSTEL	SRYQKSTEL	W	1	S	P	P	P to P	0.7612	0.9272	1.218076721	0.17903365
MHC-I	WRYQKSTEL	LRYQKSTEL	W	1	L	P	P	P to P	0.7612	0.9268	1.217551235	0.178679327
MHC-I	WRYQKSTEL	NRYQKSTEL	W	1	N	P	P	P to P	0.7612	0.8048	1.057277982	0.05417495
MHC-I	WRYQKSTEL	YRYQKSTEL	W	1	Y	P	P	P to P	0.7612	0.8232	1.081450342	0.075315841
MHC-I	WYMWLGARF	WYMWLGARY	F	9	Y	P	N	P to N	0.352	0.6184	1.756818182	0.430789133
MHC-I	WYMWLGARF	WYMWLGARFL	-	10	L	P	P	P to P	0.352	0.372	1.056818182	0.053763441
MHC-I	YAYIYTTYL	SYAYIYTTYL	-	1	S	P	N	P to N	0.2104	0.4048	1.923954373	0.480237154
MHC-I	YERDFSYNY	YERDFSYNYF	-	10	F	N	N	N to N	0.0952	0.0988	1.037815126	0.036437247
MHC-I	YFIKHVLAF	KYFIKHVLAF	-	1	K	N	N	N to N	0.244	0.244	1	0
MHC-I	YFLRSHLNI	YYFLRSHLNI	-	2	Y	N	N	N to N	0.2092	0.2216	1.059273423	0.055956679
MHC-I	YLKKIQNSL	YLKKIKNSL	Q	6	K	P	P	P to P	0.2548	0.3172	1.244897959	0.196721311
MHC-I	YLLFGIKCI	YLLFGIKCIK	-	10	K	N	N	N to N	0.2296	0.2584	1.12543554	0.111455108
MHC-I	YLMPYSVYI	YLMPYSVYIR	-	10	R	N	N	N to N	0.2244	0.2276	1.01426025	0.014059754
MHC-I	YLMPYSVYI	TYLMPYSVYI	-	1	T	N	N	N to N	0.2244	0.2416	1.076648841	0.071192053
MHC-I	YLVLGIALL	MYLVLGIALL	-	1	M	N	N	N to N	0.0876	0.164	1.872146119	0.465853659
MHC-I	YMATTILEM	YMATTILEMV	-	10	V	N	N	N to N	0.3472	0.3588	1.033410138	0.032329989
MHC-I	YMFYKIFFV	YMFYKIFFVW	-	10	W	N	N	N to N	0.1332	0.1356	1.018018018	0.017699115
MHC-I	YPHYKSCAL	YPHYKSCALV	-	10	V	N	N	N to N	0.2272	0.234	1.029929577	0.029059829
MHC-I	YPLTFGWCF	YPLTFGWCY	F	9	Y	P	P	P to P	0.7864	0.858	1.091047813	0.083449883
MHC-I	YPLTFGWCF	RYPLTFGWCF	-	1	R	P	P	P to P	0.7864	0.856	1.088504578	0.081308411
MHC-I	YQLAGYILT	YQLAGYILTV	-	10	V	N	N	N to N	0.2496	0.3252	1.302884615	0.232472325
MHC-I	YVASYLLAA	YVASYLLAAL	-	10	L	N	N	N to N	0.3836	0.3888	1.013555787	0.013374486
MHC-I	AAAAAAAAK	AAAAAAAAL	K	9	L	N	N	N to N	0.0804	0.1652	2.054726368	0.513317191
MHC-I	AAAAAAAAK	ALAAAAAAK	A	2	L	N	N	N to N	0.0804	0.086	1.069651741	0.065116279
MHC-I	AAAAAAAAK	AIAAAAAAK	A	2	I	N	N	N to N	0.0804	0.1844	2.293532338	0.563991323
MHC-I	AAAAAAAAK	ALAAAAAAAK	-	2	L	N	N	N to N	0.0804	0.092	1.144278607	0.126086957
MHC-I	AAAAAAAAL	AAAAAAAALY	-	10	Y	N	N	N to N	0.1652	0.3616	2.188861985	0.543141593
MHC-I	AEFKEAFQL	AEFKEAFQLF	-	10	F	N	N	N to N	0.17	0.1812	1.065882353	0.061810155
MHC-I	AIFQSSMTA	AIFQSSMTT	A	9	T	P	P	P to P	0.5652	0.574	1.01556971	0.01533101
MHC-I	AILGFVFTL	GILGFVFTL	A	1	G	P	P	P to P	0.868	0.9344	1.076497696	0.071061644
MHC-I	ALAAAAAAK	AIAAAAAAK	L	2	I	N	N	N to N	0.086	0.1844	2.144186047	0.53362256
MHC-I	ALAAAAAAK	ALAAAAAAAK	-	9	A	N	N	N to N	0.086	0.092	1.069767442	0.065217391
MHC-I	ALAPAPAEV	ALAPAPVEV	A	7	V	P	N	P to N	0.3816	0.552	1.446540881	0.308695652
MHC-I	ALDEVVLKF	AVDEVVLKF	L	2	V	N	N	N to N	0.208	0.2136	1.026923077	0.026217228
MHC-I	ALGINAVAY	ALGINAVAYY	-	10	Y	P	P	P to P	0.7576	0.8344	1.101372756	0.092042186
MHC-I	ALGINAVAY	VALGINAVAY	-	1	V	P	P	P to P	0.7576	0.8548	1.128299894	0.11371081
MHC-I	AQMWQLMYF	AQMWTLMYF	Q	5	T	P	P	P to P	0.6184	0.6284	1.016170763	0.015913431
MHC-I	AQMWQLMYF	YAQMWQLMYF	-	1	Y	P	P	P to P	0.6184	0.7056	1.141009056	0.123582766
MHC-I	ATDALMTGY	ATDALMTGF	Y	9	F	P	P	P to P	0.522	0.7148	1.369348659	0.269725797
MHC-I	ATDALMTGY	ATDALMTGYT	-	10	T	P	P	P to P	0.522	0.672	1.287356322	0.223214286
MHC-I	ATDALMTGY	VATDALMTGY	-	1	V	P	P	P to P	0.522	0.5448	1.043678161	0.04185022
MHC-I	ATYGWNLVK	MATYGWNLVK	-	1	M	P	P	P to P	0.6272	0.6732	1.073341837	0.068330362
MHC-I	AYAKAAAAF	AYAKAAAAAF	-	9	A	N	N	N to N	0.108	0.1352	1.251851852	0.201183432
MHC-I	AYAQKIFKI	AYAQKIFKIL	-	10	L	P	P	P to P	0.3344	0.51	1.525119617	0.344313725
MHC-I	CILGKLFTK	CILGKLFTKK	-	10	K	P	P	P to P	0.3596	0.3608	1.003337041	0.003325942
MHC-I	DEILGIAHL	DEILGIAHLL	-	10	L	N	N	N to N	0.228	0.3832	1.680701754	0.405010438
MHC-I	DEIVAAYSL	DEIVAAYSLF	-	10	F	N	N	N to N	0.2184	0.31	1.419413919	0.295483871
MHC-I	EARKTFVDL	GEARKTFVDL	-	1	G	P	P	P to P	0.2668	0.3812	1.428785607	0.300104932
MHC-I	EDLRVLSFI	FEDLRVLSFI	-	1	F	P	P	P to P	0.4224	0.43	1.017992424	0.017674419
MHC-I	EEEEDGESL	EEEEEDGESL	-	5	E	N	N	N to N	0.1252	0.1512	1.207667732	0.171957672
MHC-I	EEIPDFAFY	EEIPDFAFYL	-	10	L	P	N	P to N	0.2032	0.3572	1.757874016	0.431131019
MHC-I	EEIPDFAFY	PEEIPDFAFY	-	1	P	P	N	P to N	0.2032	0.2748	1.352362205	0.26055313
MHC-I	EELPHIHAF	AEELPHIHAF	-	1	A	N	N	N to N	0.2812	0.3156	1.122332859	0.108998733
MHC-I	EFFLMVLLI	LEFFLMVLLI	-	1	L	P	P	P to P	0.4496	0.5112	1.137010676	0.120500782
MHC-I	EGGVGWRHW	AEGGVGWRHW	-	1	A	P	P	P to P	0.4828	0.5188	1.074565037	0.069390902
MHC-I	EILGALLSI	EILGALLSIL	-	10	L	P	N	P to N	0.55	0.662	1.203636364	0.16918429
MHC-I	ELAGIGILT	ELAGIGILTV	-	10	V	P	P	P to P	0.7496	0.7744	1.033084312	0.032024793
MHC-I	ELTLGEFLK	ELTLGEFLKL	-	10	L	P	P	P to P	0.5088	0.5596	1.099842767	0.090779128
MHC-I	ETIEILRNY	YETIEILRNY	-	1	Y	N	N	N to N	0.1724	0.1904	1.104408353	0.094537815
MHC-I	EVDKDISQL	HEVDKDISQL	-	1	H	P	P	P to P	0.2128	0.2396	1.12593985	0.111853088
MHC-I	EYSIIAKFF	NEYSIIAKFF	-	1	N	N	N	N to N	0.1408	0.1528	1.085227273	0.078534031
MHC-I	EYVSYHTVY	LEYVSYHTVY	-	1	L	N	N	N to N	0.128	0.164	1.28125	0.219512195
MHC-I	FAFGFFPVL	FAWGFFPVL	F	3	W	P	P	P to P	0.526	0.6164	1.171863118	0.146658014
MHC-I	FAFGFFPYL	FAPGFFPYL	F	3	P	P	P	P to P	0.5068	0.5788	1.142067877	0.124395301
MHC-I	FANNKFTLV	FANYKFTLV	N	4	Y	P	P	P to P	0.2292	0.2732	1.191972077	0.161054173
MHC-I	FANNKFTLV	FANSKFTLV	N	4	S	P	N	P to N	0.2292	0.3988	1.739965096	0.425275827
MHC-I	FANYKFTLV	FANSKFTLV	Y	4	S	P	N	P to N	0.2732	0.3988	1.459736457	0.314944835
MHC-I	FIYAGSLSA	FIYAGSLSAL	-	10	L	P	P	P to P	0.4348	0.4664	1.072677093	0.067753002
MHC-I	FLDEPTNHL	LLDEPTNHL	F	1	L	N	N	N to N	0.2464	0.2548	1.034090909	0.032967033
MHC-I	FLTSELPQW	FLTSELPQWL	-	10	L	P	N	P to N	0.4196	0.4264	1.01620591	0.015947467
MHC-I	FLVDAIVRV	FLVDAIVRVA	-	10	A	P	P	P to P	0.348	0.42	1.206896552	0.171428571
MHC-I	FLVGVAIIL	FLVGVAIILV	-	10	V	N	N	N to N	0.2568	0.2816	1.096573209	0.088068182
MHC-I	FPVKPQVPL	FPVTPQVPL	K	4	T	P	P	P to P	0.1124	0.3036	2.701067616	0.629776021
MHC-I	FPVKPQVPL	FPVKPRVPL	Q	6	R	P	N	P to N	0.1124	0.3156	2.807829181	0.643852978
MHC-I	FPVKPQVPL	FPVKPQVPLR	-	10	R	P	N	P to N	0.1124	0.3136	2.790035587	0.641581633
MHC-I	FPVRPQVPT	FPVRPQVPF	T	9	F	N	N	N to N	0.3796	0.388	1.022128556	0.021649485
MHC-I	FPVRPQVPT	FPVRPQVPI	T	9	I	N	N	N to N	0.3796	0.4992	1.315068493	0.239583333
MHC-I	FPVTPQVPL	FPVTPQVPLT	-	10	T	P	N	P to N	0.3036	0.8056	2.653491436	0.623138034
MHC-I	FRYQKSTEL	SRYQKSTEL	F	1	S	P	P	P to P	0.7476	0.9272	1.24023542	0.193701467
MHC-I	FRYQKSTEL	LRYQKSTEL	F	1	L	P	P	P to P	0.7476	0.9268	1.239700375	0.193353474
MHC-I	FRYQKSTEL	NRYQKSTEL	F	1	N	P	P	P to P	0.7476	0.8048	1.076511503	0.071073559
MHC-I	FRYQKSTEL	YRYQKSTEL	F	1	Y	P	P	P to P	0.7476	0.8232	1.101123596	0.091836735
MHC-I	FVYYLDLIK	KFVYYLDLIK	-	1	K	N	N	N to N	0.1712	0.216	1.261682243	0.207407407
MHC-I	GDFGGVGGV	GEFGGVGGV	D	2	E	N	N	N to N	0.2104	0.238	1.131178707	0.115966387
MHC-I	GDFGGVGGV	GIFGGVGGV	D	2	I	N	N	N to N	0.2104	0.2608	1.239543726	0.193251534
MHC-I	GDFGGVGGV	GPFGGVGGV	D	2	P	N	N	N to N	0.2104	0.2828	1.344106464	0.256011315
MHC-I	GDFGGVGGV	GYFGGVGGV	D	2	Y	N	N	N to N	0.2104	0.274	1.302281369	0.232116788
MHC-I	GEFGGVGGV	GIFGGVGGV	E	2	I	N	N	N to N	0.238	0.2608	1.095798319	0.087423313
MHC-I	GEFGGVGGV	GPFGGVGGV	E	2	P	N	N	N to N	0.238	0.2828	1.188235294	0.158415842
MHC-I	GEFGGVGGV	GYFGGVGGV	E	2	Y	N	N	N to N	0.238	0.274	1.151260504	0.131386861
MHC-I	GEKINYPGL	GEKINYPGLL	-	10	L	N	N	N to N	0.1792	0.2408	1.34375	0.255813953
MHC-I	GELGFVFTL	GFLGFVFTL	E	2	F	P	P	P to P	0.532	0.7352	1.381954887	0.276387378
MHC-I	GELGFVFTL	GILGFVFTL	E	2	I	P	P	P to P	0.532	0.9344	1.756390977	0.430650685
MHC-I	GELGFVFTL	GLLGFVFTL	E	2	L	P	P	P to P	0.532	0.8152	1.532330827	0.347399411
MHC-I	GELGFVFTL	GMLGFVFTL	E	2	M	P	P	P to P	0.532	0.7376	1.386466165	0.278741866
MHC-I	GELGFVFTL	GTLGFVFTL	E	2	T	P	P	P to P	0.532	0.5504	1.034586466	0.033430233
MHC-I	GEVDVEQHT	GEVDVEQHTL	-	10	L	N	N	N to N	0.162	0.1792	1.10617284	0.095982143
MHC-I	GFLGFVFTL	GILGFVFTL	F	2	I	P	P	P to P	0.7352	0.9344	1.270946681	0.213184932
MHC-I	GFLGFVFTL	GLLGFVFTL	F	2	L	P	P	P to P	0.7352	0.8152	1.108813928	0.098135427
MHC-I	GFLGFVFTL	GMLGFVFTL	F	2	M	P	P	P to P	0.7352	0.7376	1.003264418	0.003253796
MHC-I	GGFGGVGGV	GIFGGVGGV	G	2	I	N	N	N to N	0.0808	0.2608	3.227722772	0.690184049
[truncated: 7,256 more rows]
